# Supplementary material for: Transcriptomic analyses of the radiation response in head and neck squamous cell carcinoma subclones with different radiation sensitivity: time-course gene expression profiles and gene association networks
Source: Radiat Oncol. 2016 Jul 26;11:94. doi: 10.1186/s13014-016-0672-0 (PMC4960706; doi:10.1186/s13014-016-0672-0)
Supplement: Additional file 1: Table S1. — Regions of copy number changes identified by array CGH analysis. Array CGH analysis identified 173 regions with copy number changed. 78, 111 and 132 regions were identified as gains or losses for the parental cell line, the SP and RP subclones, respectively. Regions with normal copy number status are labeled with “0”, DNA-gains are marked with “1” and DNA-losses with “-1”. Regions with different copy number variations between clones SP and RP and the parental cell line are marked as “diff”. (XLSX 56 kb) [file 13014_2016_672_MOESM1_ESM.xlsx]

## Sheet: Cal-33_region_band.txt
							copy_number_status
region	chromosome	band_start	band_end	startreg_bp	endreg_bp	number_of_clones	CAL-33_parental	CAL-33_SP_303	CAL-33_RP_327	difference_SP_vs_parental	difference_RP_vs_parental
1	1	p36.33	p36.13	564394	16786404	1034	0	0	0	-	-
2	1	p36.13	p36.13	16826289	17221858	10	0	0	-1	-	diff
3	1	p36.13	p36.11	17231728	27133473	722	0	0	0	-	-
4	1	p36.11	p36.11	27143645	27151193	2	0	1	0	diff	-
5	1	p36.11	p32.2	27161774	58952102	2249	0	0	0	-	-
6	1	p32.2	p32.2	58971815	58982350	2	0	0	-1	-	diff
7	1	p32.2	p31.1	58996190	72761238	888	0	0	0	-	-
8	1	p31.1	p31.1	72768825	72777630	2	0	1	1	diff	diff
9	1	p31.1	p11.2	72829979	121322288	2805	0	0	0	-	-
10	1	q21.1	q21.1	142617913	145291681	22	0	0	-1	-	diff
11	1	q21.1	q24.2	145388325	169216613	1604	0	0	0	-	-
12	1	q24.2	q24.2	169227114	169241228	2	-1	0	0	diff	diff
13	1	q24.2	q25.1	169256486	174556601	392	0	0	0	-	-
14	1	q25.1	q25.1	174575457	174598280	3	-1	-1	-1	-	-
15	1	q25.1	q31.3	174606459	196711060	1203	0	0	0	-	-
16	1	q31.3	q31.3	196742705	196799214	4	0	-1	-1	diff	diff
17	1	q31.3	q31.3	196825105	197255331	37	0	0	0	-	-
18	1	q31.3	q31.3	197271981	197304933	4	0	1	0	diff	-
19	1	q31.3	q32.3	197313372	214360074	1123	0	0	0	-	-
20	1	q32.3	q41	214436314	214827185	33	0	1	0	diff	-
21	1	q41	q42.11	214837741	224340807	541	0	0	0	-	-
22	1	q42.11	q42.11	224349628	224424163	8	0	0	0	-	-
23	1	q42.11	q42.2	224428853	231704773	496	0	0	0	-	-
24	1	q42.2	q42.2	231724917	231813891	8	1	1	1	-	-
25	1	q42.2	q43	231837286	242987707	709	0	0	0	-	-
26	1	q43	q43	243273528	243357629	8	0	0	0	-	-
27	1	q43	q44	243382780	248093799	363	0	0	0	-	-
28	1	q44	q44	248102378	248688572	45	0	0	-1	-	diff
29	1	q44	q44	248738868	248808363	6	1	1	1	-	-
30	1	q44	q44	248835817	249212579	18	0	0	0	-	-
31	2	p25.3	p22.3	30311	34686206	2017	0	0	0	-	-
32	2	p22.3	p22.3	34702900	34726999	3	0	0	1	-	diff
33	2	p22.3	p11.2	34743760	87940806	3260	0	0	0	-	-
34	2	p11.2	p11.2	88187753	88257729	3	0	-1	0	diff	-
35	2	p11.2	p11.2	88297352	89214030	65	0	0	0	-	-
36	2	p11.2	p11.2	89234570	89250288	2	0	0	-1	-	diff
37	2	p11.2	p11.1	89259480	91906554	34	0	-1	-1	diff	diff
38	2	q11.1	q13	95529009	113007734	911	0	0	0	-	-
39	2	q13	q13	113028688	113054923	3	0	0	-1	-	diff
40	2	q13	q13	113065690	114324402	78	0	0	0	-	-
41	2	q13	q14.1	114382624	114422423	2	0	0	1	-	diff
42	2	q14.1	q14.1	114436398	117803177	178	0	0	1	-	diff
43	2	q14.1	q22.1	117830248	141844913	1183	0	0	0	-	-
44	2	q22.1	q22.1	141857298	142057110	17	-1	-1	-1	-	-
45	2	q22.1	q23.1	142066326	149093802	346	0	0	0	-	-
46	2	q23.1	q23.1	149106672	149177767	6	-1	-1	-1	-	-
47	2	q23.1	q23.3	149188299	154783377	284	0	0	0	-	-
48	2	q23.3	q23.3	154791040	154800915	2	-1	-1	-1	-	-
49	2	q23.3	q31.1	154808553	176928537	1351	0	0	0	-	-
50	2	q31.1	q31.1	176941383	176958822	3	-1	0	0	diff	diff
51	2	q31.1	q33.1	176965309	197990154	1141	0	0	0	-	-
52	2	q33.1	q33.1	197998381	198011705	2	-1	0	-1	diff	-
53	2	q33.1	q33.1	198019344	198124263	11	-1	-1	-1	-	-
54	2	q33.1	q33.1	198143846	198916283	58	0	0	0	-	-
55	2	q33.1	q33.1	198926207	199073818	13	0	-1	0	diff	-
56	2	q33.1	q37.3	199085585	242852536	2766	0	0	0	-	-
57	2	q37.3	q37.3	242865890	243041275	15	-1	-1	-1	-	-
58	3	p26.3	p12.3	73884	75386886	4750	-1	-1	-1	-	-
59	3	p12.3	p12.3	75700535	75716306	3	0	-1	-1	diff	diff
60	3	p12.3	p11.1	75762726	90282026	658	-1	-1	-1	-	-
61	3	q11.1	q13.11	93551588	102883372	509	1	1	1	-	-
62	3	q13.11	q13.11	102892833	102949542	4	1	1	1	-	-
63	3	q13.11	q26.1	102962031	162494610	3554	1	1	1	-	-
64	3	q26.1	q26.1	162514504	162619052	5	-1	0	0	diff	diff
65	3	q26.1	q29	162655618	196981119	2056	1	1	1	-	-
66	3	q29	q29	197003579	197845165	60	0	0	0	-	-
67	4	p16.3	p16.3	45852	56798	2	0	0	-1	-	diff
68	4	p16.3	p16.3	71522	1352845	103	0	0	0	-	-
69	4	p16.3	p16.3	1361181	3521710	157	0	0	-1	-	diff
70	4	p16.3	p16.3	3531532	3619856	6	0	0	0	-	-
71	4	p16.3	p16.2	3636804	5956336	142	0	0	-1	-	diff
72	4	p16.2	p16.1	5969363	6007692	3	0	0	-1	-	diff
73	4	p16.1	p16.1	6016211	8863848	217	0	0	-1	-	diff
74	4	p16.1	p16.1	8866590	8881182	8	0	-1	-1	diff	diff
75	4	p16.1	p16.1	8882426	9370986	12	0	0	-1	-	diff
76	4	p16.1	p16.1	9596703	9627914	2	0	0	0	-	-
77	4	p16.1	p16.1	9705639	9738704	2	0	0	-1	-	diff
78	4	p16.1	p15.33	9766656	13481075	139	0	0	-1	-	diff
79	4	p15.33	p15.1	13502645	31877318	854	0	0	0	-	-
80	4	p15.1	q13.2	31916627	69223045	1652	0	0	-1	-	diff
81	4	q13.2	q13.2	69392515	69462349	6	1	1	1	-	-
82	4	q13.2	q13.3	69631360	71725220	128	0	0	-1	-	diff
83	4	q13.3	q21.3	71748157	86904913	952	0	0	0	-	-
84	4	q21.3	q21.3	86923211	86989056	7	0	-1	0	diff	-
85	4	q21.3	q21.3	86998611	87208670	16	-1	-1	-1	-	-
86	4	q21.3	q21.3	87225263	87232682	2	0	-1	0	diff	-
87	4	q21.3	q22.1	87247684	91179185	268	0	0	0	-	-
88	4	q22.1	q22.1	91195180	91310574	10	0	1	0	diff	-
89	4	q22.1	q22.2	91321235	94894315	219	0	0	0	-	-
90	4	q22.2	q34.3	94955833	182033939	4329	0	0	-1	-	diff
91	4	q34.3	q35.2	182063478	188004451	376	-1	-1	-1	-	-
92	4	q35.2	q35.2	188027894	189047701	60	0	0	-1	-	diff
93	4	q35.2	q35.2	189064937	189077973	3	0	1	-1	diff	diff
94	4	q35.2	q35.2	189087024	190092905	58	0	0	-1	-	diff
95	4	q35.2	q35.2	190114837	190309210	10	-1	-1	-1	-	-
96	4	q35.2	q35.2	190330077	190469248	8	0	0	-1	-	diff
97	4	q35.2	q35.2	190498358	190650177	10	0	0	-1	-	diff
98	4	q35.2	q35.2	190687540	190916589	9	0	0	-1	-	diff
99	5	p15.33	p15.33	26112	684799	50	0	0	1	-	diff
100	5	p15.33	p15.33	723164	776924	3	0	-1	0	diff	-
101	5	p15.33	p11	820335	46100278	2249	0	0	1	-	diff
102	5	q11.1	q11.2	49584159	53992364	201	0	0	-1	-	diff
103	5	q11.2	q14.1	54031386	80245355	1467	0	0	0	-	-
104	5	q14.1	q14.1	80254114	80261368	2	0	-1	0	diff	-
105	5	q14.1	q14.3	80285315	86523088	303	0	0	0	-	-
106	5	q14.3	q14.3	86544169	86633826	8	0	0	-1	-	diff
107	5	q14.3	q15	86645107	92911707	264	0	0	0	-	-
108	5	q15	q15	92922745	92925263	2	0	-1	-1	diff	diff
109	5	q15	q34	92933919	167609177	4081	0	0	0	-	-
110	5	q34	q34	167621405	167629771	2	1	0	0	diff	diff
111	5	q34	q34	167644233	167690330	4	1	1	1	-	-
112	5	q34	q35.3	167722385	180696717	863	0	0	0	-	-
113	6	p25.3	p21.32	154100	32450669	2084	0	0	0	-	-
114	6	p21.32	p21.32	32497292	32521840	2	-1	0	0	diff	diff
115	6	p21.32	p12.1	32542664	56494069	1635	0	0	0	-	-
116	6	p12.1	p12.1	56504450	56593913	8	-1	-1	-1	-	-
117	6	p12.1	p11.2	56618436	57297497	52	0	0	0	-	-
118	6	p11.2	p11.2	57312012	57596061	19	0	-1	-1	diff	diff
119	6	p11.2	p11.2	57646721	57686127	2	0	-1	0	diff	-
120	6	p11.2	q14.1	57836250	78959152	914	0	0	0	-	-
121	6	q14.1	q14.1	78979142	79023239	3	-1	-1	-1	-	-
122	6	q14.1	q21	79045229	110383563	1603	0	0	0	-	-
123	6	q21	q21	110400438	110413506	2	0	0	-1	-	diff
124	6	q21	q27	110423377	170911151	3610	0	0	0	-	-
125	7	p22.3	p14.1	42946	38304387	2381	1	1	1	-	-
126	7	p14.1	p14.1	38315210	38352355	4	1	1	1	diff	diff
127	7	p14.1	p11.2	38376471	57558111	945	1	1	1	-	-
128	7	q11.21	q21.2	62460635	91996186	1586	0	0	0	-	-
129	7	q21.2	q21.2	92015201	92030029	2	0	0	-1	-	diff
130	7	q21.2	q36.3	92047804	159118477	5076	0	0	0	-	-
131	8	p23.3	p23.1	161442	6913996	409	-1	-1	-1	-	-
132	8	p23.1	p23.1	7239461	7786619	8	0	0	0	-	-
133	8	p23.1	p11.22	8100354	39222337	1856	-1	-1	-1	-	-
134	8	p11.22	p11.22	39237408	39345390	10	0	-1	-1	diff	diff
135	8	p11.22	p11.22	39362798	39374700	2	0	-1	-1	diff	diff
136	8	p11.22	p11.1	39392445	43396687	251	-1	-1	-1	-	-
137	8	q11.1	q22.1	46943427	98028533	2612	1	1	1	-	-
138	8	q22.1	q23.1	98044066	108762834	714	1	1	0	-	diff
139	8	q23.1	q24.12	108788791	119817187	505	1	1	1	-	-
140	8	q24.12	q24.13	119886759	122549863	149	1	1	0	-	diff
141	8	q24.13	q24.3	122607810	144909736	1260	1	1	1	-	-
142	8	q24.3	q24.3	144915944	146294012	96	1	1	0	-	diff
143	9	p24.3	p23	204163	11086066	691	1	1	1	-	-
144	9	p23	p23	11140851	11457310	9	1	1	1	diff	-
145	9	p23	p22.2	11493003	18186717	367	1	1	1	-	-
146	9	p22.2	p21.3	18243642	21968011	264	0	0	0	-	-
147	9	p21.3	p21.3	21978316	22017308	7	-1	-1	-1	-	-
148	9	p21.3	p13.3	22028243	35485859	667	0	0	0	-	-
149	9	p13.3	p13.3	35496745	35736915	21	1	0	0	diff	diff
150	9	p13.3	p13.3	35738715	35795318	6	0	0	0	-	-
151	9	p13.3	p13.1	35808779	38504834	192	1	0	0	diff	diff
152	9	p13.1	q13	38529598	68452996	25	0	0	0	-	-
153	9	q21.11	q21.11	69194039	71105685	11	0	1	1	diff	diff
154	9	q21.11	q22.33	71114416	101646298	1820	1	1	1	-	-
155	9	q22.33	q31.1	101661406	104264503	166	0	1	1	diff	diff
156	9	q31.1	q31.3	104288002	112430671	420	1	1	1	-	-
157	9	q31.3	q34.3	112453024	139432520	1905	0	1	1	diff	diff
158	9	q34.3	q34.3	139450574	141018895	136	1	1	1	-	-
159	10	p15.3	q21.1	136331	55895384	2970	0	0	0	-	-
160	10	q21.1	q21.1	55912631	55925442	2	0	-1	0	diff	-
161	10	q21.1	q26.3	55935774	134157805	4853	0	0	0	-	-
162	10	q26.3	q26.3	134174872	134198997	3	0	0	0	-	-
163	10	q26.3	q26.3	134211744	135014940	58	0	0	0	-	-
164	10	q26.3	q26.3	135023889	135053368	5	-1	0	0	diff	diff
165	10	q26.3	q26.3	135060023	135434089	30	0	0	0	-	-
166	11	p15.5	p15.2	210270	13768835	972	0	0	0	-	-
167	11	p15.2	p15.2	13784757	13810494	2	0	0	-1	-	diff
168	11	p15.2	p15.1	13859490	18939560	337	0	0	0	-	-
169	11	p15.1	p15.1	18949899	18958859	2	0	-1	-1	diff	diff
170	11	p15.1	q11	18972769	55341147	1661	0	0	0	-	-
171	11	q11	q11	55377880	55450699	8	0	1	1	diff	diff
172	11	q11	q24.2	55468530	126095195	4473	0	0	0	-	-
173	11	q24.2	q24.2	126120493	126414878	24	1	1	1	-	-
174	11	q24.2	q25	126452563	133146393	411	0	0	0	-	-
175	11	q25	q25	133155625	133395472	20	0	0	-1	-	diff
176	11	q25	q25	133403800	134255819	58	0	0	0	-	-
177	11	q25	q25	134264058	134276419	2	0	0	0	-	-
178	11	q25	q25	134288434	134927025	34	0	0	0	-	-
179	12	p13.33	p13.2	163563	11502176	808	0	0	0	-	-
180	12	p13.2	p13.2	11527892	11539590	2	0	-1	0	diff	-
181	12	p13.2	p12.1	11549630	24707626	802	0	0	0	-	-
182	12	p12.1	p12.1	24720546	24729600	2	0	0	0	-	-
183	12	p12.1	p12.1	24743132	25429140	44	0	0	0	-	-
184	12	p12.1	p12.1	25455331	26333605	54	0	0	-1	-	diff
185	12	p12.1	q23.1	26344695	96310989	3862	0	0	0	-	-
186	12	q23.1	q23.1	96329379	96338943	2	0	-1	-1	diff	diff
187	12	q23.1	q24.31	96346540	121814811	1642	0	0	0	-	-
188	12	q24.31	q24.33	121830478	129986393	493	-1	-1	-1	-	-
189	12	q24.33	q24.33	130007164	132610607	184	0	0	0	-	-
190	12	q24.33	q24.33	132618381	132888482	16	1	0	0	diff	diff
191	12	q24.33	q24.33	132899698	133778987	68	0	0	0	-	-
192	13	q11	q13.3	19296514	38296584	1305	0	0	0	-	-
193	13	q13.3	q21.1	38314375	58460200	1259	0	1	0	diff	-
194	13	q21.1	q21.1	58476237	58865608	17	0	0	0	-	-
195	13	q21.1	q21.31	58893650	63206475	190	0	1	0	diff	-
196	13	q21.31	q33.3	63246269	107949977	2305	0	-1	0	diff	-
197	13	q33.3	q34	107960023	115105208	514	0	0	0	-	-
198	14	q11.2	q11.2	19376732	20397642	13	-1	-1	-1	-	-
199	14	q11.2	q11.2	20465917	22428569	189	0	0	0	-	-
200	14	q11.2	q11.2	22459946	22536949	8	1	1	0	-	diff
201	14	q11.2	q11.2	22548125	22964834	38	1	1	1	-	-
202	14	q11.2	q11.2	22982929	22996272	2	0	0	1	-	diff
203	14	q11.2	q12	23016509	29221972	338	0	0	0	-	-
204	14	q12	q12	29231483	29238753	2	0	-1	0	diff	-
205	14	q12	q21.1	29250260	41600758	795	0	0	0	-	-
206	14	q21.1	q21.1	41634342	41677085	2	0	0	-1	-	diff
207	14	q21.1	q24.3	41710036	77794672	2369	0	0	0	-	-
208	14	q24.3	q32.2	77809424	99319959	1236	0	0	-1	-	diff
209	14	q32.2	q32.33	99390941	106512933	577	0	-1	-1	diff	diff
210	14	q32.33	q32.33	106523114	106559014	4	0	0	-1	-	diff
211	14	q32.33	q32.33	106602082	107278681	54	0	-1	-1	diff	diff
212	15	q11.1	q11.1	20102511	20588169	8	0	0	0	-	-
213	15	q11.1	q11.2	20616633	20849080	3	0	0	-1	-	diff
214	15	q11.2	q11.2	20870704	22501069	31	0	-1	-1	diff	diff
215	15	q11.2	q11.2	22509165	22512623	2	0	-1	-1	diff	diff
216	15	q11.2	q11.2	22519544	22765598	5	0	0	-1	-	diff
217	15	q11.2	q14	22784493	36665415	786	0	0	0	-	-
218	15	q14	q14	36700006	36867128	8	0	1	0	diff	-
219	15	q14	q21.3	36881536	56283178	1433	0	0	0	-	-
220	15	q21.3	q21.3	56294951	56305140	2	0	1	0	diff	-
221	15	q21.3	q25.2	56316114	85102817	2090	0	0	0	-	-
222	15	q25.2	q25.2	85124512	85181648	6	1	1	1	-	-
223	15	q25.2	q26.2	85191563	96868352	745	0	0	0	-	-
224	15	q26.2	q26.2	96871336	96875932	3	0	1	0	diff	-
225	15	q26.2	q26.3	96881775	102480799	417	0	0	0	-	-
226	16	p13.3	p13.12	106241	14762209	983	1	1	1	-	-
227	16	p13.12	p13.11	14771004	15110638	8	1	1	0	-	diff
228	16	p13.11	p11.2	15131693	30197260	776	1	1	1	-	-
229	16	p11.2	p11.2	30332502	32471595	139	0	0	0	-	-
230	16	p11.2	p11.2	32573778	33923054	21	1	0	0	diff	diff
231	16	p11.2	p11.2	33939116	34452556	21	0	0	0	-	-
232	16	p11.2	p11.1	34528401	34625092	4	0	0	1	-	diff
233	16	p11.1	p11.1	34666908	34727262	4	1	0	1	diff	-
234	16	p11.1	q22.1	34763537	68712030	1225	0	0	0	-	-
235	16	q22.1	q22.1	68723471	69139478	34	-1	-1	-1	-	-
236	16	q22.1	q23.1	69151815	77502161	486	0	0	0	-	-
237	16	q23.1	q23.1	77549350	77700489	4	0	0	0	-	-
238	16	q23.1	q23.1	77723849	78466332	54	0	0	0	-	-
239	16	q23.1	q23.1	78485999	78645456	13	0	-1	0	diff	-
240	16	q23.1	q23.1	78658195	78850158	15	-1	-1	-1	-	-
241	16	q23.1	q24.3	78863760	90163040	719	0	0	0	-	-
242	17	p13.3	p11.2	51855	17691696	1251	0	0	0	-	-
243	17	p11.2	p11.2	17700417	17714558	4	0	1	0	diff	-
244	17	p11.2	p11.2	17718542	21298089	222	0	0	0	-	-
245	17	p11.2	p11.2	21308059	21320035	2	0	1	0	diff	-
246	17	p11.2	p11.2	21370300	21501853	8	1	1	1	-	-
247	17	p11.2	q21.31	21715655	44127858	1397	0	0	0	-	-
248	17	q21.31	q21.31	44144874	44171858	3	0	0	0	-	-
249	17	q21.31	q21.31	44188411	44344955	11	0	0	-1	-	diff
250	17	q21.31	q23.1	44787835	57708558	780	0	0	0	-	-
251	17	q23.1	q23.1	57716939	57905401	19	-1	-1	-1	-	-
252	17	q23.1	q25.3	57913439	81098955	1537	0	0	0	-	-
253	18	p11.32	q11.2	118730	19826145	1016	0	0	0	-	-
254	18	q11.2	q12.1	19840051	29611584	502	0	-1	-1	diff	diff
255	18	q12.1	q12.1	29625659	30780604	75	-1	-1	-1	-	-
256	18	q12.1	q12.2	30791957	32971544	138	0	-1	-1	diff	diff
257	18	q12.2	q12.3	32987927	39792282	302	-1	-1	-1	-	-
258	18	q12.3	q12.3	39808728	40932264	60	0	-1	-1	diff	diff
259	18	q12.3	q23	40966549	78009943	1965	-1	-1	-1	-	-
260	19	p13.3	p12	266087	20574422	1637	0	0	0	-	-
261	19	p12	p12	20591340	20594630	2	0	0	-1	-	diff
262	19	p12	p12	20644612	20682547	2	-1	-1	-1	-	-
263	19	p12	q13.31	20718917	43584403	1169	0	0	0	-	-
264	19	q13.31	q13.31	43689952	43746058	2	-1	-1	-1	-	-
265	19	q13.31	q13.41	43808371	52518770	715	0	0	0	-	-
266	19	q13.41	q13.42	52528854	54269860	147	0	0	-1	-	diff
267	19	q13.42	q13.43	54276193	59092485	395	0	0	0	-	-
268	20	p13	p13	67748	1551004	107	1	0	1	diff	-
269	20	p13	p13	1568936	1580869	2	1	1	1	diff	-
270	20	p13	p11.23	1598828	21227155	1227	1	0	1	diff	-
271	20	p11.23	p11.22	21248999	21687850	26	0	0	1	-	diff
272	20	p11.22	p11.21	21703996	24892109	146	1	0	1	diff	-
273	20	p11.21	p11.1	24913775	25732465	67	1	1	1	-	-
274	20	p11.1	p11.1	26075754	26194370	11	1	1	1	-	-
275	20	p11.1	q11.21	26199082	29652422	4	0	0	0	-	-
276	20	q11.21	q11.22	29833579	33329368	286	1	0	1	diff	-
277	20	q11.22	q13.33	33346520	62949060	1938	1	1	1	-	-
278	21	p11.2	p11.1	9832418	11145512	33	0	0	-1	-	diff
279	21	q11.2	q11.2	14678326	14795238	4	0	0	0	-	-
280	21	q11.2	q21.3	14819461	29328896	796	0	0	0	-	-
281	21	q21.3	q22.2	29355281	42168433	1033	0	-1	0	diff	-
282	21	q22.2	q22.3	42174975	45753589	304	0	1	0	diff	-
283	21	q22.3	q22.3	45774515	45969316	21	0	0	0	-	-
284	21	q22.3	q22.3	45977638	47014598	97	0	1	0	diff	-
285	21	q22.3	q22.3	47033637	48090228	101	0	0	0	-	-
286	22	q11.1	q13.33	16486056	51218920	2925	0	0	0	-	-
