# Supplementary material for: Transcriptomic analyses of the radiation response in head and neck squamous cell carcinoma subclones with different radiation sensitivity: time-course gene expression profiles and gene association networks
Source: Radiat Oncol. 2016 Jul 26;11:94. doi: 10.1186/s13014-016-0672-0 (PMC4960706; doi:10.1186/s13014-016-0672-0)
Supplement: Additional file 4: Table S3. — Differentially expressed genes and the corresponding fold-changes. (XLSX 117 kb) [file 13014_2016_672_MOESM4_ESM.xlsx]

## Sheet: SP (#303)_vs_parental
gene name	fold change	FDR
CSAG1	19.0796	0.000414696
S100A8	0.0263419	0.000414696
AGR2	0.0519624	0.000955408
PTGS1	16.4167	0.000955408
S100P	0.0452627	0.000955408
PRKAR2B	0.130482	0.000955408
CCND2	37.3992	0.000955408
ST6GALNAC1	0.125085	0.000955408
LAMA1	0.108809	0.000955408
RHOV	0.137302	0.000955408
EPB41L2	9.19177	0.000955408
PGF	8.16572	0.00129725
LRRC38	7.77141	0.00129725
SCGB1A1	0.0268655	0.00146881
MYB	0.136887	0.00152895
SPRR2A	0.0826719	0.0015823
VTCN1	0.152105	0.0015823
RSAD2	11.7372	0.00161251
MPPED2	0.121849	0.00161251
IL6	12.4545	0.00161251
CCDC3	0.0815489	0.00161251
LY6D	0.0861188	0.00161251
HOXB9	5.41091	0.00167565
GRHL3	0.221363	0.00179985
VEGFC	8.66509	0.00184667
WNK2	0.0815074	0.00195749
REC8	4.86642	0.00195749
ROR1	7.98898	0.00195749
SLC12A7	5.95447	0.00204744
P2RY1	0.175815	0.00217424
TLR4	10.3333	0.00217424
CXCL10	5.39333	0.00217424
SPOCK1	16.8228	0.00282859
ACOXL	8.62722	0.00296239
DHRS9	0.114113	0.00338452
AKR1C1	0.161054	0.00338452
C15orf52	6.09087	0.00338452
SPRR2E	0.107863	0.00338452
FUT7	0.240823	0.00409184
PELI2	0.159929	0.00409184
CPVL	0.240086	0.00525152
RPS6KA2	5.06389	0.00525152
ANKRD35	0.296113	0.00528679
PSCA	0.257208	0.00528679
SAA2	0.242978	0.00528679
P2RY6	0.279613	0.00541031
CHST11	7.27431	0.00541917
VIM	3.71952	0.00541917
CD55	3.49932	0.00541917
SPON2	5.35922	0.00541917
SSBP2	0.266731	0.00548336
SLC35F3	6.07045	0.00548336
APCDD1	0.230537	0.00548336
RAB3B	3.4008	0.00548336
NTN1	0.0886601	0.00548336
CYP4Z1	0.295307	0.00548336
FOXD1	3.29784	0.00548336
KRT14	0.0228888	0.00548336
NAGS	6.55731	0.00548336
PHF11	4.88616	0.00548336
RAB15	0.303761	0.00548336
SUSD2	3.28811	0.00558267
RASA3	4.66497	0.00583166
SMCO2	3.98308	0.00583166
CTGF	9.06348	0.00583166
TLE2	0.151696	0.00583166
CYP2B6	0.168182	0.00583293
FOXA1	0.341516	0.00610172
WRB	0.325799	0.0061121
PLBD1	0.224824	0.0061121
NKD2	4.18606	0.0061121
SLPI	0.126981	0.0061121
PADI3	0.222601	0.00613537
GALNT14	0.215047	0.00615759
CHN1	2.94866	0.00615759
MICB	4.68589	0.0063522
ANXA3	4.09247	0.0063522
ARMCX5	0.238048	0.00656293
NT5E	4.99836	0.00671049
HSD17B3	0.360286	0.00699946
NPNT	0.121477	0.00699946
BBOX1	0.291009	0.00711196
KLK11	0.288416	0.00725025
FGFR3	0.245303	0.00739884
CCL5	3.41078	0.00742937
SPRR1B	0.248149	0.00770364
CXCL11	5.04517	0.00790685
VEGFA	7.92127	0.00790685
IL7R	13.3031	0.00790685
PTGER2	4.05698	0.00816092
PAPPA	4.59364	0.00817111
ANGPTL4	6.63904	0.00825074
LHPP	0.278552	0.00856359
C9orf173	0.188251	0.00857072
FAM213A	0.312396	0.00857072
TMEM37	0.235619	0.00862344
ALDH1A1	0.20473	0.00862344
FAR2	3.21238	0.00879631
PAPSS1	0.342209	0.00883174
IGFBP7	4.84719	0.00884946
NFE2L3	10.1767	0.00888457
PTGER4	6.60842	0.00897023
GRB10	10.8154	0.00902434
ZC3HAV1	5.4059	0.00907262
TMEM229B	4.12632	0.00908617
NAV3	4.21401	0.00914163
SOCS2	3.01516	0.00917678
RGS16	0.189297	0.00956537
TRIML2	5.57737	0.0101949
GPNMB	0.324883	0.0102433
SLC25A29	0.263181	0.0108335
GPC4	0.213745	0.0108335
KRT24	0.349234	0.0108985
GPRC5B	0.217693	0.0111213
MVP	3.60305	0.0111213
PXDN	9.2375	0.0111213
BACE2	3.75516	0.0111213
INHBA	9.72853	0.0111877
ASPHD2	3.1507	0.0114252
P3H2	6.18621	0.0114252
CYR61	5.67771	0.0114275
CSF1R	3.04429	0.0114404
TAGLN	0.177279	0.0116028
CDK14	5.19757	0.0117499
SLC39A8	3.61471	0.0117499
FAT4	2.91559	0.0119918
EYA2	0.235161	0.0119918
SOX9	4.20041	0.0119918
SLC16A9	0.335825	0.0119918
IL1A	7.25101	0.012205
SLIT2	3.0349	0.0123096
RHOT2	2.44562	0.0125303
PLCG2	3.43701	0.0127135
EGR1	8.96484	0.0129005
ADAP2	0.284279	0.0129005
CHPT1	0.341965	0.013119
MOCS3	0.341396	0.013119
MAFB	0.0997005	0.013119
MFNG	3.23786	0.013119
ARHGEF26	0.334555	0.0132697
ZBTB42	0.361258	0.0132697
BNIP3	3.0805	0.0132697
KCNJ2	0.277731	0.0136287
GLIPR2	0.431857	0.0138601
DLL1	3.828	0.0139054
LOC728392	2.76282	0.0139054
SLC16A14	0.391174	0.0139054
ISG20	3.46348	0.0139054
LRRC8B	0.316427	0.0139203
TM7SF3	0.359856	0.0139521
RHEBL1	3.62575	0.0145435
HLA-DOB	2.27393	0.0145435
CRYAB	0.379464	0.0145435
TENM2	3.44904	0.0145961
RAB7B	0.348022	0.0147969
ASB1	2.41431	0.0150604
CSF2	3.0206	0.0150604
PEAK1	0.356088	0.0150604
NUDT8	0.362194	0.0150604
BMP7	0.252122	0.0150604
SIMC1	0.364132	0.0151268
DCP1B	4.84371	0.0151268
PTPRG	2.35898	0.0154272
SLC8A1	4.73331	0.0154272
HRASLS	0.452631	0.0155715
ELOVL4	2.61404	0.0156363
EAF2	0.278872	0.0156844
KBTBD11	3.50636	0.0156856
SOST	0.302086	0.0157352
AHSA2	2.77422	0.0159183
HMHA1	3.49742	0.0160129
CDH13	4.26458	0.0161846
INAFM2	2.65826	0.0161846
NPAS2	2.72748	0.0164974
MRAP2	0.451146	0.0167104
MMD	2.16657	0.0171851
HBEGF	4.94929	0.0171851
PCSK5	3.84189	0.0171851
LHFP	4.44241	0.0171851
F2R	3.93829	0.0171851
NTRK2	4.82112	0.0172365
PPP1R14A	0.400993	0.0172645
ARHGAP25	2.71863	0.0173149
DST	2.75646	0.0173149
SEMA7A	2.98602	0.0176939
RPL7A	2.54313	0.01772
SIPA1L2	0.447563	0.0177414
SH2D5	4.49906	0.0178438
HLCS	0.305031	0.0178438
AQP3	0.0793912	0.0178438
HPGD	0.297861	0.0178438
CCBE1	2.82464	0.0179904
NREP	2.64118	0.0180263
NTF3	4.76243	0.0185513
ITGA1	2.70349	0.0185513
EPB41L4A	0.234913	0.0185513
CRABP2	0.149452	0.0185513
VMP1	3.22843	0.0185513
NRARP	0.379388	0.0185524
KRT13	0.0889831	0.0186375
TJP3	0.354372	0.0188293
NDRG3	0.431816	0.0188313
RAPGEF2	2.98312	0.018885
EVA1A	2.29909	0.0190139
CLIP4	4.05204	0.0190139
NEK3	3.56368	0.0192666
ACOX1	0.299778	0.0193337
TNC	5.47759	0.0193337
PPIC	0.407904	0.0193337
RAB17	3.26801	0.0193337
FAM222A	0.404104	0.0193337
ZBTB24	2.96461	0.0193562
CDR2L	0.318437	0.0194549
KIAA1644	2.59469	0.0194549
RTN4RL1	2.35531	0.0194549
AKT3	2.84497	0.0194549
CXCL1	0.384415	0.0194549
ARFGAP3	2.31045	0.0195311
PXMP4	0.342456	0.0195311
PTHLH	2.76069	0.0201202
PI3	0.0774907	0.0201202
SLC9A9	3.24784	0.0201202
PEPD	0.339108	0.0201202
LARGE	0.356374	0.0201202
MX2	4.45657	0.0201202
CMPK2	10.4834	0.0201202
PALM	0.280229	0.0201202
LGALS7	0.36716	0.0205979
NSF	0.426777	0.0207711
CARD14	3.78447	0.0209505
HSH2D	2.23322	0.0213398
GNB4	0.307467	0.0222093
MYBL1	2.93847	0.0222093
OSR2	0.466452	0.0222093
ERVMER34-1	2.73316	0.0222093
GCA	2.76994	0.0222093
MB21D2	2.43177	0.0222093
CEBPA	0.324544	0.0222093
CYP4X1	0.164074	0.0222093
BAMBI	0.0938447	0.0222915
SLFN12	2.7446	0.0223593
R3HCC1L	2.31031	0.0223593
GAD1	2.90378	0.0227246
BTBD6	0.37011	0.0227351
KCNJ14	2.62161	0.0227351
FNDC3A	2.97093	0.0233159
SPRR2D	0.292359	0.0234458
FAM102B	0.298213	0.0234762
IMPACT	0.410121	0.0235331
SLC39A13	2.57654	0.0235469
CCNK	0.389117	0.0235469
AP4B1	2.82678	0.023597
FZD4	4.53894	0.023597
KIAA1324	2.2514	0.0236754
FAS	3.61848	0.0238744
GLRX	0.374021	0.0238744
KLHDC7B	2.86931	0.0238744
NUFIP2	0.353092	0.0239507
CCNE1	0.263524	0.0239507
RHBDL2	0.435732	0.0242257
GADD45A	3.02051	0.0244167
PAPSS2	0.233003	0.0244817
C1S	2.51776	0.0245034
KPNA1	2.19694	0.024522
DOK3	2.15485	0.024522
PALB2	2.02154	0.0245538
PDZD2	2.70571	0.0245538
DYRK1A	0.392855	0.0246593
TSC22D2	2.72429	0.0252822
JMJD1C	3.58716	0.0253001
CP	0.474407	0.025454
PDE5A	3.75753	0.025454
AMIGO2	4.45509	0.0256566
SPEF1	0.454575	0.0259374
MIA3	2.72136	0.0259374
UBE2E2	2.45288	0.0261817
AREG	10.2802	0.0262293
DOK7	11.2778	0.0264384
CALML3	0.406922	0.0266034
SPOCD1	2.58157	0.0266367
USP32	2.10359	0.026665
IPO5	0.321871	0.026691
SYTL2	0.354328	0.0267163
POLR3E	2.08141	0.0267421
YTHDF2	4.08685	0.0267421
RC3H2	2.76978	0.0267907
AIDA	2.20904	0.0267907
PCNXL2	2.74769	0.0267907
THBS2	0.270771	0.0267907
SERPINB7	2.06838	0.0267907
ENTPD8	2.8032	0.0268503
SLX4IP	0.302326	0.0268503
DSC3	0.389433	0.0273995
ZNF750	0.287742	0.027402
CAMK2N2	0.427809	0.0276994
PRDM8	8.13282	0.0279381
GALNT10	4.7576	0.0281113
DDX58	2.61089	0.0281113
U2SURP	2.52777	0.0283106
PVR	2.91725	0.0284205
IFI44L	6.03927	0.0286651
P2RX7	2.48857	0.0286651
SLC2A6	7.16652	0.0286651
RICTOR	3.05376	0.0286657
BTN2A1	1.90754	0.0286657
ADAM19	3.80894	0.0287551
EML1	0.431719	0.0291279
TNFAIP3	4.74047	0.0292055
NCF2	5.77381	0.0292055
WWTR1	2.49671	0.0292055
ZBED3	0.434725	0.0292055
TSHZ3	2.85992	0.0293018
PRKCDBP	2.57071	0.0293018
FOXL1	2.2771	0.0295325
ACOX2	0.46421	0.0295793
S100A14	0.391376	0.0295996
KIF13A	1.92301	0.0297328
KIAA1244	0.477452	0.0298788
TLR2	2.44356	0.0298788
CHRNA10	2.01432	0.0298788
NDRG2	0.448575	0.0298788
LAMP3	0.434177	0.0298788
SIVA1	0.399871	0.0298788
SLC2A5	0.455239	0.0298788
EAF1	2.36414	0.029906
COL8A1	2.54812	0.030289
SRGAP2C	2.85631	0.030289
MTCL1	3.05698	0.0305845
GAL	2.45646	0.0305845
HERC5	5.30192	0.0307038
IL6ST	2.7166	0.0308242
ANTXR1	2.49193	0.0309081
C1orf116	2.14668	0.0309546
AGPS	0.354912	0.0311454
SERPINE1	3.09005	0.0311454
DLC1	2.3049	0.0311454
PLAC8	3.24335	0.0311454
AVL9	2.21933	0.0311454
PLGRKT	0.510846	0.0311454
TRAM2	3.09535	0.0311684
NPM2	0.492023	0.0312422
CHKA	0.391187	0.0312422
RASIP1	2.62509	0.0313646
GBP4	3.02007	0.0313843
SETD3	0.441184	0.0315588
TOMM20	0.418856	0.0315588
KCP	2.45341	0.0316099
ZNF621	4.18077	0.0316545
MARS	2.50941	0.0316545
FBN2	2.54671	0.0317969
SLC39A11	0.436129	0.0317969
KRT16	0.385439	0.0317969
SLC4A11	0.290006	0.0317969
YIPF4	2.6953	0.0319278
SCARF2	0.371528	0.0319278
ACP1	2.44365	0.0320368
SULT2B1	0.508261	0.0320368
TEX19	0.475457	0.0320368
PADI1	0.297954	0.0320368
FAM20C	3.96663	0.0320368
IL23A	2.05597	0.0320368
TTF2	2.63983	0.0320368
RTP4	3.00868	0.0321572
GLCCI1	3.03709	0.0322928
LAMA3	2.10006	0.0322928
YPEL5	3.04417	0.0324358
NTN4	2.56489	0.0324358
CCDC85C	0.317526	0.0324358
CFLAR	2.64205	0.0324358
SLMO2	0.454713	0.0329558
FAM129A	2.58844	0.033026
PPP1R13B	0.389002	0.0331511
AZIN2	2.76821	0.0333471
STOX2	0.436647	0.0336224
MSANTD3	3.19815	0.0337081
OSBPL1A	0.462469	0.0338614
BRF1	0.403604	0.0340239
EEPD1	0.405111	0.0341813
RBP1	0.50831	0.0341813
UBE4B	0.47316	0.034449
HSD11B1L	2.92215	0.035419
DNMT3B	0.401259	0.0356956
HIBADH	2.14128	0.0356956
AQP1	0.503573	0.0357166
TMTC1	0.481052	0.035742
ZNF300	1.95418	0.0357434
CYTH1	1.90781	0.0358403
SLC7A11	2.92237	0.0358403
PODXL	2.62323	0.0358403
PLAUR	3.26338	0.0358624
SPRR1A	0.359851	0.0359072
INPP4A	1.90883	0.0361908
CTHRC1	1.87165	0.0361908
PHLDB2	2.42079	0.0361908
GABRP	0.418005	0.0361908
MAL	2.48386	0.0362499
PKIG	0.514036	0.037012
ATP2C1	4.8379	0.0370853
LARP6	2.59574	0.0373143
STRIP2	2.02064	0.0373143
LEPREL2	3.56671	0.0374183
ATF3	3.25501	0.0375196
FBXL5	1.84759	0.0375754
CYLD	2.32664	0.0375754
FABP5	0.40377	0.0376767
RCOR1	0.297072	0.0376767
CALB2	2.90944	0.0376767
PCCA	0.425897	0.0376767
POLR3D	2.16391	0.037754
VSIG10L	0.511793	0.037754
NUMBL	2.02899	0.037754
TRIM65	2.27859	0.037754
IL11	4.32538	0.0379836
PLEKHO1	0.468241	0.0379836
ARHGEF39	0.40183	0.0379836
C10orf99	0.274401	0.0380428
EHD3	0.497337	0.0380428
LRRK1	2.30144	0.0381612
NR3C1	3.55066	0.0389969
RGCC	4.28498	0.0391026
GOLGA8A	1.99957	0.0391026
HIST1H2BM	2.41168	0.0391559
RPS6KC1	3.76422	0.0391559
SMIM22	0.492616	0.0391559
PTPN12	1.98399	0.0391559
DNAJC6	2.48353	0.0391559
TNS1	0.427656	0.0391559
PLEKHA5	2.07043	0.0391559
ZNF469	2.65403	0.0392113
MYO5C	0.388775	0.0392113
CLIC4	4.23583	0.0398597
RPL15	0.398261	0.0398645
ALDH4A1	0.403022	0.0402716
KIF14	2.79396	0.0403225
CTSL	2.13134	0.0403225
SLC1A1	2.3878	0.0404351
ANXA10	0.524203	0.0404351
RSPH3	3.13631	0.0404351
DCBLD1	2.42772	0.0404351
DUSP10	2.35617	0.0404351
EVA1C	0.369572	0.0404351
FAM118A	0.430479	0.0404351
C20orf194	0.429281	0.0406042
KYNU	0.54484	0.0410822
LAT2	2.06539	0.0417855
ISG15	2.86593	0.0422855
CRIP1	2.46266	0.0422855
IDH2	0.363709	0.0422855
AP1S2	2.53475	0.0422855
SMIM5	0.48068	0.0423958
CDCA4	0.360412	0.0423958
ZNF148	0.476117	0.0427167
INPP5E	2.58404	0.0427467
FUCA2	3.28232	0.0428001
ODF3B	2.94136	0.0428001
KDM5B	0.533706	0.0428001
SYNGR1	0.403183	0.0429483
HMGA2	3.02555	0.0429483
C2orf69	2.54369	0.0430332
TGFBR2	1.7834	0.0434289
FADS3	3.17766	0.0437582
LY9	0.377188	0.0440565
DOCK5	2.66604	0.0442702
PBXIP1	2.59155	0.0442799
IFNAR2	0.540443	0.0446077
SLCO1B3	4.48619	0.0446077
LCE1D	0.508362	0.0446077
TSPAN4	2.74576	0.0446187
NME6	2.15355	0.0451696
LRPPRC	0.530151	0.0452987
CHMP5	2.5898	0.0453836
KCNAB2	1.88337	0.0453836
LRG1	0.299957	0.0453836
HLA-F	2.55143	0.0453836
HMGN1	0.438784	0.0454268
ZHX2	0.43006	0.0454268
CLN5	0.388135	0.0455181
SLC26A2	0.41716	0.0455547
E2F2	0.387623	0.0455547
F3	4.77884	0.0455547
CHEK2	2.43863	0.045715
CLMP	2.74888	0.0461478
SLC25A27	2.07766	0.0461478
SYNE1	1.94317	0.0461478
DOK1	3.65765	0.0465461
GTF2F2	3.76736	0.0465514
SEMA3B	3.25077	0.0465514
IFNGR2	0.415877	0.0468354
CALML5	0.538711	0.0472088
CDKL1	2.0843	0.0472273
MAFF	4.03953	0.0472273
ELL2	0.327442	0.0472278
RNF207	2.37051	0.0474594
TTC3	0.373684	0.048056
ERAP1	2.88059	0.048056
LGALS3	0.51479	0.0482882
RNF38	0.523716	0.0483422
SLC30A3	0.39691	0.0483422
DPY19L2	2.8395	0.0483422
UFM1	2.48472	0.0483422
LIPE	2.49519	0.0483422
SFXN3	2.58425	0.0483422
IFIT1	2.97474	0.0483422
C10orf10	1.72972	0.048361
MAP2	3.55555	0.0483906
CD274	3.16923	0.0485682
PCMT1	2.8493	0.0487455
PATL2	1.85397	0.0487982
TAB3	2.40601	0.048828
TIMP4	2.43838	0.0488919
CD163L1	2.55814	0.0488919
DEFB1	0.277566	0.0488919
CCDC50	2.02823	0.0488919
CD46	2.29772	0.0489262
PIGP	0.329321	0.0492456
LGALS1	2.36714	0.0492456
PIF1	1.94263	0.0492456
ALDH3A1	0.314046	0.0493228
MYL6	0.483084	0.0495906
CDH2	5.3735	0.0495906
TIAM1	0.42277	0.0497031
PGRMC2	2.17442	0.0499766
MIPEP	0.489048	0.0499932

## Sheet: RP (#327)_vs_parental
gene name	fold change	FDR
SUSD2	36.7179	0.000203362
CSAG1	13.036	0.00059447
AKR1C1	0.0357757	0.00059447
PTGS1	20.5203	0.00059447
CCND2	63.9836	0.00059447
SERPINE2	0.0762546	0.00059447
S100P	0.0412982	0.000626932
PRKAR2B	0.117324	0.000626932
PPP2R2B	0.100813	0.000744121
LAMA1	0.105584	0.00087467
HOXB9	7.61508	0.000880942
REC8	7.23737	0.000880942
PLEKHO1	0.0975849	0.000880942
TMEM229B	15.3952	0.000883114
MYB	0.12009	0.000899133
ST6GAL1	0.122161	0.000899133
RSAD2	15.46	0.000899133
VTCN1	0.139728	0.000987364
P2RY1	0.124608	0.000987364
SCGB1A1	0.0271472	0.000987364
INHBB	8.70676	0.000987364
ACOXL	14.2713	0.00109805
CFH	0.185616	0.00109805
AGR2	0.114424	0.00131756
SLC12A7	6.9306	0.00131756
IL6	12.2314	0.00134423
FLI1	8.34538	0.00139184
ROR1	8.79927	0.00139184
WNK2	0.0767902	0.00148666
S100A8	0.13421	0.00149332
ST6GALNAC1	0.199437	0.00149332
SSBP2	0.17709	0.00157222
AKR1B10	0.0856642	0.00157222
SPRR1B	0.127799	0.00157408
GRHL3	0.236529	0.0016236
RAB15	0.213291	0.0016545
RPS6KA2	7.11322	0.0016545
SPRR2A	0.114956	0.0016545
CRYAB	0.187655	0.0016545
GPNMB	0.176244	0.00165903
NAGS	10.83	0.00169113
TMEM129	0.112643	0.00172686
JPH2	4.12947	0.00172686
GALNT14	0.134964	0.00181403
BMP7	0.0859489	0.00183921
RHOV	0.243538	0.00206395
AKR1B15	0.129351	0.00207981
TLE4	0.206055	0.00209421
BST2	3.77146	0.00245675
C15orf52	5.97626	0.0025772
SPOCK1	14.009	0.00263803
SIPA1L2	0.272281	0.00279452
NNMT	7.49565	0.00289246
P2RY6	0.255946	0.00289246
MVP	5.83577	0.00295208
CARD14	9.38292	0.00296989
TCF4	0.295639	0.00296989
HIST1H2BM	6.1067	0.00296989
PDZD2	5.72594	0.00296989
ANKRD35	0.284977	0.00296989
FABP5	0.161928	0.00296989
RASA3	5.4881	0.00296989
LY6D	0.1527	0.00296989
CCL2	6.36909	0.00296989
PAPSS1	0.259241	0.00296989
GPR68	0.208832	0.00300501
SAP25	4.42841	0.00301498
HMHA1	6.43294	0.00309645
SAA1	5.13356	0.00334195
CYP4Z1	0.279278	0.00334195
SLC2A5	0.244774	0.00341137
BBOX1	0.247774	0.00352211
PTGER2	5.16964	0.00352211
OSBPL6	3.22998	0.00352211
PLRG1	0.232472	0.00352211
SPRR2E	0.137722	0.00352211
HSD17B3	0.32034	0.00352894
HSH2D	3.48299	0.00379303
ANXA3	4.55565	0.00379303
ASB1	3.35739	0.0038845
RHOT2	3.18796	0.0038845
SNCA	0.21428	0.00389811
CCDC3	0.170804	0.00398814
CYP2B6	0.164968	0.00424046
APCDD1	0.240789	0.00424046
MICB	4.98581	0.00426012
ALDH1A1	0.166101	0.00429815
SPINK2	0.294285	0.00452786
XAF1	3.20053	0.00475554
SLC43A3	5.52781	0.00476688
TMPRSS11E	0.286389	0.00480783
PLAC8	6.89358	0.00487604
MFNG	4.26769	0.00487604
BHLHE41	0.24175	0.00487604
C1S	6.29885	0.00489835
LRRC38	3.38951	0.0049442
CXCL10	3.43706	0.0049442
PDS5A	0.328827	0.0049442
OCIAD1	0.289755	0.0049442
SMIM22	0.289425	0.00495984
MPPED2	0.253066	0.00514575
HRASLS	0.363506	0.00519301
C1orf116	3.38121	0.0052224
RBP1	0.325969	0.0052224
RBP7	0.304229	0.0052224
FOXA1	0.360982	0.00527317
KCNJ2	0.213108	0.00527317
AHSA2	3.65449	0.00527317
TRPS1	0.169001	0.00527317
GPX2	0.14148	0.00527317
HIST2H2BF	3.53981	0.00527317
SLC15A3	5.83456	0.00556658
GPC4	0.182658	0.00557604
GLIPR2	0.369745	0.00573595
NKD2	3.78493	0.0057817
SOX2	0.168671	0.0057817
MND1	0.246642	0.00591348
KIAA0232	0.251855	0.00599285
FGFR3	0.255778	0.00599285
TMEM37	0.229722	0.00599285
PALLD	0.344352	0.00599285
MRAP2	0.373871	0.00599285
FUT7	0.327621	0.00599285
PPP1R12B	4.8664	0.00621616
PELI2	0.23982	0.00621616
IL1A	8.95692	0.00640773
CALML3	0.279928	0.00640773
FBN2	0.243656	0.00643495
INHBA	11.4096	0.00646001
ANXA10	0.349517	0.00646889
ARFGAP3	2.92099	0.00653696
C12orf54	0.241743	0.00653696
SLC1A3	3.78364	0.00653696
SOST	0.242208	0.00653696
ODF3B	5.81992	0.00681802
KRT18	2.55059	0.00681802
CPVL	0.323145	0.00692042
EGR1	11.0258	0.00692129
NT5E	4.27909	0.00692129
KLHDC7B	4.07839	0.00692129
INAFM2	3.15248	0.00692129
HBEGF	6.71089	0.00692129
SLC35F3	4.39717	0.00712109
LYPD1	0.102782	0.00714629
DNASE1L2	2.72104	0.00714961
RAET1E	4.46282	0.00722212
KCNJ14	3.47559	0.00734115
CYR61	6.01551	0.00739607
FAM20C	7.41611	0.00739607
ABLIM3	4.13532	0.00749068
SPARC	4.84505	0.00749068
AMTN	0.218091	0.00769245
SLC39A13	3.38224	0.00769245
GBP4	4.80791	0.00769245
CDK14	5.45883	0.00769245
DSC3	0.279821	0.00769245
SYNE4	4.03401	0.00769245
IL7R	10.6433	0.00769245
STOX2	0.300589	0.00769245
CA2	0.174391	0.00769245
PHF11	3.62834	0.00769245
WRB	0.389262	0.00771189
CXCL11	4.35086	0.00773725
SMCO2	3.12507	0.00778905
RAMP1	3.01821	0.00778905
HSPA4L	0.213623	0.00811613
CD70	3.36233	0.00813639
MX2	6.05767	0.00820839
TSPAN4	4.79345	0.00825539
KLHL17	2.77944	0.00827819
HIST1H2BK	4.40665	0.00829945
PIR	0.345281	0.00831427
HPGD	0.250748	0.0083217
GAL	0.296078	0.00862507
LOC728392	2.8793	0.00886761
EAF2	0.251146	0.00886761
GJA1	0.150923	0.00907431
ACSL5	4.28638	0.00937876
SLC30A9	0.346451	0.00937876
KCP	3.35392	0.00939618
KRT24	0.369787	0.00949089
PXDN	8.35192	0.00949089
KPNA1	2.63987	0.00949089
PARD6G	0.378343	0.00952525
LHPP	0.324964	0.00958757
C3	13.1907	0.00958757
PLCG2	3.38527	0.00958757
SIDT2	3.09975	0.00958757
VEGFA	5.91713	0.00958757
MMP10	0.0561429	0.00965219
FOXF2	0.402722	0.00974868
FAIM	0.289473	0.00974868
ABCE1	0.359412	0.00974868
SLC25A27	2.98565	0.00974879
CHRNA10	2.47686	0.00975417
SCOC	0.305774	0.00978395
SLC16A9	0.349229	0.00980076
TBXAS1	0.411913	0.00980076
HLA-F	3.98571	0.00995023
SETD7	0.270389	0.0099571
NFE2L3	7.65852	0.0100849
SPON2	3.39411	0.0100849
RTN4RL1	2.60187	0.0102092
POMGNT2	2.9442	0.0102092
P2RX7	3.13722	0.0102422
ADAMTS1	0.34908	0.0104249
AKR1C3	0.0708919	0.0105044
COL6A1	6.13158	0.0105269
PLBD1	0.316532	0.0105269
PHEX	0.342311	0.0105269
TENM2	0.290168	0.0105571
TMEM219	2.6576	0.0106725
CFLAR	3.55553	0.0106725
MLF1	2.45868	0.0106725
HRSP12	0.316957	0.0106741
MUC1	2.84759	0.010685
PGF	2.64996	0.010685
ABHD16A	2.52907	0.0107664
CDA	6.9234	0.0108413
PTGER4	5.04979	0.0108816
INPP5E	3.79719	0.0108816
CDK8	0.440563	0.0108816
STMN3	7.25473	0.0108816
KRT14	0.0641712	0.0109322
PPAT	0.34584	0.0109506
R3HCC1L	2.57894	0.0109506
U2SURP	3.07335	0.01128
TAGLN	0.207015	0.01128
MAMDC4	7.13569	0.0113188
UGT8	0.307852	0.0113224
HNRNPA1L2	0.435589	0.0113447
OAS2	5.43393	0.0113983
POLM	2.23795	0.0115643
RPS29	4.07789	0.0118305
TIMP3	3.49031	0.0118305
NMNAT2	2.40958	0.0118305
TGM2	4.10874	0.0118305
DLL1	3.56583	0.0118305
LRRK1	3.0161	0.0118305
ADAP2	0.312804	0.0118305
SETD3	0.362555	0.0118568
RPL7A	2.58966	0.0118645
F2R	3.98344	0.0119086
FAM222A	0.385729	0.0120614
CAMK2N2	0.368215	0.0120614
NEIL3	0.297939	0.0120614
SAA4	2.8678	0.01215
SIGIRR	4.13556	0.0122202
PBXIP1	3.67952	0.0122237
MRFAP1L1	0.298286	0.0122237
EYA2	0.27371	0.0122237
STRIP2	2.48338	0.0122237
KLHL2	0.293369	0.0122237
TEX19	0.399085	0.0122237
ALDH6A1	2.57552	0.0122237
HLA-G	2.97037	0.0122237
CALML5	0.423289	0.0122237
CHST11	3.83781	0.0122237
TMUB2	3.89608	0.0123377
TNFAIP3	6.29007	0.0123493
NRARP	0.372058	0.0124119
SLC16A14	0.418828	0.0124307
IRF1	2.93416	0.012459
UTP3	0.345032	0.012459
PLAU	4.90107	0.012459
P3H2	4.87639	0.012459
PPA2	0.162518	0.0125059
BACE2	3.12321	0.0125068
RICTOR	3.67524	0.0125068
DOK3	2.78803	0.0125068
GOLGA8A	2.4537	0.0125261
SUSD3	3.91113	0.0126474
HLA-DOB	2.14631	0.0127378
ASPHD2	2.68879	0.0127698
N4BP2	0.364564	0.0128055
NFATC3	2.31435	0.012869
PLA2G12A	0.294293	0.0129194
RTP4	3.78804	0.0130735
C20orf195	3.62983	0.0130735
BTBD6	0.347082	0.0133315
PHTF2	0.324861	0.0136829
IMPACT	0.385872	0.0136829
NXNL2	3.38773	0.0137357
HYAL1	4.28981	0.0137357
C16orf59	2.68669	0.0137357
CROT	0.469057	0.0137357
SEC23IP	0.383963	0.0137357
LEPREL2	4.85102	0.0137357
OSR2	0.451608	0.0137357
LPHN2	0.210771	0.0137357
CSRP2	0.243545	0.0137357
SLC25A29	0.332245	0.0137357
CPT1B	5.29575	0.0137357
BRMS1L	0.417118	0.0138297
DDX3X	0.357426	0.0138332
VAMP5	2.45375	0.013839
CLMP	3.80609	0.013839
NPNT	0.215868	0.013839
AXL	5.59145	0.013839
PTPRZ1	0.403016	0.013839
MEGF6	4.45905	0.0139124
PLCB2	3.94019	0.0139883
LAG3	3.15283	0.0141651
APOBEC3G	6.08342	0.0141679
PEAK1	0.391945	0.0142469
S100A14	0.346412	0.0142469
CD55	2.23667	0.0144316
C5orf30	0.333333	0.0144316
BEND7	2.80451	0.0145175
CISD2	0.257478	0.0145175
ABCA12	0.0638669	0.0145175
PRRC2B	3.15466	0.0146037
CYTH1	2.16553	0.0147225
AK4	0.419559	0.0147225
VEGFC	2.84002	0.0147788
HIST1H1A	0.0866399	0.014801
IFNL2	2.58202	0.014801
PLAUR	4.10717	0.014801
WTAP	0.394334	0.0148495
STAT4	0.396102	0.0148495
SEMA7A	2.79172	0.0148495
NPM2	2.23666	0.0149433
KIF21B	2.83385	0.0149433
RAB17	3.15091	0.0149433
AIDA	2.34628	0.0149433
URGCP	3.24189	0.0149433
FAM84A	0.37144	0.0149433
ANKRD23	2.61051	0.0149433
GNB4	0.305154	0.0149433
SLBP	0.348776	0.0149522
ZC3HAV1	3.62836	0.0153235
RNF207	3.04002	0.0153235
VRK1	0.306772	0.0153235
HSPB8	0.411839	0.0153235
TAP1	2.43092	0.0153235
GLCCI1	3.56382	0.0153235
JMJD7-PLA2G4B	3.24982	0.0154399
COL5A1	6.60775	0.0154399
SPRR2D	0.287697	0.0155979
PAQR6	5.386	0.0157341
MAFF	5.93092	0.0157688
FADS3	4.20745	0.01586
GNPTAB	2.57062	0.01586
ADI1	0.402159	0.015896
ENTPD8	2.97229	0.0159509
ARFRP1	2.82798	0.0159509
PAPOLA	0.216673	0.0159509
BAMBI	0.0958544	0.0160048
CD38	0.228435	0.0160132
RUNX1	2.65121	0.0160377
ARHGEF26	0.40011	0.0160377
ADHFE1	2.48686	0.0160521
NPAS2	2.45077	0.0160912
FBXW7	0.260862	0.0160912
PCSK5	3.36728	0.0160912
BBC3	3.02583	0.0163178
TSPAN18	4.9518	0.0163178
TTC7B	0.382945	0.0163688
PODXL	3.03982	0.0163688
DNAJC6	2.94495	0.0164179
CMPK2	9.45596	0.0165058
MTCL1	3.37157	0.0165058
ANG	3.17195	0.0165677
FAM102B	0.300778	0.0166062
PGAP2	0.487456	0.0166378
MICAL1	2.94209	0.0166378
TPM3	2.67735	0.0166378
KIF26A	2.43991	0.0167714
TRIB3	2.50485	0.0167714
PHLPP1	3.56429	0.0167714
ITGA7	2.19075	0.0167714
ZNF750	0.273073	0.0167714
CELSR1	4.5942	0.0167835
AVL9	2.37767	0.016807
UNC45A	3.2281	0.016807
TMPRSS3	2.70405	0.016807
PRDM8	8.86284	0.0170547
RC3H2	2.85461	0.0170547
DDX58	2.72038	0.0170547
HM13	2.38142	0.0171221
TIAM1	0.338204	0.0171221
KIAA1462	3.39604	0.0171221
RHEBL1	2.94015	0.0171221
CLU	0.245855	0.0171221
FAR2	2.32305	0.0171221
GLRX5	0.39035	0.0171221
TNFRSF25	3.07742	0.0171221
ABHD6	0.378238	0.0171221
PVR	3.04328	0.0171221
SMEK1	0.377777	0.0171221
ILF3	0.413078	0.0171221
LRRC8C	0.378835	0.0171221
PACSIN3	2.6007	0.0171221
DUOX2	2.70886	0.0171221
CYLD	2.62745	0.0171221
ISG20	2.78601	0.017134
TMTC1	0.44031	0.0174294
C4B	2.41585	0.0174417
ERVMER34-1	0.298003	0.0174657
ARHGEF39	0.454833	0.0175937
CHPT1	0.423155	0.0175937
RAD51D	2.22773	0.0175937
SESN3	0.296658	0.0175937
C1R	8.09312	0.0175937
SAA2	2.28286	0.0175937
EPG5	2.70127	0.0175937
SFXN3	3.21325	0.0175937
MMP7	0.351088	0.0176867
EML1	0.418976	0.0176867
FRAS1	3.8678	0.0176867
RNF4	0.354901	0.0176867
YBX2	2.931	0.0177012
HMX1	0.421873	0.0177523
DISP2	6.23255	0.0177978
PRKCDBP	2.65983	0.0178289
UBE2L6	2.3823	0.0178289
OSBPL1A	0.430445	0.0178869
LURAP1L	0.375325	0.0179207
CTGF	3.94883	0.0179532
SNW1	0.359468	0.0179575
VPS16	2.72786	0.0179726
TLR2	0.395133	0.0180298
KRT83	3.35384	0.0181239
MTA3	0.495086	0.0182161
IL37	2.19942	0.0183745
PAOX	2.15575	0.0183745
MIA3	2.683	0.0183745
WNT10A	1.99973	0.0185131
ID3	0.37539	0.0185131
MYBL1	2.73534	0.0185332
ANKRD22	0.333198	0.018566
LSM6	0.26143	0.0185767
ISG15	3.37111	0.0187108
C9orf9	2.32665	0.0187177
LPIN2	2.67201	0.0188082
UGCG	2.46333	0.0188082
PCDHB14	2.28788	0.0188082
POTEI	2.50055	0.0188366
CYSRT1	2.97369	0.0190126
TOMM20	0.402706	0.0190126
NMU	0.244764	0.0190638
SYNGR3	2.61987	0.0190638
TEX40	2.3341	0.0190638
EPB41L4A	0.282509	0.0190638
MEIS2	0.394221	0.0190638
MEGF8	2.19749	0.0190948
ARMCX6	0.433177	0.019129
H2AFX	0.457262	0.0192926
STRA6	0.314402	0.0193939
LAT	2.05939	0.01945
DCAF10	0.368268	0.01945
TRMT10A	0.385283	0.01945
CERCAM	6.38092	0.0195096
TBC1D3B	7.20219	0.0195096
SLC2A6	7.12977	0.0195096
KIF3C	2.55114	0.0196203
OPA1	0.427231	0.0196203
PDE4A	3.08277	0.0196203
KRT16	0.373874	0.0203357
USP32	2.04938	0.0204317
IL6ST	2.75455	0.0204317
NRG4	0.433668	0.0204317
UBE2E3	0.384037	0.0204448
NUDT21	0.41119	0.0204448
MSI2	0.321282	0.0204448
MMRN2	3.43207	0.0204448
PTPN11	0.398314	0.0204448
IFI30	2.09802	0.0204448
C4orf46	0.356947	0.0204448
UBE4B	0.454507	0.0204448
CDKL1	2.34693	0.0204448
ZNF621	4.31682	0.0204448
SPSB3	2.77675	0.0204448
RAB24	2.15285	0.0205076
NFKB1	0.404262	0.0205076
ALDH3A1	0.255168	0.0205669
NOP14	0.249804	0.0206519
SEC16A	2.94837	0.0207181
MAD2L1	0.295397	0.0208566
SOX9	2.89118	0.0210904
LGALS7	0.413562	0.0211909
PAX9	0.466603	0.0213377
CALM1	0.345796	0.0213805
LAMB2	3.77964	0.0214107
SIVA1	0.404197	0.0214869
TNFRSF14	8.68685	0.0215018
AP4B1	2.58033	0.0215018
RBBP6	2.47013	0.0217061
GADD45G	0.306794	0.0217061
GSDMB	5.99933	0.0217061
PPIH	0.481184	0.0217061
SH2D5	3.46999	0.0218611
PPIC	0.465529	0.0218611
PNPLA7	2.24988	0.0218852
IFFO1	2.6006	0.0219166
OR7E24	0.44991	0.0222396
UBE2E2	2.31025	0.0222554
ANKRD46	0.512504	0.0222554
CPA4	2.25881	0.0224796
SLIRP	0.321383	0.0224851
DHRS9	0.345432	0.0224904
TGFB1I1	3.35923	0.0225584
LRRC8B	0.417469	0.0225584
SEMA4F	3.10776	0.0226932
ZBTB47	2.44323	0.0229443
SDC4	3.04564	0.0229604
NELFA	0.40736	0.0229739
SLFN12	2.43365	0.0229739
YEATS4	0.484838	0.0230443
PVRIG	2.15212	0.0230443
CST3	3.11628	0.0230443
ZDHHC8	2.34756	0.0230443
BLMH	0.503139	0.0230443
FTL	0.429068	0.0230443
PRSS16	2.21872	0.0230492
AQP1	0.495268	0.0231601
FBXL16	3.78965	0.0231601
DCAF13	0.348122	0.0231847
AASS	2.15074	0.0231847
SPEG	2.98168	0.0231847
B3GALNT2	2.98542	0.0232862
NBN	0.49865	0.0233229
NEDD4L	2.57196	0.0233229
OASL	2.78392	0.0233229
IVL	0.431784	0.0233614
BATF2	1.93898	0.0233614
C11orf86	2.06865	0.0233614
RCOR1	0.283583	0.0233614
LGALS1	2.65437	0.0233991
USP53	0.31181	0.0234327
AKT2	2.39804	0.0234327
SLC26A2	0.382034	0.0234327
CRTC1	2.80276	0.0234327
CCL26	0.446258	0.0234327
AZIN2	2.7659	0.0234438
KIAA1244	0.493707	0.023506
CCBE1	2.31493	0.0235226
FAM157B	2.04105	0.0236641
IL9R	2.66468	0.023904
FMNL2	2.56142	0.023904
EPS8L2	3.63112	0.023904
PALB2	1.87738	0.023904
IRAK2	3.72849	0.0239166
UBR7	0.341434	0.0239259
MDGA1	3.33051	0.0239259
PYCR1	1.88993	0.0239259
MXD1	3.30525	0.0239259
ACVR2A	0.49445	0.0239259
TRIM65	2.33503	0.0239259
FGFR2	0.482794	0.0239259
ZNF469	2.76686	0.0239526
KIF7	2.80644	0.0243171
GNAI1	0.496234	0.0243749
EXOC1	0.473017	0.0244613
DRAM1	3.35465	0.0246243
NUPR1L	2.09213	0.024653
CEBPA	0.38226	0.024653
XRCC6BP1	0.407063	0.024653
CCNK	0.34738	0.0247647
ADM2	3.04437	0.0249119
SLC8A1	3.24285	0.0249119
ABCC2	0.481999	0.0250101
PSMB9	2.36993	0.0251162
TDP1	0.302577	0.0251162
C15orf48	2.54151	0.0251162
DICER1	0.288129	0.0251162
MARS	2.41381	0.0251339
C10orf99	0.268213	0.0251978
MVB12B	3.38054	0.0251978
DLC1	2.20576	0.0252975
KLK9	2.37532	0.0252975
PLA2G4A	0.305876	0.0253505
GBP3	2.91642	0.0254395
EIF4E	0.273939	0.0255592
INPP4B	0.510047	0.0255592
TCTEX1D2	0.3047	0.0255808
IGFBP6	2.91605	0.0256522
LIF	6.19205	0.0256522
SLX4IP	0.341243	0.0256522
ABCG1	0.48204	0.0256522
ENTPD3	0.390291	0.0256522
GPX8	0.535486	0.0256561
DENND3	3.28007	0.0256654
GABBR1	4.99607	0.0257154
MAPK8IP2	5.68815	0.0257154
ALG14	0.353464	0.025795
SAV1	2.13722	0.0259052
SLMO2	0.468535	0.0260323
NRN1L	1.94756	0.0260382
QARS	2.16103	0.0260382
SIMC1	0.473775	0.0260382
NTF3	3.41939	0.0260382
THBS2	0.31201	0.0260382
AGAP5	2.66188	0.0260382
CTRL	2.03418	0.0261286
HNRNPM	0.443447	0.0262267
CNTLN	0.185112	0.0263255
STON2	0.448219	0.0263793
ANKRD36	2.29155	0.0264355
API5	0.414395	0.0265879
KLC3	3.00209	0.0265879
UBA7	4.09548	0.0265879
HEY1	0.507319	0.0265879
EXOC3L1	1.9418	0.0265879
FAM120B	2.8041	0.0266119
CHAC2	0.344882	0.0266119
SMARCE1	0.452744	0.0267349
EXOC6	0.322839	0.0269017
RHBDL2	0.492588	0.0269033
TM7SF3	0.481832	0.0269033
RARRES3	4.4059	0.0269775
WSB2	0.287662	0.0269775
FAM76B	2.36257	0.0269775
TMEM44	2.74906	0.0269775
RARA	0.480246	0.0269775
GINS4	0.359144	0.0269775
SH3TC2	2.65727	0.0270286
TRIM7	2.76944	0.0270393
ABTB1	7.62614	0.0270393
PRR22	2.3776	0.0271475
DEFB121	0.495764	0.0271499
TXNDC5	0.488365	0.0271499
PIF1	2.03967	0.0271499
MBD4	0.506113	0.0271499
RHBDF1	4.79285	0.0271499
KCNIP3	2.20365	0.0271499
TRANK1	2.96468	0.0271499
ENO3	3.11105	0.0271499
PPP1R14A	0.501152	0.0271499
FBXO8	0.502926	0.0271499
CCDC85C	0.33994	0.0271499
RDX	0.4786	0.0271499
GGTLC1	1.99454	0.0271499
SLC25A42	1.99615	0.0271499
EPB41L4B	0.464819	0.0271499
AP2M1	3.31472	0.0271499
USP13	0.471225	0.0271499
TMEM192	0.53305	0.0271499
TUBGCP3	0.530553	0.0271499
HOMER3	2.4446	0.0271499
SLC22A7	0.472621	0.0271499
ARFGEF1	0.463304	0.0272006
CHTF18	2.8918	0.0272394
STX18	0.42579	0.0272687
TCFL5	0.394314	0.0272687
SLC22A23	0.514528	0.0273079
OAS3	2.65422	0.0273152
PABPC3	0.329443	0.0273152
C1D	0.484322	0.0274128
NME6	2.20408	0.0274591
BIRC3	2.87407	0.0274689
CENPE	0.342952	0.0274689
ARHGEF37	0.477319	0.0274689
LAMA3	1.99463	0.0275176
CEP72	2.20831	0.0275176
DOK1	3.84673	0.0275697
SEZ6L2	2.89395	0.0275963
POLR3D	2.11856	0.0276857
ALG13	0.368781	0.0277512
TDG	0.48179	0.0277512
ICMT	0.365921	0.0277512
BACH2	1.85418	0.0277512
DNHD1	2.20096	0.0277512
HELZ2	2.88799	0.0277512
GOLGA8R	3.9223	0.0277512
MITF	0.34798	0.0277512
OCIAD2	0.366852	0.0277863
HYAL3	2.02377	0.027803
KCNN4	3.07755	0.0278268
TIMP2	5.27851	0.0278268
KLHL5	0.44774	0.0278268
YY1	0.328012	0.0278374
C4orf3	0.440834	0.0281537
ALDH2	0.459266	0.0281537
ST14	2.32604	0.0281537
ASB10	2.70749	0.0281537
MAN2A2	2.19912	0.0281585
PINK1	2.35199	0.028256
ACOX2	0.506994	0.0282863
FOS	3.70936	0.028334
ALDH5A1	2.82066	0.0283661
NLRC5	2.58305	0.0285668
TNS1	0.437345	0.0285668
GDAP2	2.12436	0.0285668
HYI	2.87495	0.0285668
NAV1	0.406601	0.0286023
ETFDH	0.326862	0.0287224
KLK8	2.56493	0.0287224
ELFN2	2.58877	0.0287224
TCAIM	0.476565	0.0288337
NUFIP2	0.425168	0.0288587
KIF20A	0.46911	0.0288587
PLLP	3.78168	0.0288587
ORMDL3	1.91103	0.0288587
DHRS4L1	0.522644	0.0288587
CLIP4	2.90075	0.0290167
SH3D19	0.30636	0.0290167
ZBTB42	0.501772	0.0290167
NEK3	2.6369	0.0290167
LMO1	0.190996	0.0290167
RASIP1	2.37591	0.0290167
PQLC2	3.45104	0.0290167
HERC6	2.8566	0.0291479
CTIF	2.88549	0.0291479
TMEM216	1.86018	0.0291756
CCDC120	2.81187	0.0293456
SYNPO	2.46159	0.0294307
ADAM8	4.29956	0.0295323
GAREM	2.83025	0.0295323
GFPT2	4.42619	0.0295323
RRM2	0.420353	0.0295323
TFDP1	0.45541	0.0295323
DBF4B	2.09371	0.0295643
SRSF3	0.320065	0.0295643
TBC1D31	0.387841	0.0295643
ZNF429	2.54261	0.0295643
TMEM120B	1.76841	0.0295643
MRFAP1	0.42665	0.0295643
TTF2	2.40001	0.0295643
ZNF783	2.64212	0.0295742
PFKFB3	0.509469	0.0295742
DSN1	2.50646	0.0295742
DAP	2.03505	0.0296092
KIF13A	1.76608	0.0296092
FYTTD1	0.464381	0.0296092
BRF1	0.435835	0.0296092
KRT6A	0.369402	0.0296092
OPN3	0.506949	0.0296092
TRIM21	2.64274	0.0296092
OSTC	0.352993	0.0296092
MAFB	0.21521	0.0296092
CDCA4	0.368253	0.0296092
CLIC4	3.99835	0.0296249
ICAM5	3.69528	0.0296249
PGM2	0.344212	0.0296631
TNIP1	3.1174	0.029683
ILF2	0.559311	0.0296837
FZD2	2.89596	0.0296964
NR1D2	0.419211	0.0296964
KRTAP12-2	1.95124	0.029849
GGTLC2	2.24842	0.0298674
ITGB2	4.38448	0.0298674
NTN4	2.33357	0.0298674
PADI3	0.450566	0.0299244
SULT2B1	0.546325	0.0299244
MECOM	0.366325	0.0299244
RIPK4	0.422849	0.0299244
SLC9A4	2.49425	0.0299282
NUP37	0.433661	0.0300942
RPL34	0.408176	0.0301312
FAM219B	2.22129	0.0303653
TOR1B	2.5289	0.0303653
SCRN1	1.97059	0.030369
AASDHPPT	0.422305	0.030369
E2F2	0.390642	0.030369
GZMH	0.551934	0.0303909
TRAF1	2.52432	0.0304899
ANP32E	0.298036	0.0305242
RAD1	2.25468	0.0306624
ERAP1	2.8921	0.0306876
RNF220	2.55078	0.0308709
AKR1B1	0.51991	0.0309438
PEAR1	2.72449	0.0309543
APEH	3.3221	0.0311396
DSC2	0.370382	0.0312836
SPG7	2.2909	0.0313584
MOCS3	0.495315	0.0313584
GAR1	0.307546	0.0314447
FOXL2NB	2.22315	0.0314447
PDXK	2.30998	0.0316171
SAMD4A	1.77738	0.0316719
PCMT1	2.85362	0.0316719
TMEM251	0.421404	0.0316719
VMP1	2.34931	0.0316719
HERC5	4.1937	0.031691
MAB21L3	0.533839	0.0317559
CENPC	0.425721	0.0317559
IFNL1	2.43035	0.0319217
SPRR1A	0.395944	0.0319217
KCNMB3	1.86322	0.0320238
TTC31	2.08197	0.0321348
NPR3	0.429901	0.0321586
LYRM9	2.86467	0.0321586
AREG	6.61046	0.0321586
TLR4	2.4731	0.0321586
IKBKB	1.80905	0.0321586
PRDX4	0.455267	0.0321586
INTU	0.421499	0.0321586
ZNF148	0.492756	0.0321586
MAP3K9	3.26898	0.0321586
PLEKHA1	0.46076	0.0321586
DYRK1A	0.474828	0.0321586
IFITM3	4.0515	0.0321937
UGT2B15	0.453428	0.0322797
IMPDH2	0.468948	0.0322797
HEXA	2.40302	0.0322797
CYP4X1	0.250207	0.0322797
CYB5R4	0.480393	0.0323294
MAD2L2	2.2158	0.0323294
RAB7B	0.492943	0.0323294
NSF	0.526894	0.0323294
SNX6	0.53858	0.0323811
SYK	0.490252	0.032485
PAN3	2.34392	0.0325109
TMIE	2.12696	0.0325401
CCDC23	0.444951	0.0325685
RAD9A	3.59255	0.0325685
MAML3	0.51008	0.0325685
LHFP	2.83879	0.0325685
C9orf114	2.01946	0.0325685
FAM172A	0.469283	0.0325967
NRXN3	0.487434	0.0325967
STK31	0.357314	0.0326719
RIMKLB	2.47212	0.0327725
APBB3	4.68908	0.0327725
PABPC1L	3.1508	0.0327725
EPHA4	0.326094	0.0327725
OSBPL5	1.98592	0.0327975
TNFSF14	2.42335	0.0329401
BFSP1	0.345951	0.033256
SGK494	2.94579	0.033256
TIPARP	3.75241	0.033291
TMEM68	0.458946	0.033291
CUL3	0.378429	0.033291
C2orf47	0.495451	0.033291
SDHD	0.555674	0.033291
SLC25A43	0.499219	0.033291
BTBD7	0.478699	0.033291
C1orf131	0.458289	0.033291
HOPX	0.224447	0.0332927
MBP	1.74464	0.0332927
JMJD1C	2.74106	0.0332927
PSCA	0.533248	0.0332927
PGM2L1	0.411583	0.0332927
OSGIN1	0.4112	0.0334627
CSNK2A1	0.478626	0.0335449
MSMB	0.542359	0.0337774
PPP2R5B	2.22258	0.0337774
IL21	0.519921	0.0337895
XPO4	0.538534	0.0337895
RPL3	2.20327	0.0338665
ANKRD20A2	0.533112	0.0339303
SPTLC2	0.525817	0.0339309
BTN2A1	1.69425	0.0339309
SERPINE1	2.57959	0.0340718
SH3RF1	0.346127	0.0342342
CDIP1	0.450099	0.0342342
EXT2	3.05157	0.0342342
MTBP	0.433587	0.0342342
LDHB	0.417668	0.0343507
GNG4	1.8474	0.034359
IL11RA	2.65672	0.034359
FAM135A	0.461618	0.034359
GUCD1	2.66264	0.034359
ENDOV	1.87126	0.034359
TRIM22	3.34542	0.034359
YTHDF2	3.0599	0.034359
CDRT15	0.529472	0.034359
MDFIC	0.349429	0.0343682
TSN	0.418369	0.0343957
PANK3	0.496789	0.0344223
DENND2A	2.05445	0.034431
TM2D3	2.04496	0.0345077
IQGAP3	2.84761	0.0345317
C4orf27	0.344189	0.0345317
PTP4A3	2.52388	0.0345317
MFAP1	0.49067	0.0345317
ZNF501	0.501607	0.0345317
PIK3R5	0.562409	0.0345317
PTGES	3.4089	0.0345317
CCDC71L	2.78225	0.0345711
E4F1	2.25585	0.0345711
GCSH	0.462099	0.034594
VSIG10L	0.551188	0.0347801
NHLRC3	2.25706	0.0349372
CMPK1	0.482604	0.0349483
FXYD2	0.452619	0.0349483
KRTAP1-3	0.540343	0.0349483
PPP2R5C	0.382101	0.0349483
CCDC102A	1.85387	0.0349637
HERC1	2.67203	0.0349637
FGF13	0.451693	0.0349637
CD46	2.22891	0.0350546
STXBP1	4.37746	0.0351654
SPDL1	0.514543	0.0351771
ZDHHC14	2.11598	0.0351771
GNA12	3.25187	0.0353317
BNIP3	2.0244	0.0353395
TMEM171	3.42702	0.0353395
FAM71F1	0.582608	0.0355117
SDHA	2.01283	0.0355383
ZNF304	2.01674	0.0355432
UBP1	0.483676	0.0358114
PPID	0.386108	0.0358114
ABCA7	2.33448	0.0358114
GUF1	0.374077	0.0358346
ANP32A	0.483806	0.0359565
PLIN5	3.24663	0.0359565
WDR26	0.498453	0.0359977
PALM	0.40119	0.0360095
TCIRG1	2.65151	0.0362181
BZW1	0.570669	0.0362428
UGDH	0.104745	0.0362844
HIST1H2BE	0.402135	0.0363635
TANK	0.49374	0.0363944
CDK5RAP2	3.3616	0.0364535
HHAT	0.514887	0.0364535
QSOX2	2.49208	0.0365763
DEFB1	0.295794	0.0365809
DOLPP1	1.99678	0.036662
MRPL13	0.324563	0.0367021
ACP6	2.42692	0.0367548
SLC16A3	2.30996	0.0367632
KIT	0.545339	0.0369064
IKBIP	0.403436	0.0370125
FAM213A	0.423936	0.0370209
C1orf106	0.544397	0.0370584
GALNT10	3.40249	0.0370833
DLX3	1.79815	0.0370833
PTMA	0.54446	0.0370833
ASB2	0.272598	0.0370833
PGRMC1	0.540596	0.0370833
PITX2	0.401504	0.0370833
SLCO3A1	1.95922	0.0371705
NOL11	0.364512	0.0371883
METTL21A	0.469809	0.0374776
INTS4	2.03986	0.0375714
ATF3	2.76756	0.0377071
TBC1D10C	0.567454	0.0377071
COMMD8	0.359368	0.0377184
FADS1	2.0569	0.0377762
IFIT3	3.50752	0.0377848
KIFAP3	2.15062	0.0377848
ADRB2	3.20811	0.0377848
TRIM32	2.24051	0.0377848
KHDC1	2.12465	0.0377848
FBXL14	2.1055	0.0378147
RNF6	0.511647	0.0378147
LOC391322	2.01443	0.0378147
MIER1	0.504264	0.0378147
RAB3B	1.75924	0.0378147
PHLDB2	2.12381	0.0378736
NCF2	3.98474	0.037955
HCLS1	1.9889	0.037955
TNNT2	0.486459	0.037955
HADH	0.45326	0.038005
CES1	0.546496	0.0381847
KLF13	1.86206	0.0381847
ACKR3	0.368202	0.0381847
SPTSSA	3.42278	0.0383053
ABLIM2	1.79425	0.0383053
HNRNPD	0.512078	0.0383835
FAM196B	0.549606	0.0383835
GNPDA2	0.43106	0.0383835
GAGE7	0.574394	0.0384499
KBTBD11	2.23842	0.0384539
TH	2.05072	0.0385042
STX11	1.9528	0.0385457
ZNF266	2.6387	0.0385457
SIRT5	0.42901	0.0385457
METRN	1.99726	0.0388304
THRA	2.4504	0.0388304
FAM178A	2.18758	0.0390329
KRI1	2.62388	0.0390329
KYNU	0.586432	0.0390329
MYEOV2	0.534229	0.0390329
SMG1	2.20622	0.0390953
RMDN2	0.402371	0.0392617
GXYLT1	0.557688	0.0392977
ANKMY2	0.541754	0.0392977
GOLGA5	0.293343	0.03932
KDELR2	0.551266	0.0393243
CATSPER1	1.67045	0.0393243
FAM71E1	0.469266	0.0393672
2007-09-01	0.562893	0.0398082
SURF1	1.95807	0.0398082
ATL1	2.4755	0.0399656
STXBP5	0.522936	0.0399656
APIP	0.510679	0.0400693
C14orf142	0.483846	0.0400693
FLNB	2.79284	0.0400735
EEPD1	0.475639	0.0400735
TFAP2A	2.9449	0.0400902
CARD9	2.57191	0.0401665
SART1	1.78017	0.0401665
AFAP1L1	2.44497	0.0401665
NOTCH3	0.213801	0.0401665
PTRH1	2.22073	0.0401665
UBAP1L	2.5181	0.040264
HLX	0.590685	0.0403155
TFPI	2.133	0.0404395
TTLL5	1.73784	0.0404451
CASP1	0.52414	0.0404793
MACC1	0.385235	0.0406365
SLC15A4	2.36992	0.0406625
C9orf173	0.417007	0.0407172
PLEKHM1	2.30267	0.0407292
APOL6	2.45484	0.0407457
ANTXR1	2.04891	0.0407457
TPTE	2.34165	0.0407457
NKX3-1	2.49565	0.0407457
PERP	0.544522	0.0407616
ALDH18A1	0.561753	0.040792
POLL	1.92202	0.0409357
MMD	1.64429	0.0409648
CEP135	0.364794	0.040995
FSTL1	2.15354	0.0410233
DGUOK	2.00849	0.041148
MAST4	2.11308	0.041304
EPHA10	2.21467	0.0413086
ARL17A	1.98232	0.0413722
SEH1L	0.45686	0.0414033
DDIT3	2.68466	0.0417063
PER3	1.85008	0.0418887
CLOCK	0.514453	0.0418887
STRC	0.596936	0.041897
DAPP1	0.44341	0.0419022
LYAR	0.405793	0.0419022
PABPC4	0.38356	0.0419022
NFYA	0.594292	0.0419404
PCOLCE	2.95284	0.0419404
BARHL2	0.523108	0.0419404
NBPF9	2.94513	0.0419764
TBC1D1	0.520536	0.0419764
PSMA3	0.495795	0.0420245
ARHGAP4	1.87451	0.0420424
PLCL2	0.568603	0.0420424
SYNRG	1.95054	0.042081
MGAT5B	3.47787	0.0420836
THAP11	2.04927	0.0420954
CYP1B1	0.35541	0.042159
NBPF10	1.90903	0.0421676
DTWD2	0.397952	0.0422753
TREX2	2.0513	0.0422753
POLR2E	0.552245	0.0422753
LTA4H	0.491924	0.042378
ACADM	0.371269	0.0423837
SEPHS2	0.525052	0.0423837
MAPK11	2.38873	0.0423837
LACTB2	0.41115	0.0423837
PCDH1	2.37982	0.0423837
PPOX	3.35392	0.0423837
ESCO2	0.35978	0.0424955
MTFMT	0.452388	0.0424955
SPATA13	0.583741	0.0425074
ANKRD29	0.537434	0.042573
ZG16B	0.567911	0.0426677
TMEM8B	2.45068	0.0426677
CABLES1	0.37478	0.0426677
RNMT	2.46543	0.0426677
NANOS1	0.525113	0.0426736
RALGPS1	1.99642	0.0427176
FAS	2.48565	0.0427228
TBC1D5	1.98539	0.0427228
ANKRD10	2.73905	0.0427326
OGG1	2.49735	0.0427977
IGFBP7	2.27411	0.0428001
PIM3	1.72071	0.0429456
NDRG3	0.577078	0.0430477
HCCS	0.43403	0.0430477
ATP6V1C1	0.466741	0.0430642
RPAP2	0.486337	0.0431235
PPP1R10	0.53101	0.0432005
UGGT2	0.417828	0.0433539
PYROXD2	2.25358	0.0433539
ZNF24	0.444438	0.0433539
DMKN	2.49152	0.0433539
ANP32D	0.455371	0.0433539
UBXN8	0.250357	0.043367
CEP95	2.64687	0.043367
HCST	1.84026	0.043367
LACTB	1.80184	0.0434498
LZTS1	2.08572	0.0434498
SEC31B	3.48884	0.0434498
C1orf123	1.69451	0.0434498
EIF4A1	0.543293	0.0434498
GGT1	1.98525	0.0434498
MAP3K2	0.218164	0.0434498
GTF2A1	0.370635	0.0434498
ACTA2	2.06985	0.0434498
TIMM21	0.397057	0.0434498
CXCL2	2.6871	0.0434498
RNF38	0.564334	0.0434498
TRIP11	0.290017	0.0434498
ARHGEF28	2.68856	0.0434498
NUDT8	0.54143	0.0435902
KCNK5	1.80913	0.0436333
CHEK2	2.17001	0.0437365
IFITM1	6.31897	0.0438521
CCNC	0.437864	0.0438777
ZBTB43	2.39607	0.0441395
CCDC88B	1.71697	0.0441395
OTUD5	1.80319	0.0441395
DHRS4	0.518159	0.0441395
USP20	2.71375	0.0441395
LIPE	2.2385	0.0442466
CBR4	0.430902	0.0442513
CCNE1	0.39339	0.0443312
GALNT7	0.406478	0.0446436
NBPF11	2.8183	0.0446436
EMB	0.400052	0.0446707
TAPBP	3.23366	0.0446713
TTLL1	1.84912	0.0446788
SLC39A5	0.566882	0.0447356
ZNF2	2.12631	0.0447934
SPOCD1	1.97709	0.0447934
CCDC7	0.555689	0.0447934
RUFY2	2.42612	0.0447934
HCAR3	2.61876	0.0447934
STARD3	1.93885	0.0447934
IRF9	2.60291	0.0447934
TDGF1	0.561674	0.0447934
BYSL	1.94304	0.0447934
GAS6	2.49895	0.0447934
DHRS1	2.82351	0.0447934
TRIB2	2.36294	0.0447934
PTGDS	1.69401	0.0448569
MECP2	2.17712	0.044887
C7orf65	1.67417	0.0450001
KCNA6	0.599748	0.045213
CAPG	3.53591	0.045213
TMEM132A	0.465343	0.0452247
PLA2G2F	0.599786	0.0452889
EXOSC9	0.484383	0.0453299
WDR24	1.73212	0.0453639
PEPD	0.490633	0.0454236
LARP7	0.393262	0.0454236
MEI1	0.603321	0.0454571
MRPL24	0.498642	0.0454571
JADE1	0.437113	0.0454571
INPP4A	1.67166	0.0455159
VCX2	0.57503	0.0455332
TDRKH	2.23642	0.0455764
CHMP5	2.24795	0.0457075
SLCO1B3	3.56696	0.0457075
MET	3.20548	0.0457669
AGPS	0.376818	0.0457669
DSG2	0.445137	0.045912
CSTF3	0.395845	0.045912
TMEM201	0.560398	0.045912
C6orf211	0.418564	0.045912
SYTL2	0.477133	0.045912
PLEKHA5	1.80805	0.0459357
SRGAP2C	2.18515	0.0459357
TMEM203	1.98285	0.0459634
COL6A2	2.99207	0.0460273
YPEL5	2.34939	0.0460273
CA9	1.77931	0.0461104
RTN3	0.419033	0.0461994
TMEM144	0.441538	0.0462223
ENDOD1	0.488873	0.0462851
PPP2R3B	2.35219	0.0464569
CCRL2	1.75294	0.0464826
NCKAP1	0.528121	0.0465421
ZNF37A	1.64402	0.0465984
MRPL51	0.598905	0.0466077
OR4C6	0.575926	0.0466597
POLR2B	0.473249	0.0466984
CALCOCO1	3.6956	0.0467064
TOP3B	1.96869	0.0467858
TM9SF2	2.08573	0.0467858
CLINT1	0.604843	0.0467858
BHLHA9	0.556172	0.0467858
SAMD9	2.58046	0.0467858
SFXN4	0.47862	0.0468658
KCTD17	1.80235	0.0469347
C5orf42	1.84878	0.0469347
NPM1	0.487909	0.047006
TRAM2	2.32475	0.047006
LGR4	0.467104	0.047006
NHEJ1	1.73617	0.047006
INO80E	1.88708	0.047006
CD97	2.44461	0.047006
KLF3	0.492257	0.0471156
WDR45	2.8884	0.0471156
SLC6A2	2.18574	0.0471156
COX6B2	1.81559	0.0471156
PRPSAP2	0.547509	0.047251
CREBZF	2.46383	0.0472545
AIMP1	0.4187	0.0472658
BMPR1A	0.581614	0.0472658
UBE2G1	0.504402	0.0472658
NFAT5	2.174	0.0472658
ROBO3	2.48499	0.0473729
RGS16	0.426314	0.0474368
SLC2A9	0.400978	0.0475388
XRCC3	0.327947	0.0475388
PATL2	1.70001	0.0476443
GLRX3	0.527412	0.0478334
ARHGEF19	1.92164	0.0478346
C1QL2	0.605538	0.0479267
IFITM2	5.15974	0.0479394
UCK2	0.514825	0.0479394
ZWINT	0.478583	0.0479394
OXR1	0.514349	0.0479394
UCN3	0.515085	0.0479394
FMNL1	2.33361	0.0479394
SIRPD	0.600746	0.0479394
GOLGA6L6	0.504961	0.0479709
ZNF182	0.490867	0.0479709
ELMOD3	1.74915	0.0479841
FCGRT	2.80908	0.048012
RNGTT	0.508683	0.048012
ZC3H14	0.497991	0.0480458
PTHLH	0.520771	0.0480639
NUP88	0.506736	0.0481435
ZNF480	0.532401	0.0481472
NIPAL1	0.405471	0.0481472
ZNF467	0.500482	0.0482344
PNMA3	0.597352	0.0482697
EDN1	2.12487	0.0483069
CERS3	0.309287	0.0483095
SPAG9	2.91615	0.0483095
RPL4	1.95371	0.0483095
ZGLP1	2.32753	0.0483245
EIF2B3	0.399747	0.0483534
MTFR1	0.566153	0.0483777
FAHD2A	3.28352	0.0483909
CIT	2.37026	0.0484002
MOB1B	0.459624	0.048421
TBPL1	0.488654	0.048421
PARP4	1.91344	0.0484275
LY9	0.44815	0.0484275
PDSS1	0.506936	0.0484275
CLEC2D	1.68173	0.0484383
YWHAZ	0.438121	0.0484407
GNG11	5.68271	0.0484454
ANKRD33B	0.609123	0.0484952
MTRR	1.85465	0.0486276
IL36G	1.67828	0.0486276
GZF1	1.9276	0.0486276
PAICS	0.420246	0.0486276
TCEA1	0.462453	0.0486276
ATP6AP1	2.0477	0.0486276
TACC3	0.506534	0.0486276
GTF2E2	0.462063	0.0486276
CNPPD1	2.496	0.0486276
COBL	2.54051	0.0486276
HIC1	3.91618	0.0486276
UFSP1	0.615832	0.0486276
CDC23	0.526964	0.0486276
DBX1	0.473633	0.0486276
ALS2CL	2.8329	0.0487128
JPH1	0.446431	0.0488004
TMTC2	0.502538	0.0488046
KIF14	2.26997	0.0488046
BAZ1B	0.544604	0.0488159
TRAF6	1.85934	0.0488159
MAPK8IP3	2.19011	0.0489934
BST1	0.599652	0.0489934
EGFR	2.01348	0.0489934
NAV2	1.81123	0.0489934
ERRFI1	3.07684	0.0489934
CSF2	1.88694	0.0490817
FLG	0.603636	0.0490817
CHD1L	1.63028	0.0490817
GULP1	0.502739	0.0490817
ST3GAL5	2.23172	0.0490817
COL4A2	2.25161	0.0490817
KLRC4	1.91918	0.0491746
C17orf74	0.552318	0.0491821
NQO1	0.477637	0.0491953
AP5Z1	2.18413	0.0491953
TTC8	0.392192	0.0492215
ELOVL6	0.372148	0.0492215
SNX16	0.369022	0.0492215
HIST1H2AC	1.95898	0.0492242
FOXD1	1.64712	0.0492242
CHRM4	1.60498	0.0492242
ZNF99	2.01818	0.0492242
SAP30	0.397338	0.0492242
EIF2AK4	2.699	0.0492242
CHORDC1	0.471863	0.0492242
SP100	0.52232	0.0492292
IL12RB2	0.534466	0.0492427
HLA-B	2.07883	0.0492458
ARHGAP42	1.64291	0.0493205
CD274	2.63791	0.0493225
RAPGEF3	2.114	0.0493653
CADPS	0.555246	0.0493675
PSMD10	0.565595	0.0494193
SLC29A2	2.80054	0.0494479
NBPF14	2.63825	0.0495844
MMP21	0.622568	0.0496116
RBMS2	1.84203	0.0497395
SNX7	0.502156	0.0497402
LYPLA1	0.496064	0.0497634
DGKD	2.20894	0.0498946
FAHD1	0.516206	0.0498946
POLR3G	0.555321	0.0498946
USP10	0.548287	0.0499481
DOK7	5.23266	0.0499481

## Sheet: common_genes
gene name	fold change SP (#303)	fold change RP (#327)
ERVMER34-1	2.733	0.298
BTN2A1	1.908	1.694
CYP4Z1	0.295	0.279
INAFM2	2.658	3.152
CHEK2	2.439	2.17
KRT14	0.023	0.064
VSIG10L	0.512	0.551
ACOX2	0.464	0.507
MFNG	3.238	4.268
MAFF	4.04	5.931
LRRC38	7.771	3.39
CHPT1	0.342	0.423
SEMA7A	2.986	2.792
PLCG2	3.437	3.385
SULT2B1	0.508	0.546
HERC5	5.302	4.194
SLC16A9	0.336	0.349
SPRR2D	0.292	0.288
SLFN12	2.745	2.434
SOST	0.302	0.242
RASIP1	2.625	2.376
SPON2	5.359	3.394
ANXA3	4.092	4.556
INHBA	9.729	11.41
ROR1	7.989	8.799
S100A14	0.391	0.346
CXCL11	5.045	4.351
PADI3	0.223	0.451
BBOX1	0.291	0.248
FAM222A	0.404	0.386
PALB2	2.022	1.877
KCNJ14	2.622	3.476
CSF2	3.021	1.887
CPVL	0.24	0.323
GPNMB	0.325	0.176
RPL7A	2.543	2.59
SIPA1L2	0.448	0.272
NCF2	5.774	3.985
CHST11	7.274	3.838
PVR	2.917	3.043
PAPSS1	0.342	0.259
PTGER4	6.608	5.05
SCGB1A1	0.027	0.027
FAR2	3.212	2.323
PTGER2	4.057	5.17
HSH2D	2.233	3.483
BMP7	0.252	0.086
BACE2	3.755	3.123
CFLAR	2.642	3.556
NSF	0.427	0.527
SPRR1B	0.248	0.128
SLC2A5	0.455	0.245
AP4B1	2.827	2.58
C15orf52	6.091	5.976
MMD	2.167	1.644
PLAUR	3.263	4.107
LGALS1	2.367	2.654
RTP4	3.009	3.788
VEGFC	8.665	2.84
DLL1	3.828	3.566
FUT7	0.241	0.328
MAFB	0.1	0.215
CTGF	9.063	3.949
ZC3HAV1	5.406	3.628
UBE4B	0.473	0.455
SFXN3	2.584	3.213
PRKCDBP	2.571	2.66
TMTC1	0.481	0.44
NTN4	2.565	2.334
EML1	0.432	0.419
CARD14	3.784	9.383
CCNE1	0.264	0.393
CLIP4	4.052	2.901
DYRK1A	0.393	0.475
FGFR3	0.245	0.256
F2R	3.938	3.983
FBN2	2.547	0.244
EGR1	8.965	11.026
PODXL	2.623	3.04
PTGS1	16.417	20.52
NPAS2	2.727	2.451
PTHLH	2.761	0.521
SLC39A13	2.577	3.382
C1S	2.518	6.299
FAM20C	3.967	7.416
EAF2	0.279	0.251
RAB7B	0.348	0.493
NPNT	0.121	0.216
PCSK5	3.842	3.367
RBP1	0.508	0.326
AKR1C1	0.161	0.036
CLIC4	4.236	3.998
SETD3	0.441	0.363
SOX9	4.2	2.891
HOXB9	5.411	7.615
HLA-DOB	2.274	2.146
MYB	0.137	0.12
NME6	2.154	2.204
AGR2	0.052	0.114
SUSD2	3.288	36.718
CCNK	0.389	0.347
EYA2	0.235	0.274
RGS16	0.189	0.426
ISG20	3.463	2.786
ANKRD35	0.296	0.285
KCNJ2	0.278	0.213
EEPD1	0.405	0.476
NEK3	3.564	2.637
GLCCI1	3.037	3.564
APCDD1	0.231	0.241
SSBP2	0.267	0.177
CD274	3.169	2.638
SPRR1A	0.36	0.396
ATF3	3.255	2.768
CD46	2.298	2.229
IGFBP7	4.847	2.274
MRAP2	0.451	0.374
CLMP	2.749	3.806
NTF3	4.762	3.419
SLX4IP	0.302	0.341
FOXA1	0.342	0.361
AHSA2	2.774	3.654
CCDC85C	0.318	0.34
GAL	2.456	0.296
TEX19	0.475	0.399
P2RY1	0.176	0.125
KRT16	0.385	0.374
MICB	4.686	4.986
RAB3B	3.401	1.759
SMCO2	3.983	3.125
CALML3	0.407	0.28
INPP4A	1.909	1.672
DOK7	11.278	5.233
IL7R	13.303	10.643
E2F2	0.388	0.391
CHRNA10	2.014	2.477
PIF1	1.943	2.04
NKD2	4.186	3.785
SLC35F3	6.07	4.397
PPIC	0.408	0.466
RHOV	0.137	0.244
NFE2L3	10.177	7.659
JMJD1C	3.587	2.741
SPOCD1	2.582	1.977
MYBL1	2.938	2.735
S100A8	0.026	0.134
GPC4	0.214	0.183
KRT24	0.349	0.37
CYR61	5.678	6.016
ADAP2	0.284	0.313
VTCN1	0.152	0.14
GRHL3	0.221	0.237
BAMBI	0.094	0.096
SYTL2	0.354	0.477
ST6GALNAC1	0.125	0.199
CCBE1	2.825	2.315
DOK1	3.658	3.847
DHRS9	0.114	0.345
HRASLS	0.453	0.364
S100P	0.045	0.041
ANXA10	0.524	0.35
FABP5	0.404	0.162
MX2	4.457	6.058
RHBDL2	0.436	0.493
FAM213A	0.312	0.424
FADS3	3.178	4.207
P2RY6	0.28	0.256
PHF11	4.886	3.628
KLHDC7B	2.869	4.078
PELI2	0.16	0.24
RTN4RL1	2.355	2.602
GALNT14	0.215	0.135
ARFGAP3	2.31	2.921
P3H2	6.186	4.876
VEGFA	7.921	5.917
IL6	12.454	12.231
PSCA	0.257	0.533
DEFB1	0.278	0.296
IL1A	7.251	8.957
PDZD2	2.706	5.726
LHPP	0.279	0.325
SLC25A29	0.263	0.332
WRB	0.326	0.389
ISG15	2.866	3.371
ALDH1A1	0.205	0.166
PEPD	0.339	0.491
POLR3D	2.164	2.119
TAGLN	0.177	0.207
PLBD1	0.225	0.317
LHFP	4.442	2.839
C1orf116	2.147	3.381
LAMA3	2.1	1.995
ASPHD2	3.151	2.689
TLR2	2.444	0.395
KBTBD11	3.506	2.238
RC3H2	2.77	2.855
BTBD6	0.37	0.347
CDKL1	2.084	2.347
LRRK1	2.301	3.016
IMPACT	0.41	0.386
PEAK1	0.356	0.392
CSAG1	19.08	13.036
AZIN2	2.768	2.766
KYNU	0.545	0.586
SIVA1	0.4	0.404
TRAM2	3.095	2.325
ANTXR1	2.492	2.049
CDCA4	0.36	0.368
SLC8A1	4.733	3.243
HBEGF	4.949	6.711
TNFAIP3	4.74	6.29
SERPINE1	3.09	2.58
STOX2	0.437	0.301
MARS	2.509	2.414
PLAC8	3.243	6.894
NDRG3	0.432	0.577
CD55	3.499	2.237
RAB15	0.304	0.213
CRYAB	0.379	0.188
CEBPA	0.325	0.382
SMIM22	0.493	0.289
LGALS7	0.367	0.414
AVL9	2.219	2.378
CCND2	37.399	63.984
PCMT1	2.849	2.854
RSAD2	11.737	15.46
SLMO2	0.455	0.469
CYP4X1	0.164	0.25
CDK14	5.198	5.459
CXCL10	5.393	3.437
INPP5E	2.584	3.797
CYP2B6	0.168	0.165
SLC16A14	0.391	0.419
SPOCK1	16.823	14.009
NT5E	4.998	4.279
CCDC3	0.082	0.171
HIST1H2BM	2.412	6.107
SIMC1	0.364	0.474
TOMM20	0.419	0.403
GBP4	3.02	4.808
OSR2	0.466	0.452
SH2D5	4.499	3.47
TLR4	10.333	2.473
HPGD	0.298	0.251
NUFIP2	0.353	0.425
PBXIP1	2.592	3.68
DLC1	2.305	2.206
U2SURP	2.528	3.073
ZNF469	2.654	2.767
DOK3	2.155	2.788
ZNF148	0.476	0.493
UBE2E2	2.453	2.31
GNB4	0.307	0.305
FAM102B	0.298	0.301
AIDA	2.209	2.346
ASB1	2.414	3.357
RICTOR	3.054	3.675
STRIP2	2.021	2.483
GOLGA8A	2	2.454
AGPS	0.355	0.377
LAMA1	0.109	0.106
NAGS	6.557	10.83
FOXD1	3.298	1.647
ARHGEF26	0.335	0.4
TM7SF3	0.36	0.482
LRRC8B	0.316	0.417
RCOR1	0.297	0.284
KPNA1	2.197	2.64
DNAJC6	2.484	2.945
THBS2	0.271	0.312
R3HCC1L	2.31	2.579
KIF14	2.794	2.27
RAB17	3.268	3.151
IL6ST	2.717	2.755
MIA3	2.721	2.683
ALDH3A1	0.314	0.255
KIF13A	1.923	1.766
CAMK2N2	0.428	0.368
TENM2	3.449	0.29
RNF38	0.524	0.564
CYLD	2.327	2.627
AQP1	0.504	0.495
TTF2	2.64	2.4
ARHGEF39	0.402	0.455
SPRR2A	0.083	0.115
NPM2	0.492	2.237
RASA3	4.665	5.488
P2RX7	2.489	3.137
RHEBL1	3.626	2.94
DSC3	0.389	0.28
LY6D	0.086	0.153
PXDN	9.238	8.352
PGF	8.166	2.65
SLC26A2	0.417	0.382
REC8	4.866	7.237
YPEL5	3.044	2.349
MTCL1	3.057	3.372
PHLDB2	2.421	2.124
ZBTB42	0.361	0.502
TMEM37	0.236	0.23
MVP	3.603	5.836
LIPE	2.495	2.239
CHMP5	2.59	2.248
PRKAR2B	0.13	0.117
ZNF621	4.181	4.317
OSBPL1A	0.462	0.43
MPPED2	0.122	0.253
RNF207	2.371	3.04
HMHA1	3.497	6.433
EPB41L4A	0.235	0.283
SPRR2E	0.108	0.138
PLEKHO1	0.468	0.098
TRIM65	2.279	2.335
LOC728392	2.763	2.879
CYTH1	1.908	2.166
PPP1R14A	0.401	0.501
NRARP	0.379	0.372
CALML5	0.539	0.423
PRDM8	8.133	8.863
YTHDF2	4.087	3.06
RPS6KA2	5.064	7.113
PATL2	1.854	1.7
MOCS3	0.341	0.495
WNK2	0.082	0.077
TMEM229B	4.126	15.395
SLC12A7	5.954	6.931
C9orf173	0.188	0.417
SLCO1B3	4.486	3.567
LY9	0.377	0.448
GLIPR2	0.432	0.37
DDX58	2.611	2.72
HLA-F	2.551	3.986
FAS	3.618	2.486
TIAM1	0.423	0.338
KCP	2.453	3.354
PALM	0.28	0.401
NUDT8	0.362	0.541
KIAA1244	0.477	0.494
C10orf99	0.274	0.268
RHOT2	2.446	3.188
PLEKHA5	2.07	1.808
ACOXL	8.627	14.271
SLC2A6	7.167	7.13
CMPK2	10.483	9.456
VMP1	3.228	2.349
SAA2	0.243	2.283
SLC25A27	2.078	2.986
TSPAN4	2.746	4.793
BRF1	0.404	0.436
ERAP1	2.881	2.892
USP32	2.104	2.049
ODF3B	2.941	5.82
HSD17B3	0.36	0.32
AREG	10.28	6.61
BNIP3	3.08	2.024
ENTPD8	2.803	2.972
ZNF750	0.288	0.273
SRGAP2C	2.856	2.185
LEPREL2	3.567	4.851
GALNT10	4.758	3.402
TNS1	0.428	0.437
