# Supplementary material for: Transcriptomic analyses of the radiation response in head and neck squamous cell carcinoma subclones with different radiation sensitivity: time-course gene expression profiles and gene association networks
Source: Radiat Oncol. 2016 Jul 26;11:94. doi: 10.1186/s13014-016-0672-0 (PMC4960706; doi:10.1186/s13014-016-0672-0)
Supplement: Additional file 6: Table S5. — Pathway enrichment analysis results of differentially expressed genes in clones SP and RP in comparison to parental CAL-33 cells. (XLSX 46 kb) [file 13014_2016_672_MOESM6_ESM.xlsx]

## Sheet: SP (#303)_vs_parental
pathway	total number of genes in pathway	number of matched genes	% match	FDR	differentially expressed gene names
Peroxisomal lipid metabolism	21	4	19.05	0.00968085	ACOX1,ACOX2,AGPS,FAR2
Negative regulators of RIG-I/MDA5 signaling	34	5	14.71	0.00737118	CYLD,DDX58,HERC5,ISG15,TNFAIP3
Laminin interactions	23	3	13.04	0.0626788	ITGA1,LAMA1,LAMA3
RAF-independent MAPK1/3 activation	23	3	13.04	0.0626788	DUSP10,IL6,IL6ST
Metal ion SLC transporters	25	3	12	0.0686529	CP,SLC30A3,SLC39A8
Interferon alpha/beta signaling	67	8	11.94	0.00023596	EGR1,HLA-F,IFIT1,IFNAR2,ISG15,ISG20,MX2,RSAD2
RNA Polymerase III Transcription Initiation From Type 2 Promoter	26	3	11.54	0.0686529	BRF1,POLR3D,POLR3E
TNFR1-induced NFkappaB signaling pathway	26	3	11.54	0.0686529	CYLD,TAB3,TNFAIP3
RNA Polymerase III Transcription Initiation From Type 1 Promoter	27	3	11.11	0.0687446	BRF1,POLR3D,POLR3E
Caspase activation via extrinsic apoptotic signalig pathway	29	3	10.34	0.0728224	CFLAR,FAS,TLR4
Death Receptor Signalling	51	5	9.8	0.0203492	CFLAR,CYLD,FAS,TAB3,TNFAIP3
Adherens junctions interactions	31	3	9.68	0.0793601	CDH13,CDH2,PVR
NOD1/2 Signaling Pathway	31	3	9.68	0.0793601	CYLD,TAB3,TNFAIP3
Non-integrin membrane-ECM interactions	42	4	9.52	0.0498928	LAMA1,LAMA3,NTN4,TNC
Signaling by Retinoic Acid	42	4	9.52	0.0498928	ALDH1A1,CRABP2,DHRS9,FABP5
Vasopressin regulates renal water homeostasis via Aquaporins	43	4	9.3	0.0501747	AQP1,AQP3,GNB4,PRKAR2B
Bile acid and bile salt metabolism	35	3	8.57	0.099625	ACOX2,AKR1C1,SLCO1B3
Lysosome Vesicle Biogenesis	35	3	8.57	0.099625	AP1S2,AP4B1,DNAJC6
RNA Polymerase III Transcription Initiation	35	3	8.57	0.099625	BRF1,POLR3D,POLR3E
Antiviral mechanism by IFN-stimulated genes	73	6	8.22	0.016143	DDX58,HERC5,IFIT1,ISG15,KPNA1,MX2
ISG15 antiviral mechanism	73	6	8.22	0.016143	DDX58,HERC5,IFIT1,ISG15,KPNA1,MX2
Aquaporin-mediated transport	51	4	7.84	0.0686529	AQP1,AQP3,GNB4,PRKAR2B
Nucleotide-binding domain, leucine rich repeat containing receptor (NLR) signaling pathways	51	4	7.84	0.0686529	CYLD,P2RX7,TAB3,TNFAIP3
Assembly of collagen fibrils and other multimeric structures	54	4	7.41	0.0687446	COL8A1,CTSL,DST,LAMA3
Chemokine receptors bind chemokines	55	4	7.27	0.0687446	CCL5,CXCL1,CXCL10,CXCL11
ECM proteoglycans	55	4	7.27	0.0687446	LAMA1,LAMA3,SERPINE1,TNC
Interferon Signaling	196	13	6.63	0.000160246	DDX58,EGR1,GBP4,HERC5,HLA-F,IFIT1,IFNAR2,IFNGR2,ISG15,ISG20,KPNA1,MX2,RSAD2
Senescence-Associated Secretory Phenotype (SASP)	76	5	6.58	0.0565893	HIST1H2BM,IGFBP7,IL1A,IL6,RPS6KA2
Transport of inorganic cations/anions and amino acids/oligopeptides	96	6	6.25	0.0386596	SLC12A7,SLC1A1,SLC26A2,SLC7A11,SLC8A1,SLC9A9
RIG-I/MDA5 mediated induction of IFN-alpha/beta pathways	80	5	6.25	0.0642563	CYLD,DDX58,HERC5,ISG15,TNFAIP3
Cell junction organization	86	5	5.81	0.0686529	CDH13,CDH2,DST,LAMA3,PVR
Collagen formation	86	5	5.81	0.0686529	COL8A1,CTSL,DST,LAMA3,LEPREL2
Rho GTPase cycle	123	7	5.69	0.0303522	ARHGAP25,CHN1,DLC1,HMHA1,RHOT2,RHOV,TIAM1
Factors involved in megakaryocyte development and platelet production	125	7	5.6	0.0315542	DOCK5,EHD3,JMJD1C,MAFF,MYB,PRKAR2B,RCOR1
MyD88:Mal cascade initiated on plasma membrane	93	5	5.38	0.0728224	PELI2,RPS6KA2,TAB3,TLR2,TLR4
Toll Like Receptor 2 (TLR2) Cascade	93	5	5.38	0.0728224	PELI2,RPS6KA2,TAB3,TLR2,TLR4
Toll Like Receptor TLR1:TLR2 Cascade	93	5	5.38	0.0728224	PELI2,RPS6KA2,TAB3,TLR2,TLR4
Toll Like Receptor TLR6:TLR2 Cascade	93	5	5.38	0.0728224	PELI2,RPS6KA2,TAB3,TLR2,TLR4
Cellular Senescence	160	8	5	0.0303522	CCNE1,E2F2,HIST1H2BM,HMGA2,IGFBP7,IL1A,IL6,RPS6KA2
Transport of glucose and other sugars, bile salts and organic acids, metal ions and amine compounds	100	5	5	0.0888969	CP,SLC2A5,SLC2A6,SLC30A3,SLC39A8
Toll-Like Receptors Cascades	142	7	4.93	0.0498928	CTSL,PELI2,PLCG2,RPS6KA2,TAB3,TLR2,TLR4
Toll Like Receptor 4 (TLR4) Cascade	122	6	4.92	0.0686529	PELI2,PLCG2,RPS6KA2,TAB3,TLR2,TLR4
Cytokine Signaling in Immune system	538	26	4.83	9.3993e-07	CSF2,DDX58,DUSP10,EGR1,FGFR3,GBP4,HBEGF,HERC5,HLA-F,IFIT1,IFNAR2,IFNGR2,IL1A,IL6,IL6ST,IL7R,ISG15,ISG20,KPNA1,MX2,PELI2,RAPGEF2,RASA3,RSAD2,SOCS2,TAB3
Cell-Cell communication	131	6	4.58	0.0728224	CDH13,CDH2,DST,LAMA3,NTN1,PVR
SLC-mediated transmembrane transport	263	12	4.56	0.00933077	CP,SLC12A7,SLC1A1,SLC26A2,SLC2A5,SLC2A6,SLC30A3,SLC39A8,SLC7A11,SLC8A1,SLC9A9,SLCO1B3
Extracellular matrix organization	267	12	4.49	0.00933077	BMP7,COL8A1,CTSL,DST,FBN2,ITGA1,LAMA1,LAMA3,LEPREL2,NTN4,SERPINE1,TNC
Hemostasis	502	22	4.38	5.33988e-05	AKT3,CSF2,DOCK5,EHD3,F2R,F3,GNB4,ITGA1,JMJD1C,MAFF,MYB,P2RY1,PDE5A,PLAUR,PLCG2,PRKAR2B,RCOR1,SERPINE1,SLC7A11,SLC8A1,VEGFA,VEGFC
Biological oxidations	191	8	4.19	0.0564727	ALDH1A1,ALDH3A1,CYP2B6,PAPSS1,PAPSS2,PTGS1,SLC26A2,SULT2B1
Platelet activation, signaling and aggregation	228	9	3.95	0.0501747	AKT3,CSF2,F2R,GNB4,P2RY1,PLCG2,SERPINE1,VEGFA,VEGFC
Signaling by Interleukins	309	12	3.88	0.0203492	CSF2,DUSP10,FGFR3,HBEGF,IL1A,IL6,IL6ST,IL7R,PELI2,RAPGEF2,RASA3,TAB3
Signaling by VEGF	318	12	3.77	0.0218926	AKT3,CSF2,DUSP10,FGFR3,HBEGF,NCF2,PGF,RAPGEF2,RASA3,RICTOR,VEGFA,VEGFC
Fatty acid, triacylglycerol, and ketone body metabolism	213	8	3.76	0.0687446	ACOX1,ANGPTL4,CTGF,ELOVL4,HSD17B3,NPAS2,PCCA,WWTR1
MAPK1/MAPK3 signaling	232	8	3.45	0.0868406	CSF2,DUSP10,FGFR3,HBEGF,IL6,IL6ST,RAPGEF2,RASA3
Signaling by Rho GTPases	366	12	3.28	0.0498928	ARHGAP25,CHN1,DLC1,HIST1H2BM,HMHA1,KIF14,MYL6,NCF2,PPP1R14A,RHOT2,RHOV,TIAM1
VEGFA-VEGFR2 Pathway	310	10	3.23	0.0687446	AKT3,CSF2,DUSP10,FGFR3,HBEGF,NCF2,RAPGEF2,RASA3,RICTOR,VEGFA
GPCR ligand binding	443	14	3.16	0.0341953	CCL5,CD55,CXCL1,CXCL10,CXCL11,F2R,FZD4,GAL,GNB4,P2RY1,P2RY6,PTGER2,PTGER4,PTHLH
Class A/1 (Rhodopsin-like receptors)	316	10	3.16	0.0728224	CCL5,CXCL1,CXCL10,CXCL11,F2R,GAL,P2RY1,P2RY6,PTGER2,PTGER4
Axon guidance	514	16	3.11	0.0218926	CSF2,DUSP10,FGFR3,HBEGF,ITGA1,LAMA1,MYL6,NTN1,NTN4,RAPGEF2,RASA3,RPS6KA2,SEMA7A,SLIT2,TIAM1,VEGFA
NGF signalling via TRKA from the plasma membrane	355	11	3.1	0.0686529	AKT3,CSF2,DUSP10,FGFR3,HBEGF,NTRK2,PRKAR2B,RAPGEF2,RASA3,RICTOR,RPS6KA2
Transmembrane transport of small molecules	584	18	3.08	0.016143	AQP1,AQP3,ATP2C1,CP,GNB4,PRKAR2B,SLC12A7,SLC1A1,SLC26A2,SLC2A5,SLC2A6,SLC30A3,SLC39A8,SLC7A11,SLC8A1,SLC9A9,SLCO1B3,WNK2
DAP12 signaling	325	10	3.08	0.0779718	AKT3,CSF2,DUSP10,FGFR3,HBEGF,PLCG2,PRKAR2B,RAPGEF2,RASA3,RICTOR
Signalling by NGF	431	13	3.02	0.0556318	AKT3,CSF2,DUSP10,FGFR3,HBEGF,NTRK2,PCSK5,PRKAR2B,RAPGEF2,RASA3,RICTOR,RPS6KA2,TIAM1
DAP12 interactions	340	10	2.94	0.0955241	AKT3,CSF2,DUSP10,FGFR3,HBEGF,PLCG2,PRKAR2B,RAPGEF2,RASA3,RICTOR
Fc epsilon receptor (FCERI) signaling	379	11	2.9	0.0784298	AKT3,CSF2,DUSP10,FGFR3,HBEGF,LAT2,PLCG2,RAPGEF2,RASA3,RICTOR,TAB3
Signaling by PDGF	345	10	2.9	0.099625	AKT3,CSF2,DUSP10,FGFR3,HBEGF,PRKAR2B,RAPGEF2,RASA3,RICTOR,THBS2

## Sheet: RP (#327)_vs_parental
pathway	total number of genes in pathway	number of matched genes	% match	FDR	differentially expressed gene names
Interferon alpha/beta signaling	67	20	29.85	7.83992e-13	BST2,EGR1,HLA-B,HLA-F,HLA-G,IFIT3,IFITM1,IFITM2,IFITM3,IRF1,IRF9,ISG15,ISG20,MX2,OAS2,OAS3,OASL,PTPN11,RSAD2,XAF1
NOD1/2 Signaling Pathway	31	9	29.03	8.20319e-06	BIRC3,CARD9,CASP1,CYLD,IKBKB,IRAK2,MAPK11,TNFAIP3,TRAF6
Negative regulators of RIG-I/MDA5 signaling	34	9	26.47	1.67608e-05	CYLD,DDX58,HERC5,ISG15,NLRC5,OTUD5,TNFAIP3,UBA7,UBE2L6
Antigen Presentation: Folding, assembly and peptide loading of class I MHC	24	6	25	0.000658445	ERAP1,HLA-B,HLA-F,HLA-G,TAP1,TAPBP
Kinesins	27	6	22.22	0.00120166	CENPE,KIF20A,KIF26A,KIF3C,KIFAP3,KLC3
Regulation of Complement cascade	23	5	21.74	0.00309998	C3,C4B,CD46,CD55,CFH
TRAF6 mediated NF-kB activation	24	5	20.83	0.00370301	DDX58,IKBKB,NFKB1,SAA1,TRAF6
Arachidonic acid metabolism	53	11	20.75	1.35344e-05	AKR1C3,CYP1B1,GGT1,GPX2,HPGD,LTA4H,PLA2G4A,PTGDS,PTGES,PTGS1,TBXAS1
ADP signalling through P2Y purinoceptor 1	25	5	20	0.00413296	GNB4,GNG11,GNG4,P2RY1,PLA2G4A
Nucleotide-binding domain, leucine rich repeat containing receptor (NLR) signaling pathways	51	10	19.61	5.3984e-05	BIRC3,CARD9,CASP1,CYLD,IKBKB,IRAK2,MAPK11,P2RX7,TNFAIP3,TRAF6
ATF4 activates genes	26	5	19.23	0.00466327	ATF3,CCL2,DDIT3,EXOSC9,NFYA
TAK1 activates NFkB by phosphorylation and activation of IKKs complex	26	5	19.23	0.00466327	IKBKB,IRAK2,NFKB1,SAA1,TRAF6
TNFR1-induced NFkappaB signaling pathway	26	5	19.23	0.00466327	BIRC3,CYLD,IKBKB,TNFAIP3,TRAF1
Peroxisomal lipid metabolism	21	4	19.05	0.0109044	ACOX2,AGPS,CROT,FAR2
Presynaptic function of Kainate receptors	21	4	19.05	0.0109044	GNB4,GNG11,GNG4,PLCB2
Interferon Signaling	196	37	18.88	5.16196e-17	BST2,DDX58,EGR1,EIF4A1,EIF4E,FLNB,GBP3,GBP4,HERC5,HLA-B,HLA-F,HLA-G,IFI30,IFIT3,IFITM1,IFITM2,IFITM3,IRF1,IRF9,ISG15,ISG20,KPNA1,MX2,NUP37,NUP88,OAS2,OAS3,OASL,PTPN11,RSAD2,SEH1L,SP100,TRIM21,TRIM22,UBA7,UBE2L6,XAF1
RIG-I/MDA5 mediated induction of IFN-alpha/beta pathways	80	15	18.75	8.60155e-07	CYLD,DDX58,HERC5,IKBKB,IRF1,ISG15,NFKB1,NLRC5,OTUD5,SAA1,TANK,TNFAIP3,TRAF6,UBA7,UBE2L6
Signal amplification	32	6	18.75	0.00218295	GNAI1,GNB4,GNG11,GNG4,P2RY1,PLA2G4A
ADP signalling through P2Y purinoceptor 12	22	4	18.18	0.012564	GNAI1,GNB4,GNG11,GNG4
CTLA4 inhibitory signaling	22	4	18.18	0.012564	AKT2,PPP2R5B,PPP2R5C,PTPN11
POU5F1 (OCT4), SOX2, NANOG activate genes related to proliferation	22	4	18.18	0.012564	POLR2B,POLR2E,SOX2,TDGF1
RA biosynthesis pathway	22	4	18.18	0.012564	AKR1C3,ALDH1A1,DHRS4,DHRS9
Antiviral mechanism by IFN-stimulated genes	73	13	17.81	8.20319e-06	DDX58,EIF4A1,EIF4E,FLNB,HERC5,ISG15,KPNA1,MX2,NUP37,NUP88,SEH1L,UBA7,UBE2L6
ISG15 antiviral mechanism	73	13	17.81	8.20319e-06	DDX58,EIF4A1,EIF4E,FLNB,HERC5,ISG15,KPNA1,MX2,NUP37,NUP88,SEH1L,UBA7,UBE2L6
Acyl chain remodelling of PE	23	4	17.39	0.0141311	PLA2G12A,PLA2G2F,PLA2G4A,PLBD1
Laminin interactions	23	4	17.39	0.0141311	ITGA7,LAMA1,LAMA3,LAMB2
Post-Elongation Processing of Intronless pre-mRNA	23	4	17.39	0.0141311	CSTF3,NUDT21,PAPOLA,SLBP
Processing of Capped Intronless Pre-mRNA	23	4	17.39	0.0141311	CSTF3,NUDT21,PAPOLA,SLBP
PERK regulates gene expression	29	5	17.24	0.00612377	ATF3,CCL2,DDIT3,EXOSC9,NFYA
Signaling by Retinoic Acid	42	7	16.67	0.00164852	AKR1C3,ALDH1A1,CPT1B,DHRS4,DHRS9,FABP5,RARA
Activation of Kainate Receptors upon glutamate binding	30	5	16.67	0.0069214	CALM1,GNB4,GNG11,GNG4,PLCB2
IKK complex recruitment mediated by RIP1	24	4	16.67	0.0160866	BIRC3,IKBKB,TLR4,TRAF6
Interferon gamma signaling	92	15	16.3	4.08501e-06	GBP3,GBP4,HLA-B,HLA-F,HLA-G,IFI30,IRF1,IRF9,OAS2,OAS3,OASL,PTPN11,SP100,TRIM21,TRIM22
SMAD2/SMAD3:SMAD4 heterotrimer regulates transcription	31	5	16.13	0.00763492	CCNC,CDK8,SERPINE1,SNW1,TFDP1
Activation of BH3-only proteins	25	4	16	0.0180887	AKT2,BBC3,TFDP1,YWHAZ
Acyl chain remodelling of PC	25	4	16	0.0180887	PLA2G12A,PLA2G2F,PLA2G4A,PLBD1
TNFs bind their physiological receptors	25	4	16	0.0180887	CD70,TNFRSF14,TNFRSF25,TNFSF14
Thrombin signalling through proteinase activated receptors (PARs)	32	5	15.62	0.00866797	F2R,GNA12,GNB4,GNG11,GNG4
Nonhomologous End-Joining (NHEJ)	52	8	15.38	0.00136916	H2AFX,HIST1H2BK,HIST1H2BM,NBN,NHEJ1,POLL,POLM,TDP1
Diseases associated with the TLR signaling cascade	26	4	15.38	0.0204177	IKBKB,NFKB1,TLR2,TLR4
Diseases of Immune System	26	4	15.38	0.0204177	IKBKB,NFKB1,TLR2,TLR4
RNA Polymerase III Transcription Initiation From Type 2 Promoter	26	4	15.38	0.0204177	BRF1,POLR2E,POLR3D,POLR3G
Resolution of D-loop Structures through Synthesis-Dependent Strand Annealing (SDSA)	26	4	15.38	0.0204177	NBN,PALB2,RAD51D,XRCC3
VEGFR2 mediated vascular permeability	26	4	15.38	0.0204177	AKT2,CALM1,RICTOR,TRIB3
Purine metabolism	33	5	15.15	0.00974498	DGUOK,IMPDH2,NT5E,PAICS,PPAT
Transport of the SLBP Dependant Mature mRNA	33	5	15.15	0.00974498	EIF4E,NUP37,NUP88,SEH1L,SLBP
NOTCH1 Intracellular Domain Regulates Transcription	47	7	14.89	0.00288543	CCNC,CDK8,FBXW7,HEY1,MAML3,SNW1,TLE4
RNA Pol II CTD phosphorylation and interaction with CE	27	4	14.81	0.0220952	POLR2B,POLR2E,RNGTT,RNMT
RNA Polymerase III Transcription Initiation From Type 1 Promoter	27	4	14.81	0.0220952	BRF1,POLR2E,POLR3D,POLR3G
Regulation of TNFR1 signaling	34	5	14.71	0.0109044	BIRC3,CYLD,IKBKB,TNFAIP3,TRAF1
Senescence-Associated Secretory Phenotype (SASP)	76	11	14.47	0.000239408	CDC23,FOS,H2AFX,HIST1H2AC,HIST1H2BK,HIST1H2BM,IGFBP7,IL1A,IL6,NFKB1,RPS6KA2
BMAL1:CLOCK,NPAS2 activates circadian gene expression	42	6	14.29	0.00589446	BHLHE41,CLOCK,CRTC1,HELZ2,NPAS2,SERPINE1
Homologous DNA Pairing and Strand Exchange	42	6	14.29	0.00589446	NBN,PALB2,RAD1,RAD51D,RAD9A,XRCC3
Retinoid metabolism and transport	42	6	14.29	0.00589446	AKR1B10,AKR1C1,AKR1C3,GPC4,RBP1,SDC4
Adrenaline,noradrenaline inhibits insulin secretion	28	4	14.29	0.0246646	GNAI1,GNB4,GNG11,GNG4
G-protein activation	28	4	14.29	0.0246646	GNAI1,GNB4,GNG11,GNG4
CD28 dependent PI3K/Akt signaling	21	3	14.29	0.0527922	AKT2,RICTOR,TRIB3
RIP-mediated NFkB activation via ZBP1	21	3	14.29	0.0527922	IKBKB,NFKB1,SAA1
Chondroitin sulfate/dermatan sulfate metabolism	50	7	14	0.0038183	CHST11,GPC4,GXYLT1,HEXA,HYAL1,HYAL3,SDC4
Transcriptional activity of SMAD2/SMAD3:SMAD4 heterotrimer	43	6	13.95	0.00643614	CCNC,CDK8,NEDD4L,SERPINE1,SNW1,TFDP1
Toll Like Receptor 4 (TLR4) Cascade	122	17	13.93	5.70961e-06	BIRC3,FOS,IKBKB,IRAK2,ITGB2,MAPK11,NFKB1,PELI2,PLCG2,PTPN11,RPS6KA2,SAA1,SIGIRR,TANK,TLR2,TLR4,TRAF6
Transport of Mature mRNAs Derived from Intronless Transcripts	36	5	13.89	0.0133644	EIF4E,NUP37,NUP88,SEH1L,SLBP
PIWI-interacting RNA (piRNA) biogenesis	29	4	13.79	0.0270857	MYBL1,POLR2B,POLR2E,TDRKH
mRNA Capping	29	4	13.79	0.0270857	POLR2B,POLR2E,RNGTT,RNMT
Death Receptor Signalling	51	7	13.73	0.00410135	BIRC3,CFLAR,CYLD,FAS,IKBKB,TNFAIP3,TRAF1
G-protein beta:gamma signalling	51	7	13.73	0.00410135	AKT2,CSF2,GNB4,GNG11,GNG4,PIK3R5,PLCB2
Interleukin-1 signaling	44	6	13.64	0.0070887	IKBKB,IL1A,IRAK2,NFKB1,PELI2,TRAF6
The canonical retinoid cycle in rods (twilight vision)	22	3	13.64	0.0583296	DHRS9,RBP1,STRA6
Translesion synthesis by Y family DNA polymerases bypasses lesions on DNA template	37	5	13.51	0.0145325	ISG15,MAD2L2,UBA7,UBE2L6,USP10
RNA Polymerase I Promoter Opening	30	4	13.33	0.0296726	H2AFX,HIST1H2AC,HIST1H2BK,HIST1H2BM
Termination of translesion DNA synthesis	30	4	13.33	0.0296726	ISG15,UBA7,UBE2L6,USP10
Activated TLR4 signalling	113	15	13.27	3.82826e-05	BIRC3,FOS,IKBKB,IRAK2,MAPK11,NFKB1,PELI2,PTPN11,RPS6KA2,SAA1,SIGIRR,TANK,TLR2,TLR4,TRAF6
Abortive elongation of HIV-1 transcript in the absence of Tat	23	3	13.04	0.0628985	NELFA,POLR2B,POLR2E
Deadenylation of mRNA	23	3	13.04	0.0628985	EIF4A1,EIF4E,PAN3
MicroRNA (miRNA) biogenesis	23	3	13.04	0.0628985	DICER1,POLR2B,POLR2E
RAF-independent MAPK1/3 activation	23	3	13.04	0.0628985	IL6,IL6ST,PTPN11
RNA Polymerase III Transcription Termination	23	3	13.04	0.0628985	POLR2E,POLR3D,POLR3G
Signaling by BMP	23	3	13.04	0.0628985	ACVR2A,BMPR1A,FSTL1
Thromboxane signalling through TP receptor	23	3	13.04	0.0628985	GNB4,GNG11,GNG4
Cytokine Signaling in Immune system	538	70	13.01	4.83478e-23	BIRC3,BST2,CALM1,CASP1,CD70,CSF2,CUL3,DDX58,EGFR,EGR1,EIF4A1,EIF4E,FGFR2,FGFR3,FLNB,GBP3,GBP4,HBEGF,HERC5,HLA-B,HLA-F,HLA-G,IFI30,IFIT3,IFITM1,IFITM2,IFITM3,IKBKB,IL1A,IL6,IL6ST,IL7R,IRAK2,IRF1,IRF9,ISG15,ISG20,KIT,KPNA1,LAT,MX2,NFKB1,NRG4,NUP37,NUP88,OAS2,OAS3,OASL,PELI2,PPP2R5B,PPP2R5C,PSMA3,PSMB9,PSMD10,PTPN11,RASA3,RSAD2,SEH1L,SP100,SYK,TNFRSF14,TNFRSF25,TNFSF14,TRAF6,TRIM21,TRIM22,UBA7,UBE2L…
Gene Silencing by RNA	100	13	13	0.000155161	DICER1,H2AFX,HIST1H2AC,HIST1H2BK,HIST1H2BM,MYBL1,NUP37,NUP88,POLR2B,POLR2E,SEH1L,TDRKH,TSN
Assembly of collagen fibrils and other multimeric structures	54	7	12.96	0.00502262	COL4A2,COL5A1,COL6A1,COL6A2,LAMA3,MMP7,PCOLCE
GPVI-mediated activation cascade	54	7	12.96	0.00502262	AKT2,CSF2,LAT,PIK3R5,PLCG2,PTPN11,SYK
MyD88:Mal cascade initiated on plasma membrane	93	12	12.9	0.000276858	FOS,IKBKB,IRAK2,MAPK11,NFKB1,PELI2,RPS6KA2,SAA1,SIGIRR,TLR2,TLR4,TRAF6
Toll Like Receptor 2 (TLR2) Cascade	93	12	12.9	0.000276858	FOS,IKBKB,IRAK2,MAPK11,NFKB1,PELI2,RPS6KA2,SAA1,SIGIRR,TLR2,TLR4,TRAF6
Toll Like Receptor TLR1:TLR2 Cascade	93	12	12.9	0.000276858	FOS,IKBKB,IRAK2,MAPK11,NFKB1,PELI2,RPS6KA2,SAA1,SIGIRR,TLR2,TLR4,TRAF6
Toll Like Receptor TLR6:TLR2 Cascade	93	12	12.9	0.000276858	FOS,IKBKB,IRAK2,MAPK11,NFKB1,PELI2,RPS6KA2,SAA1,SIGIRR,TLR2,TLR4,TRAF6
Elongation arrest and recovery	31	4	12.9	0.0319387	NELFA,POLR2B,POLR2E,TCEA1
HIV elongation arrest and recovery	31	4	12.9	0.0319387	NELFA,POLR2B,POLR2E,TCEA1
Inwardly rectifying K+ channels	31	4	12.9	0.0319387	GABBR1,GNG4,KCNJ14,KCNJ2
Nuclear import of Rev protein	31	4	12.9	0.0319387	NPM1,NUP37,NUP88,SEH1L
Packaging Of Telomere Ends	31	4	12.9	0.0319387	H2AFX,HIST1H2AC,HIST1H2BK,HIST1H2BM
Pausing and recovery of HIV elongation	31	4	12.9	0.0319387	NELFA,POLR2B,POLR2E,TCEA1
Pausing and recovery of Tat-mediated HIV elongation	31	4	12.9	0.0319387	NELFA,POLR2B,POLR2E,TCEA1
Tat-mediated HIV elongation arrest and recovery	31	4	12.9	0.0319387	NELFA,POLR2B,POLR2E,TCEA1
NS1 Mediated Effects on Host Pathways	39	5	12.82	0.0174416	ISG15,KPNA1,NUP37,NUP88,SEH1L
Transcriptional regulation by small RNAs	71	9	12.68	0.00180455	H2AFX,HIST1H2AC,HIST1H2BK,HIST1H2BM,NUP37,NUP88,POLR2B,POLR2E,SEH1L
ER-Phagosome pathway	64	8	12.5	0.00360113	HLA-B,HLA-F,HLA-G,PSMA3,PSMB9,PSMD10,TAP1,TAPBP
G beta:gamma signalling through PI3Kgamma	48	6	12.5	0.0101493	AKT2,CSF2,GNB4,GNG11,GNG4,PIK3R5
DNA methylation	32	4	12.5	0.0350129	H2AFX,HIST1H2AC,HIST1H2BK,HIST1H2BM
Resolution of D-loop Structures through Holliday Junction Intermediates	32	4	12.5	0.0350129	NBN,PALB2,RAD51D,XRCC3
TRAF6 mediated IRF7 activation	32	4	12.5	0.0350129	DDX58,IRF1,TANK,TRAF6
Transport of the SLBP independent Mature mRNA	32	4	12.5	0.0350129	EIF4E,NUP37,NUP88,SEH1L
Cytosolic tRNA aminoacylation	24	3	12.5	0.0678375	AIMP1,MARS,QARS
DARPP-32 events	24	3	12.5	0.0678375	CALM1,PDE4A,PRKAR2B
Pyrimidine metabolism	24	3	12.5	0.0678375	CDA,NT5E,UCK2
Sulfur amino acid metabolism	24	3	12.5	0.0678375	ADI1,APIP,MTRR
Synthesis of bile acids and bile salts via 7alpha-hydroxycholesterol	24	3	12.5	0.0678375	ACOX2,AKR1C1,AKR1C3
RNA Polymerase II Transcription	105	13	12.38	0.000238209	CSTF3,GTF2A1,GTF2E2,NELFA,NUDT21,PAPOLA,POLR2B,POLR2E,RNGTT,RNMT,SLBP,SRSF3,TCEA1
MyD88-independent TLR3/TLR4 cascade	97	12	12.37	0.000396362	BIRC3,FOS,IKBKB,IRAK2,MAPK11,NFKB1,PTPN11,RPS6KA2,SAA1,TANK,TLR4,TRAF6
TRIF-mediated TLR3/TLR4 signaling	97	12	12.37	0.000396362	BIRC3,FOS,IKBKB,IRAK2,MAPK11,NFKB1,PTPN11,RPS6KA2,SAA1,TANK,TLR4,TRAF6
Toll Like Receptor 3 (TLR3) Cascade	97	12	12.37	0.000396362	BIRC3,FOS,IKBKB,IRAK2,MAPK11,NFKB1,PTPN11,RPS6KA2,SAA1,TANK,TLR4,TRAF6
Constitutive Signaling by NOTCH1 HD+PEST Domain Mutants	57	7	12.28	0.00589446	CCNC,CDK8,DLL1,FBXW7,HEY1,MAML3,SNW1
Constitutive Signaling by NOTCH1 PEST Domain Mutants	57	7	12.28	0.00589446	CCNC,CDK8,DLL1,FBXW7,HEY1,MAML3,SNW1
Signaling by NOTCH1 HD+PEST Domain Mutants in Cancer	57	7	12.28	0.00589446	CCNC,CDK8,DLL1,FBXW7,HEY1,MAML3,SNW1
Signaling by NOTCH1 PEST Domain Mutants in Cancer	57	7	12.28	0.00589446	CCNC,CDK8,DLL1,FBXW7,HEY1,MAML3,SNW1
Signaling by NOTCH1 in Cancer	57	7	12.28	0.00589446	CCNC,CDK8,DLL1,FBXW7,HEY1,MAML3,SNW1
Cytosolic sensors of pathogen-associated DNA	66	8	12.12	0.00410135	IKBKB,NFKB1,POLR2E,POLR3D,POLR3G,SAA1,TRIM21,TRIM32
Transcription of the HIV genome	66	8	12.12	0.00410135	GTF2A1,GTF2E2,NELFA,POLR2B,POLR2E,RNGTT,RNMT,TCEA1
E2F mediated regulation of DNA replication	33	4	12.12	0.0379803	CCNE1,PPP2R3B,RRM2,TFDP1
Glucagon signaling in metabolic regulation	33	4	12.12	0.0379803	GNB4,GNG11,GNG4,PRKAR2B
Post-Elongation Processing of Intron-Containing pre-mRNA	33	4	12.12	0.0379803	CSTF3,NUDT21,PAPOLA,SRSF3
Resolution of D-Loop Structures	33	4	12.12	0.0379803	NBN,PALB2,RAD51D,XRCC3
Transport of Ribonucleoproteins into the Host Nucleus	33	4	12.12	0.0379803	KPNA1,NUP37,NUP88,SEH1L
mRNA 3'-end processing	33	4	12.12	0.0379803	CSTF3,NUDT21,PAPOLA,SRSF3
Amyloid formation	58	7	12.07	0.00640201	CST3,H2AFX,HIST1H2AC,HIST1H2BK,HIST1H2BM,SAA1,SNCA
Recruitment and ATM-mediated phosphorylation of repair and signaling proteins at DNA double strand breaks	58	7	12.07	0.00640201	BAZ1B,CHEK2,EYA2,H2AFX,HIST1H2BK,HIST1H2BM,NBN
Activation of G protein gated Potassium channels	25	3	12	0.0728441	GABBR1,GNG4,KCNJ2
G protein gated Potassium channels	25	3	12	0.0728441	GABBR1,GNG4,KCNJ2
G0 and Early G1	25	3	12	0.0728441	CCNE1,DYRK1A,TFDP1
Inhibition of voltage gated Ca2+ channels via Gbeta/gamma subunits	25	3	12	0.0728441	GABBR1,GNG4,KCNJ2
Synthesis of IP3 and IP4 in the cytosol	25	3	12	0.0728441	CALM1,PLCB2,PLCG2
Synthesis of very long-chain fatty acyl-CoAs	25	3	12	0.0728441	ACSL5,ELOVL6,HSD17B3
Toll-Like Receptors Cascades	142	17	11.97	3.45824e-05	BIRC3,FOS,IKBKB,IRAK2,ITGB2,MAPK11,NFKB1,PELI2,PLCG2,PTPN11,RPS6KA2,SAA1,SIGIRR,TANK,TLR2,TLR4,TRAF6
Cleavage of Growing Transcript in the Termination Region	42	5	11.9	0.0220291	CSTF3,NUDT21,PAPOLA,SLBP,SRSF3
Deactivation of the beta-catenin transactivating complex	42	5	11.9	0.0220291	AKT2,SOX2,SOX9,TLE4,YWHAZ
Glucagon-like Peptide-1 (GLP1) regulates insulin secretion	42	5	11.9	0.0220291	GNB4,GNG11,GNG4,PRKAR2B,RAPGEF3
Non-integrin membrane-ECM interactions	42	5	11.9	0.0220291	LAMA1,LAMA3,LAMB2,NTN4,SDC4
Post-Elongation Processing of the Transcript	42	5	11.9	0.0220291	CSTF3,NUDT21,PAPOLA,SLBP,SRSF3
RNA Polymerase II Transcription Termination	42	5	11.9	0.0220291	CSTF3,NUDT21,PAPOLA,SLBP,SRSF3
DNA Damage/Telomere Stress Induced Senescence	59	7	11.86	0.0069214	CCNE1,H2AFX,HIST1H1A,HIST1H2AC,HIST1H2BK,HIST1H2BM,NBN
DNA Double Strand Break Response	59	7	11.86	0.0069214	BAZ1B,CHEK2,EYA2,H2AFX,HIST1H2BK,HIST1H2BM,NBN
Activated PKN1 stimulates transcription of AR (androgen receptor) regulated genes KLK2 and KLK3	34	4	11.76	0.0413474	H2AFX,HIST1H2AC,HIST1H2BK,HIST1H2BM
DNA Double-Strand Break Repair	145	17	11.72	4.12927e-05	BAZ1B,CHEK2,EYA2,H2AFX,HIST1H2BK,HIST1H2BM,NBN,NHEJ1,PALB2,POLL,POLM,RAD1,RAD51D,RAD9A,RNF4,TDP1,XRCC3
HDACs deacetylate histones	60	7	11.67	0.00729417	HIST1H2AC,HIST1H2BK,HIST1H2BM,HIST2H2BF,MTA3,RCOR1,SAP30
MAP kinase activation in TLR cascade	60	7	11.67	0.00729417	FOS,IKBKB,IRAK2,MAPK11,NFKB1,RPS6KA2,TRAF6
RHO GTPases activate PKNs	60	7	11.67	0.00729417	H2AFX,HIST1H2AC,HIST1H2BK,HIST1H2BM,PPP1R12B,PPP1R14A,YWHAZ
Translocation of GLUT4 to the plasma membrane	60	7	11.67	0.00729417	AKT2,CALM1,EXOC1,EXOC6,KIFAP3,TBC1D1,YWHAZ
Host Interactions with Influenza Factors	43	5	11.63	0.0238949	ISG15,KPNA1,NUP37,NUP88,SEH1L
Vasopressin regulates renal water homeostasis via Aquaporins	43	5	11.63	0.0238949	AQP1,GNB4,GNG11,GNG4,PRKAR2B
Deposition of new CENPA-containing nucleosomes at the centromere	52	6	11.54	0.0139954	CENPC,H2AFX,HIST1H2AC,HIST1H2BK,HIST1H2BM,NPM1
Nucleosome assembly	52	6	11.54	0.0139954	CENPC,H2AFX,HIST1H2AC,HIST1H2BK,HIST1H2BM,NPM1
A tetrasaccharide linker sequence is required for GAG synthesis	26	3	11.54	0.0772252	GPC4,GXYLT1,SDC4
Insulin receptor recycling	26	3	11.54	0.0772252	ATP6AP1,ATP6V1C1,TCIRG1
ZBP1(DAI) mediated induction of type I IFNs	26	3	11.54	0.0772252	IKBKB,NFKB1,SAA1
Class B/2 (Secretin family receptors)	87	10	11.49	0.00182172	ADM2,CD55,CD97,FZD2,GNB4,GNG11,GNG4,PTHLH,RAMP1,WNT10A
Constitutive Signaling by Aberrant PI3K in Cancer	61	7	11.48	0.00792054	EGFR,FGFR2,FGFR3,HBEGF,KIT,NRG4,PTPN11
Bile acid and bile salt metabolism	35	4	11.43	0.0445733	ACOX2,AKR1C1,AKR1C3,SLCO1B3
Interactions of Rev with host cellular proteins	35	4	11.43	0.0445733	NPM1,NUP37,NUP88,SEH1L
RNA Polymerase III Transcription Initiation	35	4	11.43	0.0445733	BRF1,POLR2E,POLR3D,POLR3G
SIRT1 negatively regulates rRNA Expression	35	4	11.43	0.0445733	H2AFX,HIST1H2AC,HIST1H2BK,HIST1H2BM
Transport of Mature mRNA Derived from an Intronless Transcript	35	4	11.43	0.0445733	EIF4E,NUP37,NUP88,SEH1L
Platelet activation, signaling and aggregation	228	26	11.4	3.75316e-07	ABHD6,AKT2,CALM1,CLU,CSF2,DGKD,F2R,GAS6,GNA12,GNAI1,GNB4,GNG11,GNG4,LAT,P2RY1,PIK3R5,PLA2G4A,PLCG2,PTPN11,RAPGEF3,SERPINE1,SPARC,SYK,VEGFA,VEGFC,YWHAZ
Platelet homeostasis	79	9	11.39	0.00334783	GNB4,GNG11,GNG4,KCNMB3,PLA2G4A,PPP2R5B,PPP2R5C,PTPN11,SLC8A1
Inositol phosphate metabolism	44	5	11.36	0.0255166	CALM1,INPP4A,INPP4B,PLCB2,PLCG2
PLC beta mediated events	44	5	11.36	0.0255166	CALM1,GNAI1,PLA2G4A,PLCB2,PRKAR2B
TNF signaling	44	5	11.36	0.0255166	BIRC3,CYLD,IKBKB,TNFAIP3,TRAF1
Mitotic Prometaphase	108	12	11.11	0.000918466	CENPC,CENPE,CSNK2A1,DSN1,MAD2L1,NUP37,PDS5A,PPP2R5B,PPP2R5C,SEH1L,SPDL1,ZWINT
CLEC7A (Dectin-1) signaling	99	11	11.11	0.00148478	CALM1,CARD9,IKBKB,NFATC3,NFKB1,PLCG2,PSMA3,PSMB9,PSMD10,SYK,TRAF6
Antigen processing-Cross presentation	81	9	11.11	0.0038183	HLA-B,HLA-F,HLA-G,NCF2,PSMA3,PSMB9,PSMD10,TAP1,TAPBP
Opioid Signalling	81	9	11.11	0.0038183	CALM1,GNAI1,GNB4,GNG11,GNG4,PDE4A,PLA2G4A,PLCB2,PRKAR2B
Signaling by NOTCH1	72	8	11.11	0.00570174	CCNC,CDK8,DLL1,FBXW7,HEY1,MAML3,SNW1,TLE4
TRAF6 Mediated Induction of proinflammatory cytokines	72	8	11.11	0.00570174	FOS,IKBKB,IRAK2,MAPK11,NFKB1,RPS6KA2,SAA1,TRAF6
G2/M DNA damage checkpoint	54	6	11.11	0.0160866	CHEK2,H2AFX,HIST1H2BK,HIST1H2BM,NBN,YWHAZ
Golgi Associated Vesicle Biogenesis	54	6	11.11	0.0160866	AP4B1,CLINT1,DNAJC6,FTL,SH3D19,TXNDC5
Meiotic recombination	54	6	11.11	0.0160866	H2AFX,HIST1H2AC,HIST1H2BK,HIST1H2BM,MND1,NBN
Transport of Mature Transcript to Cytoplasm	54	6	11.11	0.0160866	EIF4E,NUP37,NUP88,SEH1L,SLBP,SRSF3
G-protein mediated events	45	5	11.11	0.027377	CALM1,GNAI1,PLA2G4A,PLCB2,PRKAR2B
Pyruvate metabolism and Citric Acid (TCA) cycle	45	5	11.11	0.027377	ADHFE1,LDHB,SDHA,SDHD,SLC16A3
Viral Messenger RNA Synthesis	45	5	11.11	0.027377	NUP37,NUP88,POLR2B,POLR2E,SEH1L
RORA activates gene expression	27	3	11.11	0.0830179	CLOCK,HELZ2,NPAS2
Recycling pathway of L1	27	3	11.11	0.0830179	AP2M1,RDX,RPS6KA2
Smooth Muscle Contraction	27	3	11.11	0.0830179	ACTA2,CALM1,TPM3
Synthesis of bile acids and bile salts	27	3	11.11	0.0830179	ACOX2,AKR1C1,AKR1C3
PI-3K cascade:FGFR1	100	11	11	0.00148478	AKT2,EGFR,FGFR2,FGFR3,HBEGF,KIT,NRG4,PHLPP1,PTPN11,RICTOR,TRIB3
PI-3K cascade:FGFR2	100	11	11	0.00148478	AKT2,EGFR,FGFR2,FGFR3,HBEGF,KIT,NRG4,PHLPP1,PTPN11,RICTOR,TRIB3
PI-3K cascade:FGFR3	100	11	11	0.00148478	AKT2,EGFR,FGFR2,FGFR3,HBEGF,KIT,NRG4,PHLPP1,PTPN11,RICTOR,TRIB3
PI-3K cascade:FGFR4	100	11	11	0.00148478	AKT2,EGFR,FGFR2,FGFR3,HBEGF,KIT,NRG4,PHLPP1,PTPN11,RICTOR,TRIB3
PI3K events in ERBB2 signaling	100	11	11	0.00148478	AKT2,EGFR,FGFR2,FGFR3,HBEGF,KIT,NRG4,PHLPP1,PTPN11,RICTOR,TRIB3
PI3K events in ERBB4 signaling	100	11	11	0.00148478	AKT2,EGFR,FGFR2,FGFR3,HBEGF,KIT,NRG4,PHLPP1,PTPN11,RICTOR,TRIB3
PIP3 activates AKT signaling	100	11	11	0.00148478	AKT2,EGFR,FGFR2,FGFR3,HBEGF,KIT,NRG4,PHLPP1,PTPN11,RICTOR,TRIB3
Resolution of Sister Chromatid Cohesion	100	11	11	0.00148478	CENPC,CENPE,DSN1,MAD2L1,NUP37,PDS5A,PPP2R5B,PPP2R5C,SEH1L,SPDL1,ZWINT
Metabolism of nucleotides	82	9	10.98	0.00410135	CDA,CMPK1,DGUOK,IMPDH2,NT5E,PAICS,PPAT,RRM2,UCK2
Costimulation by the CD28 family	73	8	10.96	0.00589446	AKT2,CD274,PPP2R5B,PPP2R5C,PTPN11,RICTOR,TNFRSF14,TRIB3
Chemokine receptors bind chemokines	55	6	10.91	0.0173423	ACKR3,CCL2,CCRL2,CXCL10,CXCL11,CXCL2
ECM proteoglycans	55	6	10.91	0.0173423	ITGA7,LAMA1,LAMA3,LAMB2,SERPINE1,SPARC
Class I MHC mediated antigen processing & presentation	266	29	10.9	1.62533e-07	ASB1,ASB10,ASB2,BLMH,CDC23,CUL3,ERAP1,FBXW7,HLA-B,HLA-F,HLA-G,NCF2,NEDD4L,PSMA3,PSMB9,PSMD10,RNF220,RNF4,RNF6,SH3RF1,TAP1,TAPBP,TRIM21,TRIM32,UBA7,UBE2E2,UBE2E3,UBE2G1,UBE2L6
DNA Damage Bypass	46	5	10.87	0.0296726	ISG15,MAD2L2,UBA7,UBE2L6,USP10
Metabolism of polyamines	83	9	10.84	0.00419176	ADI1,APIP,AZIN2,NAGS,NQO1,PAOX,PSMA3,PSMB9,PSMD10
MyD88 cascade initiated on plasma membrane	83	9	10.84	0.00419176	FOS,IKBKB,IRAK2,MAPK11,NFKB1,PELI2,RPS6KA2,SAA1,TRAF6
TRAF6 mediated induction of NFkB and MAP kinases upon TLR7/8 or 9 activation	83	9	10.84	0.00419176	FOS,IKBKB,IRAK2,MAPK11,NFKB1,PELI2,RPS6KA2,SAA1,TRAF6
Toll Like Receptor 10 (TLR10) Cascade	83	9	10.84	0.00419176	FOS,IKBKB,IRAK2,MAPK11,NFKB1,PELI2,RPS6KA2,SAA1,TRAF6
Toll Like Receptor 5 (TLR5) Cascade	83	9	10.84	0.00419176	FOS,IKBKB,IRAK2,MAPK11,NFKB1,PELI2,RPS6KA2,SAA1,TRAF6
Vpr-mediated nuclear import of PICs	37	4	10.81	0.0527922	KPNA1,NUP37,NUP88,SEH1L
DNA Repair	288	31	10.76	7.63556e-08	BAZ1B,CHD1L,CHEK2,EYA2,H2AFX,HIST1H2BK,HIST1H2BM,INO80E,ISG15,MAD2L2,MBD4,NBN,NHEJ1,OGG1,PALB2,POLL,POLM,POLR2B,POLR2E,RAD1,RAD51D,RAD9A,RNF4,TCEA1,TDG,TDP1,UBA7,UBE2L6,USP10,XRCC3,YY1
Ca-dependent events	28	3	10.71	0.0897681	CALM1,PLA2G4A,PRKAR2B
RNA Polymerase III Transcription Initiation From Type 3 Promoter	28	3	10.71	0.0897681	POLR2E,POLR3D,POLR3G
Synthesis of PA	28	3	10.71	0.0897681	PLA2G12A,PLA2G2F,PLA2G4A
PI3K/AKT activation	103	11	10.68	0.00180138	AKT2,EGFR,FGFR2,FGFR3,HBEGF,KIT,NRG4,PHLPP1,PTPN11,RICTOR,TRIB3
Cellular Senescence	160	17	10.62	0.000117379	CCNE1,CDC23,E2F2,FOS,H2AFX,HIST1H1A,HIST1H2AC,HIST1H2BK,HIST1H2BM,IGFBP7,IL1A,IL6,MAPK11,NBN,NFKB1,RPS6KA2,TFDP1
MyD88 dependent cascade initiated on endosome	85	9	10.59	0.00472612	FOS,IKBKB,IRAK2,MAPK11,NFKB1,PELI2,RPS6KA2,SAA1,TRAF6
PI3K/AKT Signaling in Cancer	85	9	10.59	0.00472612	AKT2,EGFR,FGFR2,FGFR3,HBEGF,KIT,NRG4,PTPN11,RICTOR
Toll Like Receptor 7/8 (TLR7/8) Cascade	85	9	10.59	0.00472612	FOS,IKBKB,IRAK2,MAPK11,NFKB1,PELI2,RPS6KA2,SAA1,TRAF6
GAB1 signalosome	104	11	10.58	0.00182172	AKT2,EGFR,FGFR2,FGFR3,HBEGF,KIT,NRG4,PHLPP1,PTPN11,RICTOR,TRIB3
RHO GTPases Activate Formins	114	12	10.53	0.00141375	CENPC,CENPE,DSN1,FMNL1,FMNL2,MAD2L1,NUP37,PPP2R5B,PPP2R5C,SEH1L,SPDL1,ZWINT
Cyclin D associated events in G1	38	4	10.53	0.0567064	CCND2,E2F2,PPP2R3B,TFDP1
G1 Phase	38	4	10.53	0.0567064	CCND2,E2F2,PPP2R3B,TFDP1
Intrinsic Pathway for Apoptosis	38	4	10.53	0.0567064	AKT2,BBC3,TFDP1,YWHAZ
Biosynthesis of the N-glycan precursor (dolichol lipid-linked oligosaccharide, LLO) and transfer to a nascent protein	67	7	10.45	0.012564	ALG13,ALG14,DOLPP1,GFPT2,ST3GAL5,ST6GAL1,ST6GALNAC1
Factors involved in megakaryocyte development and platelet production	125	13	10.4	0.000923283	CABLES1,CENPE,IRF1,JMJD1C,KIF20A,KIF26A,KIF3C,KIFAP3,KLC3,MAFF,MYB,PRKAR2B,RCOR1
Formation of the beta-catenin:TCF transactivating complex	58	6	10.34	0.0213266	H2AFX,HIST1H2AC,HIST1H2BK,HIST1H2BM,TCF4,TLE4
CDO in myogenesis	29	3	10.34	0.094985	MAPK11,SPAG9,TCF4
Caspase activation via extrinsic apoptotic signalig pathway	29	3	10.34	0.094985	CFLAR,FAS,TLR4
Myogenesis	29	3	10.34	0.094985	MAPK11,SPAG9,TCF4
Regulation of Glucokinase by Glucokinase Regulatory Protein	29	3	10.34	0.094985	NUP37,NUP88,SEH1L
Transferrin endocytosis and recycling	29	3	10.34	0.094985	ATP6AP1,ATP6V1C1,TCIRG1
RHO GTPase Effectors	253	26	10.28	2.68337e-06	CALM1,CENPC,CENPE,CIT,DSN1,FMNL1,FMNL2,H2AFX,HIST1H2AC,HIST1H2BK,HIST1H2BM,IQGAP3,KIF14,KLC3,MAD2L1,NCF2,NCKAP1,NUP37,PPP1R12B,PPP1R14A,PPP2R5B,PPP2R5C,SEH1L,SPDL1,YWHAZ,ZWINT
Activation of GABAB receptors	39	4	10.26	0.0602522	GABBR1,GNAI1,GNG4,KCNJ2
GABA B receptor activation	39	4	10.26	0.0602522	GABBR1,GNAI1,GNG4,KCNJ2
Presynaptic phase of homologous DNA pairing and strand exchange	39	4	10.26	0.0602522	NBN,RAD1,RAD51D,RAD9A
Transcription	205	21	10.24	2.77622e-05	BRF1,CSTF3,GTF2A1,GTF2E2,H2AFX,HIST1H2AC,HIST1H2BK,HIST1H2BM,MTA3,NELFA,NUDT21,PAPOLA,POLR2B,POLR2E,POLR3D,POLR3G,RNGTT,RNMT,SLBP,SRSF3,TCEA1
Phase 1 - Functionalization of compounds	88	9	10.23	0.00534487	ALDH1A1,ALDH2,ALDH3A1,CES1,CYP1B1,CYP2B6,PAOX,PTGS1,TBXAS1
Toll Like Receptor 9 (TLR9) Cascade	89	9	10.11	0.00570174	FOS,IKBKB,IRAK2,MAPK11,NFKB1,PELI2,RPS6KA2,SAA1,TRAF6
TCF dependent signaling in response to WNT	199	20	10.05	5.3984e-05	AKT2,CSNK2A1,CUL3,FZD2,H2AFX,HIST1H2AC,HIST1H2BK,HIST1H2BM,LGR4,PPP2R5B,PPP2R5C,PSMA3,PSMB9,PSMD10,SOST,SOX2,SOX9,TCF4,TLE4,YWHAZ
Regulation of insulin secretion	80	8	10	0.00927184	GNAI1,GNB4,GNG11,GNG4,PLCB2,PRKAR2B,RAPGEF3,STXBP1
Deadenylation-dependent mRNA decay	50	5	10	0.0379803	EIF4A1,EIF4E,EXOSC9,LSM6,PAN3
Nuclear Envelope Breakdown	50	5	10	0.0379803	LPIN2,NUP37,NUP88,SEH1L,VRK1
Transport of Mature mRNA derived from an Intron-Containing Transcript	50	5	10	0.0379803	EIF4E,NUP37,NUP88,SEH1L,SRSF3
Interactions of Vpr with host cellular proteins	40	4	10	0.0632083	KPNA1,NUP37,NUP88,SEH1L
PRC2 methylates histones and DNA	40	4	10	0.0632083	H2AFX,HIST1H2AC,HIST1H2BK,HIST1H2BM
RNA Polymerase III Abortive And Retractive Initiation	40	4	10	0.0632083	BRF1,POLR2E,POLR3D,POLR3G
RNA Polymerase III Transcription	40	4	10	0.0632083	BRF1,POLR2E,POLR3D,POLR3G
Antigen processing: Ubiquitination & Proteasome degradation	222	22	9.91	2.77622e-05	ASB1,ASB10,ASB2,BLMH,CDC23,CUL3,FBXW7,NEDD4L,PSMA3,PSMB9,PSMD10,RNF220,RNF4,RNF6,SH3RF1,TRIM21,TRIM32,UBA7,UBE2E2,UBE2E3,UBE2G1,UBE2L6
Ca2+ pathway	61	6	9.84	0.0253959	CALM1,FZD2,GNB4,GNG11,GNG4,PLCB2
Processing of Capped Intron-Containing Pre-mRNA	153	15	9.8	0.000611079	CSTF3,EIF4E,HNRNPD,HNRNPM,NUDT21,NUP37,NUP88,PAPOLA,PLRG1,POLR2B,POLR2E,SEH1L,SLBP,SRSF3,WTAP
Aquaporin-mediated transport	51	5	9.8	0.0408729	AQP1,GNB4,GNG11,GNG4,PRKAR2B
PI Metabolism	51	5	9.8	0.0408729	INPP4A,INPP4B,INPP5E,PIK3R5,TPTE
Hemostasis	502	49	9.76	4.18102e-11	ABHD6,AKT2,CABLES1,CALM1,CENPE,CLU,CSF2,DGKD,F2R,GAS6,GNA12,GNAI1,GNB4,GNG11,GNG4,IRF1,ITGB2,JMJD1C,KCNMB3,KIF20A,KIF26A,KIF3C,KIFAP3,KLC3,LAT,MAFF,MYB,P2RY1,PIK3R5,PLA2G4A,PLAU,PLAUR,PLCG2,PPP2R5B,PPP2R5C,PRKAR2B,PTPN11,RAPGEF3,RCOR1,SERPINE1,SERPINE2,SLC16A3,SLC8A1,SPARC,SYK,TFPI,VEGFA,VEGFC,YWHAZ
Condensation of Prophase Chromosomes	41	4	9.76	0.0675774	H2AFX,HIST1H2AC,HIST1H2BK,HIST1H2BM
Intraflagellar transport	41	4	9.76	0.0675774	KIF3C,KIFAP3,TCTEX1D2,TRIP11
Pre-NOTCH Transcription and Translation	41	4	9.76	0.0675774	MAML3,NOTCH3,SNW1,TFDP1
Signaling by TGF-beta Receptor Complex	72	7	9.72	0.0169224	BAMBI,CCNC,CDK8,NEDD4L,SERPINE1,SNW1,TFDP1
MHC class II antigen presentation	103	10	9.71	0.00483999	AP2M1,CENPE,HLA-DOB,IFI30,KIF20A,KIF26A,KIF3C,KIFAP3,KLC3,OSBPL1A
Late Phase of HIV Life Cycle	134	13	9.7	0.00148478	CHMP5,GTF2A1,GTF2E2,NEDD4L,NELFA,NUP37,NUP88,POLR2B,POLR2E,RNGTT,RNMT,SEH1L,TCEA1
Synthesis of substrates in N-glycan biosythesis	52	5	9.62	0.0433847	DOLPP1,GFPT2,ST3GAL5,ST6GAL1,ST6GALNAC1
HIV Life Cycle	147	14	9.52	0.00124856	CHMP5,GTF2A1,GTF2E2,KPNA1,NEDD4L,NELFA,NUP37,NUP88,POLR2B,POLR2E,RNGTT,RNMT,SEH1L,TCEA1
Circadian Clock	63	6	9.52	0.0282254	BHLHE41,CLOCK,CRTC1,HELZ2,NPAS2,SERPINE1
RNA Polymerase II Pre-transcription Events	63	6	9.52	0.0282254	GTF2A1,GTF2E2,NELFA,POLR2B,POLR2E,TCEA1
Netrin-1 signaling	42	4	9.52	0.0708125	ABLIM2,ABLIM3,NTN4,PTPN11
Transcriptional regulation of pluripotent stem cells	42	4	9.52	0.0708125	POLR2B,POLR2E,SOX2,TDGF1
tRNA Aminoacylation	42	4	9.52	0.0708125	AIMP1,MARS,PPA2,QARS
Signaling by Wnt	295	28	9.49	3.50111e-06	AKT2,AP2M1,CALM1,CSNK2A1,CUL3,FZD2,GNB4,GNG11,GNG4,H2AFX,HIST1H2AC,HIST1H2BK,HIST1H2BM,LGR4,PLCB2,PPP2R5B,PPP2R5C,PSMA3,PSMB9,PSMD10,ROR1,SOST,SOX2,SOX9,TCF4,TLE4,WNT10A,YWHAZ
Visual phototransduction	95	9	9.47	0.00763348	AKR1B10,AKR1C1,AKR1C3,CALM1,DHRS9,GPC4,RBP1,SDC4,STRA6
Downstream signaling events of B Cell Receptor (BCR)	170	16	9.41	0.000578556	AKT2,EGFR,FGFR2,FGFR3,HBEGF,IKBKB,KIT,NFKB1,NRG4,PHLPP1,PSMA3,PSMB9,PSMD10,PTPN11,RICTOR,TRIB3
Signaling by Interleukins	309	29	9.39	3.014e-06	CALM1,CASP1,CSF2,CUL3,EGFR,FGFR2,FGFR3,HBEGF,IKBKB,IL1A,IL6,IL6ST,IL7R,IRAK2,KIT,LAT,NFKB1,NRG4,PELI2,PPP2R5B,PPP2R5C,PSMA3,PSMB9,PSMD10,PTPN11,RASA3,SYK,TRAF6,YWHAZ
Collagen biosynthesis and modifying enzymes	64	6	9.38	0.0298991	COL4A2,COL5A1,COL6A1,COL6A2,LEPREL2,PCOLCE
HDR through Homologous Recombination (HRR)	64	6	9.38	0.0298991	NBN,PALB2,RAD1,RAD51D,RAD9A,XRCC3
Signaling by the B Cell Receptor (BCR)	214	20	9.35	0.00012598	AKT2,CALM1,DAPP1,EGFR,FGFR2,FGFR3,HBEGF,IKBKB,KIT,NFKB1,NRG4,PHLPP1,PLCG2,PSMA3,PSMB9,PSMD10,PTPN11,RICTOR,SYK,TRIB3
Separation of Sister Chromatids	161	15	9.32	0.000950577	CDC23,CENPC,CENPE,DSN1,MAD2L1,NUP37,PDS5A,PPP2R5B,PPP2R5C,PSMA3,PSMB9,PSMD10,SEH1L,SPDL1,ZWINT
Mitotic Anaphase	172	16	9.3	0.000646443	CDC23,CENPC,CENPE,DSN1,MAD2L1,NUP37,PDS5A,PPP2R5B,PPP2R5C,PSMA3,PSMB9,PSMD10,SEH1L,SPDL1,VRK1,ZWINT
Collagen formation	86	8	9.3	0.0133274	COL4A2,COL5A1,COL6A1,COL6A2,LAMA3,LEPREL2,MMP7,PCOLCE
Regulation of mRNA stability by proteins that bind AU-rich elements	86	8	9.3	0.0133274	ANP32A,EXOSC9,HNRNPD,MAPK11,PSMA3,PSMB9,PSMD10,YWHAZ
Formation of HIV elongation complex in the absence of HIV Tat	43	4	9.3	0.0737316	NELFA,POLR2B,POLR2E,TCEA1
Formation of HIV-1 elongation complex containing HIV-1 Tat	43	4	9.3	0.0737316	NELFA,POLR2B,POLR2E,TCEA1
Formation of RNA Pol II elongation complex	43	4	9.3	0.0737316	NELFA,POLR2B,POLR2E,TCEA1
HIV Transcription Elongation	43	4	9.3	0.0737316	NELFA,POLR2B,POLR2E,TCEA1
Iron uptake and transport	43	4	9.3	0.0737316	ATP6AP1,ATP6V1C1,FTL,TCIRG1
RNA Polymerase II Transcription Elongation	43	4	9.3	0.0737316	NELFA,POLR2B,POLR2E,TCEA1
Tat-mediated elongation of the HIV-1 transcript	43	4	9.3	0.0737316	NELFA,POLR2B,POLR2E,TCEA1
Mitotic Metaphase and Anaphase	173	16	9.25	0.000663153	CDC23,CENPC,CENPE,DSN1,MAD2L1,NUP37,PDS5A,PPP2R5B,PPP2R5C,PSMA3,PSMB9,PSMD10,SEH1L,SPDL1,VRK1,ZWINT
Complement cascade	77	7	9.09	0.0220291	C1R,C1S,C3,C4B,CD46,CD55,CFH
ABC-family proteins mediated transport	44	4	9.09	0.0772252	ABCA7,ABCC2,ABCE1,ABCG1
HIV Transcription Initiation	44	4	9.09	0.0772252	GTF2A1,GTF2E2,POLR2B,POLR2E
RNA Polymerase II HIV Promoter Escape	44	4	9.09	0.0772252	GTF2A1,GTF2E2,POLR2B,POLR2E
RNA Polymerase II Promoter Escape	44	4	9.09	0.0772252	GTF2A1,GTF2E2,POLR2B,POLR2E
RNA Polymerase II Transcription Initiation	44	4	9.09	0.0772252	GTF2A1,GTF2E2,POLR2B,POLR2E
RNA Polymerase II Transcription Initiation And Promoter Clearance	44	4	9.09	0.0772252	GTF2A1,GTF2E2,POLR2B,POLR2E
RNA Polymerase II Transcription Pre-Initiation And Promoter Opening	44	4	9.09	0.0772252	GTF2A1,GTF2E2,POLR2B,POLR2E
M Phase	266	24	9.02	4.12812e-05	CDC23,CENPC,CENPE,CSNK2A1,DSN1,H2AFX,HIST1H2AC,HIST1H2BK,HIST1H2BM,KIF20A,LPIN2,MAD2L1,NUP37,NUP88,PDS5A,PPP2R5B,PPP2R5C,PSMA3,PSMB9,PSMD10,SEH1L,SPDL1,VRK1,ZWINT
Signaling by NOTCH	122	11	9.02	0.0050203	CCNC,CDK8,DLL1,FBXW7,HEY1,MAML3,MFNG,NOTCH3,SNW1,TFDP1,TLE4
Metabolism of amino acids and derivatives	211	19	9	0.000276858	AASS,ADI1,ALDH18A1,ALDH6A1,APIP,AZIN2,BBOX1,DUOX2,GCSH,KYNU,MTRR,NAGS,NQO1,PAOX,PSMA3,PSMB9,PSMD10,PYCR1,TH
G2/M Checkpoints	89	8	8.99	0.0156387	CHEK2,H2AFX,HIST1H2BK,HIST1H2BM,NBN,RAD1,RAD9A,YWHAZ
HDR through Homologous Recombination (HR) or Single Strand Annealing (SSA)	112	10	8.93	0.00709822	H2AFX,HIST1H2BK,HIST1H2BM,NBN,PALB2,RAD1,RAD51D,RAD9A,RNF4,XRCC3
PPARA activates gene expression	112	10	8.93	0.00709822	ACADM,CCNC,CDK8,CLOCK,CTGF,FADS1,HELZ2,NFYA,NPAS2,TRIB3
Biological oxidations	191	17	8.9	0.000656615	ALDH1A1,ALDH2,ALDH3A1,CES1,CYP1B1,CYP2B6,GGT1,MTRR,NNMT,PAOX,PAPSS1,PTGS1,SLC26A2,SULT2B1,TBXAS1,UGDH,UGT2B15
C-type lectin receptors (CLRs)	124	11	8.87	0.00534487	CALM1,CARD9,IKBKB,NFATC3,NFKB1,PLCG2,PSMA3,PSMB9,PSMD10,SYK,TRAF6
Platelet degranulation	79	7	8.86	0.0246646	CALM1,CLU,GAS6,SERPINE1,SPARC,VEGFA,VEGFC
Oxidative Stress Induced Senescence	91	8	8.79	0.0173423	E2F2,FOS,H2AFX,HIST1H2AC,HIST1H2BK,HIST1H2BM,MAPK11,TFDP1
HIV Infection	228	20	8.77	0.000261411	AP2M1,APOBEC3G,CHMP5,GTF2A1,GTF2E2,KPNA1,NEDD4L,NELFA,NPM1,NUP37,NUP88,POLR2B,POLR2E,PSMA3,PSMB9,PSMD10,RNGTT,RNMT,SEH1L,TCEA1
Meiotic synapsis	57	5	8.77	0.0583296	H2AFX,HIST1H2AC,HIST1H2BK,HIST1H2BM,REC8
Pre-NOTCH Expression and Processing	57	5	8.77	0.0583296	MAML3,MFNG,NOTCH3,SNW1,TFDP1
RNA Polymerase I Chain Elongation	57	5	8.77	0.0583296	H2AFX,HIST1H2AC,HIST1H2BK,HIST1H2BM,POLR2E
Cell Cycle, Mitotic	446	39	8.74	1.62533e-07	CCND2,CCNE1,CDC23,CDK5RAP2,CENPC,CENPE,CEP135,CEP72,CSNK2A1,DSN1,DYRK1A,E2F2,ESCO2,GINS4,H2AFX,HIST1H2AC,HIST1H2BK,HIST1H2BM,KIF20A,LPIN2,MAD2L1,NUP37,NUP88,PDS5A,PPP1R12B,PPP2R3B,PPP2R5B,PPP2R5C,PRKAR2B,PSMA3,PSMB9,PSMD10,RRM2,SEH1L,SPDL1,TFDP1,TUBGCP3,VRK1,ZWINT
Signaling by Rho GTPases	366	32	8.74	3.014e-06	ARHGAP4,CALM1,CENPC,CENPE,CIT,DLC1,DSN1,FMNL1,FMNL2,H2AFX,HIST1H2AC,HIST1H2BK,HIST1H2BM,HMHA1,IQGAP3,KIF14,KLC3,MAD2L1,NCF2,NCKAP1,NUP37,PPP1R12B,PPP1R14A,PPP2R5B,PPP2R5C,RHOT2,RHOV,SEH1L,SPDL1,TIAM1,YWHAZ,ZWINT
G alpha (s) signalling events	126	11	8.73	0.00581109	ADM2,ADRB2,GNAI1,GNB4,GNG11,GNG4,PDE4A,PTGER2,PTGER4,PTHLH,RAMP1
Regulation of lipid metabolism by Peroxisome proliferator-activated receptor alpha (PPARalpha)	115	10	8.7	0.00820117	ACADM,CCNC,CDK8,CLOCK,CTGF,FADS1,HELZ2,NFYA,NPAS2,TRIB3
G alpha (z) signalling events	46	4	8.7	0.0862722	GNAI1,GNB4,GNG11,GNG4
Cell Cycle	541	47	8.69	6.44327e-09	CCND2,CCNE1,CDC23,CDK5RAP2,CENPC,CENPE,CEP135,CEP72,CHEK2,CSNK2A1,DSN1,DYRK1A,E2F2,ESCO2,GINS4,H2AFX,HIST1H2AC,HIST1H2BK,HIST1H2BM,KIF20A,LPIN2,MAD2L1,MND1,NBN,NPM1,NUP37,NUP88,PDS5A,PPP1R12B,PPP2R3B,PPP2R5B,PPP2R5C,PRKAR2B,PSMA3,PSMB9,PSMD10,RAD1,RAD9A,REC8,RRM2,SEH1L,SPDL1,TFDP1,TUBGCP3,VRK1,YWHAZ,ZWINT
Membrane Trafficking	254	22	8.66	0.000146343	AKT2,AP2M1,AP4B1,AREG,ARFGAP3,CALM1,CHMP5,CLINT1,DNAJC6,EXOC1,EXOC6,FTL,GJA1,KIFAP3,MIA3,NSF,SEC16A,SEC23IP,SH3D19,TBC1D1,TXNDC5,YWHAZ
Processing of DNA double-strand break ends	81	7	8.64	0.0270857	H2AFX,HIST1H2BK,HIST1H2BM,NBN,RAD1,RAD9A,RNF4
Diseases of signal transduction	267	23	8.61	0.000114236	AKT2,CCNC,CDK8,DLL1,EGFR,FBXW7,FGFR2,FGFR3,HBEGF,HEY1,KIT,MAML3,NRG4,PPP2R5B,PPP2R5C,PSMA3,PSMB9,PSMD10,PTPN11,RBP1,RICTOR,SNW1,STRA6
Extracellular matrix organization	267	23	8.61	0.000114236	ADAM8,ADAMTS1,BMP7,COL4A2,COL5A1,COL6A1,COL6A2,FBN2,ITGA7,ITGB2,LAMA1,LAMA3,LAMB2,LEPREL2,MFAP1,MMP10,MMP7,NTN4,PCOLCE,SDC4,SERPINE1,SPARC,TIMP2
Cell Cycle Checkpoints	163	14	8.59	0.00244442	CCNE1,CDC23,CHEK2,H2AFX,HIST1H2BK,HIST1H2BM,MAD2L1,NBN,PSMA3,PSMB9,PSMD10,RAD1,RAD9A,YWHAZ
Clathrin derived vesicle budding	70	6	8.57	0.0411557	AP4B1,CLINT1,DNAJC6,FTL,SH3D19,TXNDC5
trans-Golgi Network Vesicle Budding	70	6	8.57	0.0411557	AP4B1,CLINT1,DNAJC6,FTL,SH3D19,TXNDC5
Hexose transport	47	4	8.51	0.091141	NUP37,NUP88,SEH1L,SLC2A5
Mitotic Prophase	106	9	8.49	0.0139954	H2AFX,HIST1H2AC,HIST1H2BK,HIST1H2BM,LPIN2,NUP37,NUP88,SEH1L,VRK1
Homology Directed Repair	118	10	8.47	0.00973419	H2AFX,HIST1H2BK,HIST1H2BM,NBN,PALB2,RAD1,RAD51D,RAD9A,RNF4,XRCC3
Role of LAT2/NTAL/LAB on calcium mobilization	143	12	8.39	0.00534487	AKT2,EGFR,FGFR2,FGFR3,HBEGF,KIT,NRG4,PHLPP1,PTPN11,RICTOR,SYK,TRIB3
Programmed Cell Death	167	14	8.38	0.0029256	AKT2,BBC3,BIRC3,CFLAR,DSG2,FAS,HIST1H1A,KPNA1,PSMA3,PSMB9,PSMD10,TFDP1,TLR4,YWHAZ
Phase II conjugation	96	8	8.33	0.0220291	GGT1,MTRR,NNMT,PAPSS1,SLC26A2,SULT2B1,UGDH,UGT2B15
TNFR2 non-canonical NF-kB pathway	96	8	8.33	0.0220291	BIRC3,CD70,PSMA3,PSMB9,PSMD10,TNFRSF14,TNFRSF25,TNFSF14
Response to elevated platelet cytosolic Ca2+	84	7	8.33	0.0313722	CALM1,CLU,GAS6,SERPINE1,SPARC,VEGFA,VEGFC
G1/S DNA Damage Checkpoints	60	5	8.33	0.0673637	CCNE1,CHEK2,PSMA3,PSMB9,PSMD10
EPH-ephrin mediated repulsion of cells	48	4	8.33	0.094985	AP2M1,EPHA10,EPHA4,TIAM1
Meiosis	85	7	8.24	0.032411	H2AFX,HIST1H2AC,HIST1H2BK,HIST1H2BM,MND1,NBN,REC8
Glycosaminoglycan metabolism	122	10	8.2	0.011966	CHST11,EXT2,GPC4,GXYLT1,HEXA,HYAL1,HYAL3,PAPSS1,SDC4,SLC26A2
MAPK1/MAPK3 signaling	232	19	8.19	0.000720381	CALM1,CSF2,CUL3,EGFR,FGFR2,FGFR3,HBEGF,IL6,IL6ST,KIT,LAT,NRG4,PPP2R5B,PPP2R5C,PSMA3,PSMB9,PSMD10,PTPN11,RASA3
Signaling by VEGF	318	26	8.18	8.02769e-05	AKT2,AXL,CALM1,CSF2,CUL3,EGFR,FGFR2,FGFR3,HBEGF,KIT,LAT,MAPK11,NCF2,NCKAP1,NRG4,PGF,PPP2R5B,PPP2R5C,PSMA3,PSMB9,PSMD10,RASA3,RICTOR,TRIB3,VEGFA,VEGFC
Apoptosis	162	13	8.02	0.00528506	AKT2,BBC3,CFLAR,DSG2,FAS,HIST1H1A,KPNA1,PSMA3,PSMB9,PSMD10,TFDP1,TLR4,YWHAZ
Transport of glucose and other sugars, bile salts and organic acids, metal ions and amine compounds	100	8	8	0.0261089	RUNX1,SLC16A3,SLC22A7,SLC2A5,SLC2A6,SLC2A9,SLC39A5,SLC6A2
G alpha (12/13) signalling events	75	6	8	0.0532839	ARHGAP4,GNA12,GNB4,GNG11,GNG4,TIAM1
NoRC negatively regulates rRNA expression	75	6	8	0.0532839	H2AFX,HIST1H2AC,HIST1H2BK,HIST1H2BM,POLR2E,SAP30
SLC-mediated transmembrane transport	263	21	7.98	0.000508815	NUP37,NUP88,RUNX1,SEH1L,SLC12A7,SLC15A3,SLC15A4,SLC16A3,SLC1A3,SLC22A7,SLC26A2,SLC29A2,SLC2A5,SLC2A6,SLC2A9,SLC39A5,SLC6A2,SLC8A1,SLC9A4,SLCO1B3,SLCO3A1
mRNA Splicing - Major Pathway	113	9	7.96	0.019548	CSTF3,HNRNPD,HNRNPM,NUDT21,PAPOLA,PLRG1,POLR2B,POLR2E,SRSF3
Neurotransmitter Receptor Binding And Downstream Transmission In The Postsynaptic Cell	140	11	7.86	0.0108258	AP2M1,CALM1,GABBR1,GNAI1,GNB4,GNG11,GNG4,KCNJ2,NSF,PLCB2,RPS6KA2
Hedgehog ligand biogenesis	64	5	7.81	0.0773224	DISP2,HHAT,PSMA3,PSMB9,PSMD10
Influenza Infection	154	12	7.79	0.00796854	ISG15,KPNA1,NUP37,NUP88,POLR2B,POLR2E,RPL3,RPL34,RPL4,RPL7A,RPS29,SEH1L
RNA Polymerase I Promoter Clearance	77	6	7.79	0.0583296	H2AFX,HIST1H2AC,HIST1H2BK,HIST1H2BM,MTA3,POLR2E
RNA Polymerase I, RNA Polymerase III, and Mitochondrial Transcription	116	9	7.76	0.0220291	BRF1,H2AFX,HIST1H2AC,HIST1H2BK,HIST1H2BM,MTA3,POLR2E,POLR3D,POLR3G
VEGFA-VEGFR2 Pathway	310	24	7.74	0.000276858	AKT2,AXL,CALM1,CSF2,CUL3,EGFR,FGFR2,FGFR3,HBEGF,KIT,LAT,MAPK11,NCF2,NCKAP1,NRG4,PPP2R5B,PPP2R5C,PSMA3,PSMB9,PSMD10,RASA3,RICTOR,TRIB3,VEGFA
Asparagine N-linked glycosylation	181	14	7.73	0.00502262	ALG13,ALG14,AREG,DOLPP1,GFPT2,MAN2A2,MIA3,NSF,SEC16A,SEC23IP,ST3GAL5,ST6GAL1,ST6GALNAC1,UGGT2
Influenza Life Cycle	143	11	7.69	0.0124108	KPNA1,NUP37,NUP88,POLR2B,POLR2E,RPL3,RPL34,RPL4,RPL7A,RPS29,SEH1L
O-linked glycosylation	104	8	7.69	0.0310844	ADAMTS1,GALNT10,GALNT14,GALNT7,MUC1,SPON2,ST6GAL1,THBS2
Negative epigenetic regulation of rRNA expression	78	6	7.69	0.0608006	H2AFX,HIST1H2AC,HIST1H2BK,HIST1H2BM,POLR2E,SAP30
FCERI mediated Ca+2 mobilization	65	5	7.69	0.0810556	CALM1,LAT,NFATC3,PLCG2,SYK
O-linked glycosylation of mucins	65	5	7.69	0.0810556	GALNT10,GALNT14,GALNT7,MUC1,ST6GAL1
Beta-catenin independent WNT signaling	144	11	7.64	0.0127544	AP2M1,CALM1,FZD2,GNB4,GNG11,GNG4,PLCB2,PSMA3,PSMB9,PSMD10,ROR1
Signaling by Insulin receptor	302	23	7.62	0.000473238	AKT2,ATP6AP1,ATP6V1C1,CALM1,CSF2,CUL3,EGFR,EIF4E,FGFR2,FGFR3,HBEGF,KIT,LAT,NRG4,PPP2R5B,PPP2R5C,PSMA3,PSMB9,PSMD10,PTPN11,RASA3,TCIRG1,TRIB3
MAPK family signaling cascades	276	21	7.61	0.000865931	CALM1,CSF2,CUL3,EGFR,FGFR2,FGFR3,HBEGF,IL6,IL6ST,KIT,LAT,MMP10,NRG4,PPP2R5B,PPP2R5C,PSMA3,PSMB9,PSMD10,PTPN11,RASA3,SEPT7
PI3K Cascade	79	6	7.59	0.0628985	AKT2,EIF4E,FGFR2,FGFR3,PTPN11,TRIB3
Vesicle-mediated transport	330	25	7.58	0.000276858	AKT2,AP2M1,AP4B1,AREG,ARFGAP3,CALM1,CHMP5,CLINT1,COL4A2,DNAJC6,EXOC1,EXOC6,FTL,GJA1,KIFAP3,MIA3,NSF,SAA1,SEC16A,SEC23IP,SH3D19,SPARC,TBC1D1,TXNDC5,YWHAZ
Activation of NF-kappaB in B cells	66	5	7.58	0.084481	IKBKB,NFKB1,PSMA3,PSMB9,PSMD10
Signaling by PDGF	345	26	7.54	0.000238209	AKT2,CALM1,COL4A2,COL6A1,COL6A2,CSF2,CUL3,EGFR,FGFR2,FGFR3,HBEGF,KIT,LAT,NRG4,PHLPP1,PPP2R5B,PPP2R5C,PRKAR2B,PSMA3,PSMB9,PSMD10,PTPN11,RASA3,RICTOR,THBS2,TRIB3
Interleukin-3, 5 and GM-CSF signaling	252	19	7.54	0.00154988	CALM1,CSF2,CUL3,EGFR,FGFR2,FGFR3,HBEGF,KIT,LAT,NRG4,PPP2R5B,PPP2R5C,PSMA3,PSMB9,PSMD10,PTPN11,RASA3,SYK,YWHAZ
Phospholipid metabolism	146	11	7.53	0.0139267	CHPT1,INPP4A,INPP4B,INPP5E,LPIN2,PIK3R5,PLA2G12A,PLA2G2F,PLA2G4A,PLBD1,TPTE
Fatty acid, triacylglycerol, and ketone body metabolism	213	16	7.51	0.00379806	ACADM,ACSL5,CCNC,CDK8,CLOCK,CPT1B,CTGF,ELOVL6,FADS1,HADH,HELZ2,HSD17B3,LPIN2,NFYA,NPAS2,TRIB3
mRNA Splicing	120	9	7.5	0.0255166	CSTF3,HNRNPD,HNRNPM,NUDT21,PAPOLA,PLRG1,POLR2B,POLR2E,SRSF3
RNA Polymerase I Transcription	80	6	7.5	0.0654659	H2AFX,HIST1H2AC,HIST1H2BK,HIST1H2BM,MTA3,POLR2E
FRS-mediated FGFR1 signaling	227	17	7.49	0.00288543	CALM1,CSF2,CUL3,EGFR,FGFR2,FGFR3,HBEGF,KIT,LAT,NRG4,PPP2R5B,PPP2R5C,PSMA3,PSMB9,PSMD10,PTPN11,RASA3
FRS-mediated FGFR2 signaling	227	17	7.49	0.00288543	CALM1,CSF2,CUL3,EGFR,FGFR2,FGFR3,HBEGF,KIT,LAT,NRG4,PPP2R5B,PPP2R5C,PSMA3,PSMB9,PSMD10,PTPN11,RASA3
FRS-mediated FGFR3 signaling	227	17	7.49	0.00288543	CALM1,CSF2,CUL3,EGFR,FGFR2,FGFR3,HBEGF,KIT,LAT,NRG4,PPP2R5B,PPP2R5C,PSMA3,PSMB9,PSMD10,PTPN11,RASA3
FRS-mediated FGFR4 signaling	227	17	7.49	0.00288543	CALM1,CSF2,CUL3,EGFR,FGFR2,FGFR3,HBEGF,KIT,LAT,NRG4,PPP2R5B,PPP2R5C,PSMA3,PSMB9,PSMD10,PTPN11,RASA3
Integration of energy metabolism	107	8	7.48	0.0350129	GNAI1,GNB4,GNG11,GNG4,PLCB2,PRKAR2B,RAPGEF3,STXBP1
Regulation of RAS by GAPs	67	5	7.46	0.0887675	CUL3,PSMA3,PSMB9,PSMD10,RASA3
Host Interactions of HIV factors	135	10	7.41	0.020424	AP2M1,APOBEC3G,KPNA1,NPM1,NUP37,NUP88,PSMA3,PSMB9,PSMD10,SEH1L
Influenza Viral RNA Transcription and Replication	135	10	7.41	0.020424	NUP37,NUP88,POLR2B,POLR2E,RPL3,RPL34,RPL4,RPL7A,RPS29,SEH1L
Mitotic G1-G1/S phases	135	10	7.41	0.020424	CCND2,CCNE1,DYRK1A,E2F2,PPP2R3B,PSMA3,PSMB9,PSMD10,RRM2,TFDP1
Fc epsilon receptor (FCERI) signaling	379	28	7.39	0.000177674	AKT2,CALM1,CSF2,CUL3,EGFR,FGFR2,FGFR3,FOS,HBEGF,IKBKB,KIT,LAT,NFATC3,NFKB1,NRG4,PHLPP1,PLCG2,PPP2R5B,PPP2R5C,PSMA3,PSMB9,PSMD10,PTPN11,RASA3,RICTOR,SYK,TRAF6,TRIB3
DAP12 signaling	325	24	7.38	0.00051173	AKT2,CALM1,CSF2,CUL3,EGFR,FGFR2,FGFR3,HBEGF,KIT,LAT,NRG4,PHLPP1,PLCG2,PPP2R5B,PPP2R5C,PRKAR2B,PSMA3,PSMB9,PSMD10,PTPN11,RASA3,RICTOR,SYK,TRIB3
Epigenetic regulation of gene expression	95	7	7.37	0.051758	H2AFX,HIST1H2AC,HIST1H2BK,HIST1H2BM,POLR2E,SAP30,TDG
Transport to the Golgi and subsequent modification	95	7	7.37	0.051758	AREG,MAN2A2,MIA3,NSF,SEC16A,SEC23IP,ST6GAL1
DAP12 interactions	340	25	7.35	0.000400617	AKT2,CALM1,CSF2,CUL3,EGFR,FGFR2,FGFR3,HBEGF,HLA-B,KIT,LAT,NRG4,PHLPP1,PLCG2,PPP2R5B,PPP2R5C,PRKAR2B,PSMA3,PSMB9,PSMD10,PTPN11,RASA3,RICTOR,SYK,TRIB3
ER to Golgi Anterograde Transport	68	5	7.35	0.0917028	AREG,MIA3,NSF,SEC16A,SEC23IP
Degradation of beta-catenin by the destruction complex	82	6	7.32	0.0706128	PPP2R5B,PPP2R5C,PSMA3,PSMB9,PSMD10,TLE4
Transport of inorganic cations/anions and amino acids/oligopeptides	96	7	7.29	0.0535478	SLC12A7,SLC15A3,SLC15A4,SLC1A3,SLC26A2,SLC8A1,SLC9A4
IRS-mediated signalling	275	20	7.27	0.00164852	AKT2,CALM1,CSF2,CUL3,EGFR,EIF4E,FGFR2,FGFR3,HBEGF,KIT,LAT,NRG4,PPP2R5B,PPP2R5C,PSMA3,PSMB9,PSMD10,PTPN11,RASA3,TRIB3
Signaling by Leptin	234	17	7.26	0.00379806	CALM1,CSF2,CUL3,EGFR,FGFR2,FGFR3,HBEGF,KIT,LAT,NRG4,PPP2R5B,PPP2R5C,PSMA3,PSMB9,PSMD10,PTPN11,RASA3
Assembly of the primary cilium	179	13	7.26	0.00970467	CDK5RAP2,CEP135,CEP72,EXOC1,EXOC6,INPP5E,KIF3C,KIFAP3,PRKAR2B,TCTEX1D2,TMEM216,TRIP11,TTC8
Cdc20:Phospho-APC/C mediated degradation of Cyclin A	69	5	7.25	0.094985	CDC23,MAD2L1,PSMA3,PSMB9,PSMD10
GPCR ligand binding	443	32	7.22	8.4475e-05	ACKR3,ADM2,ADRB2,C3,CCL2,CCRL2,CD55,CD97,CHRM4,CXCL10,CXCL11,CXCL2,EDN1,F2R,FZD2,GABBR1,GAL,GNB4,GNG11,GNG4,GPR68,HCAR3,NMU,OPN3,P2RY1,P2RY6,PTGER2,PTGER4,PTHLH,RAMP1,SAA1,WNT10A
Cellular responses to stress	360	26	7.22	0.000396362	CA9,CCNE1,CDC23,E2F2,FOS,GPX2,GPX8,H2AFX,HIST1H1A,HIST1H2AC,HIST1H2BK,HIST1H2BM,HSPA4L,IGFBP7,IL1A,IL6,MAPK11,NBN,NFKB1,NUP37,NUP88,RPS6KA2,SEH1L,TFDP1,VEGFA,WDR45
Infectious disease	402	29	7.21	0.00018526	ANTXR1,AP2M1,APOBEC3G,CALM1,CHMP5,GTF2A1,GTF2E2,HBEGF,ISG15,KPNA1,NEDD4L,NELFA,NPM1,NUP37,NUP88,POLR2B,POLR2E,PSMA3,PSMB9,PSMD10,RNGTT,RNMT,RPL3,RPL34,RPL4,RPL7A,RPS29,SEH1L,TCEA1
Transmission across Chemical Synapses	208	15	7.21	0.00589446	ALDH2,ALDH5A1,AP2M1,CALM1,GABBR1,GNAI1,GNB4,GNG11,GNG4,KCNJ2,NSF,PLCB2,RPS6KA2,SLC1A3,STXBP1
NCAM signaling for neurite out-growth	264	19	7.2	0.00238296	CALM1,COL4A2,COL6A1,COL6A2,CSF2,CUL3,EGFR,FGFR2,FGFR3,HBEGF,KIT,LAT,NRG4,PPP2R5B,PPP2R5C,PSMA3,PSMB9,PSMD10,RASA3
Signalling by NGF	431	31	7.19	0.000116475	AKT2,AP2M1,ARHGAP4,CALM1,CSF2,CUL3,EGFR,FGFR2,FGFR3,HBEGF,IKBKB,KIT,LAT,MAPK11,NFKB1,NRG4,PCSK5,PHLPP1,PPP2R5B,PPP2R5C,PRKAR2B,PSMA3,PSMB9,PSMD10,PTPN11,RASA3,RICTOR,RPS6KA2,TIAM1,TRAF6,TRIB3
Insulin receptor signalling cascade	278	20	7.19	0.00182172	AKT2,CALM1,CSF2,CUL3,EGFR,EIF4E,FGFR2,FGFR3,HBEGF,KIT,LAT,NRG4,PPP2R5B,PPP2R5C,PSMA3,PSMB9,PSMD10,PTPN11,RASA3,TRIB3
IGF1R signaling cascade	279	20	7.17	0.00182172	AKT2,CALM1,CSF2,CUL3,EGFR,EIF4E,FGFR2,FGFR3,HBEGF,KIT,LAT,NRG4,PPP2R5B,PPP2R5C,PSMA3,PSMB9,PSMD10,PTPN11,RASA3,TRIB3
IRS-related events triggered by IGF1R	279	20	7.17	0.00182172	AKT2,CALM1,CSF2,CUL3,EGFR,EIF4E,FGFR2,FGFR3,HBEGF,KIT,LAT,NRG4,PPP2R5B,PPP2R5C,PSMA3,PSMB9,PSMD10,PTPN11,RASA3,TRIB3
Signaling by Type 1 Insulin-like Growth Factor 1 Receptor (IGF1R)	279	20	7.17	0.00182172	AKT2,CALM1,CSF2,CUL3,EGFR,EIF4E,FGFR2,FGFR3,HBEGF,KIT,LAT,NRG4,PPP2R5B,PPP2R5C,PSMA3,PSMB9,PSMD10,PTPN11,RASA3,TRIB3
Signalling to RAS	237	17	7.17	0.00410135	CALM1,CSF2,CUL3,EGFR,FGFR2,FGFR3,HBEGF,KIT,LAT,MAPK11,NRG4,PPP2R5B,PPP2R5C,PSMA3,PSMB9,PSMD10,RASA3
Cap-dependent Translation Initiation	112	8	7.14	0.0426426	EIF2B3,EIF4A1,EIF4E,RPL3,RPL34,RPL4,RPL7A,RPS29
Eukaryotic Translation Initiation	112	8	7.14	0.0426426	EIF2B3,EIF4A1,EIF4E,RPL3,RPL34,RPL4,RPL7A,RPS29
APC:Cdc20 mediated degradation of cell cycle proteins prior to satisfation of the cell cycle checkpoint	70	5	7.14	0.0995905	CDC23,MAD2L1,PSMA3,PSMB9,PSMD10
VEGFR2 mediated cell proliferation	239	17	7.11	0.00429062	CALM1,CSF2,CUL3,EGFR,FGFR2,FGFR3,HBEGF,KIT,LAT,NRG4,PPP2R5B,PPP2R5C,PSMA3,PSMB9,PSMD10,RASA3,VEGFA
Downstream signaling of activated FGFR1	310	22	7.1	0.00141375	AKT2,CALM1,CSF2,CUL3,EGFR,FGFR2,FGFR3,HBEGF,KIT,LAT,NRG4,PHLPP1,PPP2R5B,PPP2R5C,PRKAR2B,PSMA3,PSMB9,PSMD10,PTPN11,RASA3,RICTOR,TRIB3
Downstream signaling of activated FGFR2	310	22	7.1	0.00141375	AKT2,CALM1,CSF2,CUL3,EGFR,FGFR2,FGFR3,HBEGF,KIT,LAT,NRG4,PHLPP1,PPP2R5B,PPP2R5C,PRKAR2B,PSMA3,PSMB9,PSMD10,PTPN11,RASA3,RICTOR,TRIB3
Downstream signaling of activated FGFR3	310	22	7.1	0.00141375	AKT2,CALM1,CSF2,CUL3,EGFR,FGFR2,FGFR3,HBEGF,KIT,LAT,NRG4,PHLPP1,PPP2R5B,PPP2R5C,PRKAR2B,PSMA3,PSMB9,PSMD10,PTPN11,RASA3,RICTOR,TRIB3
Downstream signaling of activated FGFR4	310	22	7.1	0.00141375	AKT2,CALM1,CSF2,CUL3,EGFR,FGFR2,FGFR3,HBEGF,KIT,LAT,NRG4,PHLPP1,PPP2R5B,PPP2R5C,PRKAR2B,PSMA3,PSMB9,PSMD10,PTPN11,RASA3,RICTOR,TRIB3
Gastrin-CREB signalling pathway via PKC and MAPK	423	30	7.09	0.00018526	ABHD6,CALM1,CSF2,CUL3,DGKD,EDN1,EGFR,F2R,FGFR2,FGFR3,GNB4,GNG11,GNG4,GPR68,HBEGF,KIT,LAT,NMU,NRG4,P2RY1,P2RY6,PLCB2,PPP2R5B,PPP2R5C,PSMA3,PSMB9,PSMD10,RASA3,RPS6KA2,SAA1
Chromatin modifying enzymes	226	16	7.08	0.00534487	CLOCK,H2AFX,HIST1H2AC,HIST1H2BK,HIST1H2BM,HIST2H2BF,JADE1,MECOM,MTA3,PADI3,RCOR1,SAP30,SETD3,SETD7,SMARCE1,YEATS4
Chromatin organization	226	16	7.08	0.00534487	CLOCK,H2AFX,HIST1H2AC,HIST1H2BK,HIST1H2BM,HIST2H2BF,JADE1,MECOM,MTA3,PADI3,RCOR1,SAP30,SETD3,SETD7,SMARCE1,YEATS4
GRB2 events in EGFR signaling	226	16	7.08	0.00534487	CALM1,CSF2,CUL3,EGFR,FGFR2,FGFR3,HBEGF,KIT,LAT,NRG4,PPP2R5B,PPP2R5C,PSMA3,PSMB9,PSMD10,RASA3
GRB2 events in ERBB2 signaling	226	16	7.08	0.00534487	CALM1,CSF2,CUL3,EGFR,FGFR2,FGFR3,HBEGF,KIT,LAT,NRG4,PPP2R5B,PPP2R5C,PSMA3,PSMB9,PSMD10,RASA3
RAF/MAP kinase cascade	226	16	7.08	0.00534487	CALM1,CSF2,CUL3,EGFR,FGFR2,FGFR3,HBEGF,KIT,LAT,NRG4,PPP2R5B,PPP2R5C,PSMA3,PSMB9,PSMD10,RASA3
SHC1 events in EGFR signaling	226	16	7.08	0.00534487	CALM1,CSF2,CUL3,EGFR,FGFR2,FGFR3,HBEGF,KIT,LAT,NRG4,PPP2R5B,PPP2R5C,PSMA3,PSMB9,PSMD10,RASA3
SHC1 events in ERBB2 signaling	226	16	7.08	0.00534487	CALM1,CSF2,CUL3,EGFR,FGFR2,FGFR3,HBEGF,KIT,LAT,NRG4,PPP2R5B,PPP2R5C,PSMA3,PSMB9,PSMD10,RASA3
SHC1 events in ERBB4 signaling	226	16	7.08	0.00534487	CALM1,CSF2,CUL3,EGFR,FGFR2,FGFR3,HBEGF,KIT,LAT,NRG4,PPP2R5B,PPP2R5C,PSMA3,PSMB9,PSMD10,RASA3
SOS-mediated signalling	226	16	7.08	0.00534487	CALM1,CSF2,CUL3,EGFR,FGFR2,FGFR3,HBEGF,KIT,LAT,NRG4,PPP2R5B,PPP2R5C,PSMA3,PSMB9,PSMD10,RASA3
Potassium Channels	99	7	7.07	0.0602522	GABBR1,GNG4,KCNA6,KCNJ14,KCNJ2,KCNMB3,KCNN4
Eukaryotic Translation Termination	85	6	7.06	0.0772252	APEH,RPL3,RPL34,RPL4,RPL7A,RPS29
NGF signalling via TRKA from the plasma membrane	355	25	7.04	0.000684468	AKT2,AP2M1,CALM1,CSF2,CUL3,EGFR,FGFR2,FGFR3,HBEGF,KIT,LAT,MAPK11,NRG4,PHLPP1,PPP2R5B,PPP2R5C,PRKAR2B,PSMA3,PSMB9,PSMD10,PTPN11,RASA3,RICTOR,RPS6KA2,TRIB3
Metabolism of carbohydrates	270	19	7.04	0.0029256	AKR1B1,CALM1,CHST11,ENO3,EXT2,GPC4,GXYLT1,HEXA,HYAL1,HYAL3,NUP37,NUP88,PAPSS1,PFKFB3,PGM2,SDC4,SEH1L,SLC26A2,SLC2A5
Signaling by FGFR3	313	22	7.03	0.00148478	AKT2,CALM1,CSF2,CUL3,EGFR,FGFR2,FGFR3,HBEGF,KIT,LAT,NRG4,PHLPP1,PPP2R5B,PPP2R5C,PRKAR2B,PSMA3,PSMB9,PSMD10,PTPN11,RASA3,RICTOR,TRIB3
Signaling by FGFR4	313	22	7.03	0.00148478	AKT2,CALM1,CSF2,CUL3,EGFR,FGFR2,FGFR3,HBEGF,KIT,LAT,NRG4,PHLPP1,PPP2R5B,PPP2R5C,PRKAR2B,PSMA3,PSMB9,PSMD10,PTPN11,RASA3,RICTOR,TRIB3
Signaling by FGFR1	314	22	7.01	0.00148478	AKT2,CALM1,CSF2,CUL3,EGFR,FGFR2,FGFR3,HBEGF,KIT,LAT,NRG4,PHLPP1,PPP2R5B,PPP2R5C,PRKAR2B,PSMA3,PSMB9,PSMD10,PTPN11,RASA3,RICTOR,TRIB3
Axon guidance	514	36	7	4.83936e-05	ABLIM2,ABLIM3,AP2M1,ARHGEF28,CALM1,COL4A2,COL6A1,COL6A2,CSF2,CSNK2A1,CUL3,EGFR,EPHA10,EPHA4,FGFR2,FGFR3,HBEGF,KIT,LAMA1,LAT,MET,NRG4,NTN4,PPP2R5B,PPP2R5C,PSMA3,PSMB9,PSMD10,PTPN11,RASA3,RDX,ROBO3,RPS6KA2,SEMA7A,TIAM1,VEGFA
Interleukin-2 signaling	243	17	7	0.00483999	CALM1,CSF2,CUL3,EGFR,FGFR2,FGFR3,HBEGF,KIT,LAT,NRG4,PPP2R5B,PPP2R5C,PSMA3,PSMB9,PSMD10,RASA3,SYK
Signalling to ERKs	244	17	6.97	0.0050203	CALM1,CSF2,CUL3,EGFR,FGFR2,FGFR3,HBEGF,KIT,LAT,MAPK11,NRG4,PPP2R5B,PPP2R5C,PSMA3,PSMB9,PSMD10,RASA3
Signaling by FGFR2	316	22	6.96	0.00155672	AKT2,CALM1,CSF2,CUL3,EGFR,FGFR2,FGFR3,HBEGF,KIT,LAT,NRG4,PHLPP1,PPP2R5B,PPP2R5C,PRKAR2B,PSMA3,PSMB9,PSMD10,PTPN11,RASA3,RICTOR,TRIB3
ARMS-mediated activation	230	16	6.96	0.00589446	CALM1,CSF2,CUL3,EGFR,FGFR2,FGFR3,HBEGF,KIT,LAT,NRG4,PPP2R5B,PPP2R5C,PSMA3,PSMB9,PSMD10,RASA3
Signalling to p38 via RIT and RIN	230	16	6.96	0.00589446	CALM1,CSF2,CUL3,EGFR,FGFR2,FGFR3,HBEGF,KIT,LAT,NRG4,PPP2R5B,PPP2R5C,PSMA3,PSMB9,PSMD10,RASA3
Signaling by FGFR	317	22	6.94	0.00161145	AKT2,CALM1,CSF2,CUL3,EGFR,FGFR2,FGFR3,HBEGF,KIT,LAT,NRG4,PHLPP1,PPP2R5B,PPP2R5C,PRKAR2B,PSMA3,PSMB9,PSMD10,PTPN11,RASA3,RICTOR,TRIB3
Frs2-mediated activation	231	16	6.93	0.00611782	CALM1,CSF2,CUL3,EGFR,FGFR2,FGFR3,HBEGF,KIT,LAT,NRG4,PPP2R5B,PPP2R5C,PSMA3,PSMB9,PSMD10,RASA3
Chromosome Maintenance	87	6	6.9	0.0827421	CENPC,H2AFX,HIST1H2AC,HIST1H2BK,HIST1H2BM,NPM1
Signaling by ERBB2	320	22	6.88	0.00178605	AKT2,CALM1,CSF2,CUL3,EGFR,FGFR2,FGFR3,HBEGF,KIT,LAT,NRG4,PHLPP1,PPP2R5B,PPP2R5C,PRKAR2B,PSMA3,PSMB9,PSMD10,PTPN11,RASA3,RICTOR,TRIB3
Immunoregulatory interactions between a Lymphoid and a non-Lymphoid cell	160	11	6.88	0.0229511	C3,CLEC2D,HCST,HLA-B,HLA-F,HLA-G,IFITM1,ITGB2,MICB,PVR,RAET1E
Prolonged ERK activation events	233	16	6.87	0.00651671	CALM1,CSF2,CUL3,EGFR,FGFR2,FGFR3,HBEGF,KIT,LAT,NRG4,PPP2R5B,PPP2R5C,PSMA3,PSMB9,PSMD10,RASA3
Signaling by SCF-KIT	306	21	6.86	0.00227731	AKT2,CALM1,CSF2,CUL3,EGFR,FGFR2,FGFR3,HBEGF,KIT,LAT,NRG4,PHLPP1,PPP2R5B,PPP2R5C,PSMA3,PSMB9,PSMD10,PTPN11,RASA3,RICTOR,TRIB3
Signaling by EGFR	336	23	6.85	0.00148478	AKT2,AP2M1,CALM1,CSF2,CUL3,EGFR,FGFR2,FGFR3,HBEGF,KIT,LAT,NRG4,PHLPP1,PPP2R5B,PPP2R5C,PRKAR2B,PSMA3,PSMB9,PSMD10,PTPN11,RASA3,RICTOR,TRIB3
Downstream signal transduction	322	22	6.83	0.00182172	AKT2,CALM1,CSF2,CUL3,EGFR,FGFR2,FGFR3,HBEGF,KIT,LAT,NRG4,PHLPP1,PPP2R5B,PPP2R5C,PRKAR2B,PSMA3,PSMB9,PSMD10,PTPN11,RASA3,RICTOR,TRIB3
G alpha (q) signalling events	191	13	6.81	0.0148445	ABHD6,DGKD,EDN1,F2R,GNB4,GNG11,GNG4,GPR68,NMU,P2RY1,P2RY6,PLCB2,SAA1
Post-translational protein modification	412	28	6.8	0.000525017	ADAMTS1,ALG13,ALG14,AREG,DOLPP1,GALNT10,GALNT14,GALNT7,GAS6,GFPT2,MAN2A2,MIA3,MUC1,NSF,NUP37,NUP88,PLAUR,SEC16A,SEC23IP,SEH1L,SP100,SPON2,ST3GAL5,ST6GAL1,ST6GALNAC1,TDG,THBS2,UGGT2
G alpha (i) signalling events	236	16	6.78	0.00713883	ACKR3,C3,CHRM4,CXCL10,CXCL11,CXCL2,GABBR1,GAL,GNAI1,GNB4,GNG11,GNG4,HCAR3,NMU,OPN3,SAA1
Interleukin receptor SHC signaling	236	16	6.78	0.00713883	CALM1,CSF2,CUL3,EGFR,FGFR2,FGFR3,HBEGF,KIT,LAT,NRG4,PPP2R5B,PPP2R5C,PSMA3,PSMB9,PSMD10,RASA3
Signaling by ERBB4	311	21	6.75	0.00275292	AKT2,CALM1,CSF2,CUL3,EGFR,FGFR2,FGFR3,HBEGF,KIT,LAT,NRG4,PHLPP1,PPP2R5B,PPP2R5C,PSMA3,PSMB9,PSMD10,PTPN11,RASA3,RICTOR,TRIB3
3' -UTR-mediated translational regulation	104	7	6.73	0.0706128	EIF4A1,EIF4E,RPL3,RPL34,RPL4,RPL7A,RPS29
L13a-mediated translational silencing of Ceruloplasmin expression	104	7	6.73	0.0706128	EIF4A1,EIF4E,RPL3,RPL34,RPL4,RPL7A,RPS29
FCERI mediated MAPK activation	283	19	6.71	0.0043338	CALM1,CSF2,CUL3,EGFR,FGFR2,FGFR3,FOS,HBEGF,KIT,LAT,NRG4,PLCG2,PPP2R5B,PPP2R5C,PSMA3,PSMB9,PSMD10,RASA3,SYK
GTP hydrolysis and joining of the 60S ribosomal subunit	105	7	6.67	0.0728441	EIF4A1,EIF4E,RPL3,RPL34,RPL4,RPL7A,RPS29
Degradation of the extracellular matrix	90	6	6.67	0.0917028	ADAM8,ADAMTS1,LAMA3,MMP10,MMP7,TIMP2
Metabolism of vitamins and cofactors	90	6	6.67	0.0917028	AASDHPPT,MOCS3,MTRR,NMNAT2,PANK3,PDXK
Metabolism of water-soluble vitamins and cofactors	90	6	6.67	0.0917028	AASDHPPT,MOCS3,MTRR,NMNAT2,PANK3,PDXK
Unfolded Protein Response (UPR)	90	6	6.67	0.0917028	ATF3,CCL2,DDIT3,EXOSC9,NFYA,PPP2R5B
Class A/1 (Rhodopsin-like receptors)	316	21	6.65	0.0031533	ACKR3,ADRB2,C3,CCL2,CCRL2,CHRM4,CXCL10,CXCL11,CXCL2,EDN1,F2R,GAL,GPR68,HCAR3,NMU,OPN3,P2RY1,P2RY6,PTGER2,PTGER4,SAA1
Neuronal System	287	19	6.62	0.00483999	ALDH2,ALDH5A1,AP2M1,CALM1,GABBR1,GNAI1,GNB4,GNG11,GNG4,KCNA6,KCNJ14,KCNJ2,KCNMB3,KCNN4,NSF,PLCB2,RPS6KA2,SLC1A3,STXBP1
Signaling by Hedgehog	136	9	6.62	0.0456975	CUL3,DISP2,HHAT,INTU,KIF7,PRKAR2B,PSMA3,PSMB9,PSMD10
PCP/CE pathway	91	6	6.59	0.094985	AP2M1,FZD2,PSMA3,PSMB9,PSMD10,ROR1
Transmembrane transport of small molecules	584	38	6.51	0.000114236	ABCA7,ABCC2,ABCE1,ABCG1,AQP1,ATP6AP1,ATP6V1C1,FTL,FXYD2,GNB4,GNG11,GNG4,NEDD4L,NIPAL1,NUP37,NUP88,PRKAR2B,RUNX1,SEH1L,SLC12A7,SLC15A3,SLC15A4,SLC16A3,SLC1A3,SLC22A7,SLC26A2,SLC29A2,SLC2A5,SLC2A6,SLC2A9,SLC39A5,SLC6A2,SLC8A1,SLC9A4,SLCO1B3,SLCO3A1,TCIRG1,WNK2
HATs acetylate histones	108	7	6.48	0.0780817	CLOCK,HIST1H2AC,HIST1H2BK,HIST1H2BM,HIST2H2BF,JADE1,YEATS4
G1/S Transition	109	7	6.42	0.0810556	CCNE1,PPP2R3B,PSMA3,PSMB9,PSMD10,RRM2,TFDP1
Peptide ligand-binding receptors	192	12	6.25	0.0310844	ACKR3,C3,CCL2,CCRL2,CXCL10,CXCL11,CXCL2,EDN1,F2R,GAL,NMU,SAA1
Translation	149	9	6.04	0.0679818	APEH,EIF2B3,EIF4A1,EIF4E,RPL3,RPL34,RPL4,RPL7A,RPS29
Organelle biogenesis and maintenance	322	19	5.9	0.0123413	CDK5RAP2,CEP135,CEP72,EXOC1,EXOC6,HELZ2,INPP5E,KIF3C,KIFAP3,MAPK11,MRPL13,MRPL24,MRPL51,MTFMT,PRKAR2B,TCTEX1D2,TMEM216,TRIP11,TTC8
Generic Transcription Pathway	561	27	4.81	0.0255166	AKT2,CCNC,CDK8,CTGF,GPX2,HELZ2,MAML3,NEDD4L,NOTCH3,NR1D2,RARA,SERPINE1,SESN3,SNW1,SURF1,TFDP1,THRA,YWHAZ,ZNF2,ZNF266,ZNF304,ZNF37A,ZNF429,ZNF480,ZNF621,ZNF750,ZNF99
