# Supplementary material for: Transcriptomic analyses of the radiation response in head and neck squamous cell carcinoma subclones with different radiation sensitivity: time-course gene expression profiles and gene association networks
Source: Radiat Oncol. 2016 Jul 26;11:94. doi: 10.1186/s13014-016-0672-0 (PMC4960706; doi:10.1186/s13014-016-0672-0)
Supplement: Additional file 7: Table S6. — Differentially expressed genes in response to irradiation with 8 Gy for all CAL-33 cell lines. Differentially expressed genes are listed together with the corresponding fold-changes. Additionally, commonly and exclusively differentially expressed genes have been included. (XLSX 2575 kb) [file 13014_2016_672_MOESM7_ESM.xlsx]

## Sheet: parental
	fold-change
gene name	15 min	2 h	7 h	12 h	24 h	48 h	72 h	96 h
PI3	0.888065	1.06371	0.989385	1.09614	1.11222	1.69642	20.9435	67.4611
IL6	0.822095	0.950988	1.07722	0.901786	0.808603	5.25596	29.1931	58.3211
C15orf48	1.09294	1.05252	1.01939	1.71413	2.12819	3.93921	12.6436	29.158
MSMB	0.845595	0.790467	0.914484	1.00172	1.75471	3.29964	8.61444	21.1828
PTGER4	1.00882	1.15486	1.02593	0.980957	0.791694	2.77566	6.10916	6.94433
S100P	1.1521	1.0585	0.967519	1.04068	1.04313	2.3847	12.0459	24.6909
CEACAM6	0.840584	1.09064	0.970169	1.06427	0.858314	0.999715	3.94445	14.7889
SPRR2A	1.09344	1.23139	1.0182	1.00745	0.977835	1.64553	24.1648	66.2031
SPRR2E	1.16894	1.21381	1.01392	1.08167	1.0011	1.68962	15.9201	50.3788
MYEOV	0.946593	1.07523	0.914369	1.0497	1.08801	1.40658	3.93648	6.32891
S100A7	1.02043	1.1571	0.985705	1.03287	0.938951	1.38747	6.42819	22.0063
IL7R	0.985302	1.09989	1.02676	1.01351	1.30704	4.05602	19.5669	41.0399
SPRR2F	0.960996	1.25832	1.00416	0.99914	0.93995	1.43228	8.09469	23.1191
NEURL3	0.814381	1.45719	1.21482	1.4327	1.23174	5.35354	23.1572	17.7828
HRASLS2	0.910399	1.16759	1.00517	1.1706	1.31849	3.01743	7.34355	5.13622
CEACAM1	0.975019	1.15799	1.0649	1.21594	1.03581	2.43768	9.52049	13.5765
SPRR1A	0.891828	0.950274	0.99386	1.03066	0.941993	2.59714	23.0798	45.1834
SAA1	1.30452	0.993165	1.02986	1.12475	1.03963	4.0166	54.2055	80.4735
SPRR2D	0.967697	1.26202	0.975765	0.976562	0.849602	1.26997	8.5061	23.0134
SEMA3B	1.03595	1.08647	1.03213	1.26946	1.79146	3.22818	8.00343	12.6701
DHRS9	0.93544	1.19174	0.974527	1.05919	0.827494	1.94078	6.18639	10.5457
KRT24	1.19785	1.17252	1.0286	1.29286	1.24589	2.17489	7.62807	12.3495
IFI27	1.0177	1.2862	1.04891	1.07191	1.12323	8.92415	28.9421	6.83758
IFNL2	0.962831	0.908731	1.0902	1.12204	1.23922	7.72774	42.8795	28.2134
TMEM40	0.930398	1.18271	0.927805	0.895028	0.992211	2.41418	3.79447	3.5823
IL24	1.00709	1.01471	0.914742	0.831405	0.893172	1.61329	12.2353	32.0269
IFI6	0.914393	1.22448	1.02987	1.11301	1.07737	3.56138	30.9647	22.8004
C3	0.988456	1.31233	1.01337	1.00382	1.15389	2.38563	15.4387	21.6647
SPRR1B	0.98124	1.29567	1.05875	1.04983	1.00304	1.58867	11.3662	26.9333
PLAUR	1.48204	1.18415	1.06433	1.1149	1.28803	1.60766	7.6972	10.5302
DDX58	0.915457	1.05376	1.07218	1.2408	1.255	2.25837	7.7724	6.24568
LRRC38	0.816708	1.03065	1.00998	1.09445	0.871036	2.03622	5.59436	5.77995
RRAD	1.2117	1.18286	1.19829	1.14752	1.44439	4.09463	15.662	16.1417
DEFB4A	1.18809	1.1055	0.962272	0.900288	0.870475	1.03752	2.44963	13.263
S100A12	0.817352	0.895338	0.978227	1.01331	0.891167	1.42646	3.34445	13.3108
DHRS2	0.963662	1.21027	0.668617	0.672725	0.641219	2.08745	7.09727	11.7022
IL36G	0.911236	1.01194	1.06793	1.29943	0.912904	2.71105	34.8604	39.9151
PNLIPRP3	1.08293	1.03179	0.923123	1.03234	1.27119	1.5378	2.53864	3.63042
CXCL11	0.920293	1.01421	0.987552	1.0345	0.996655	2.87601	25.9548	26.5431
ALDH3A1	0.822102	0.905092	0.93734	0.951019	1.08255	1.03811	0.363979	0.0903558
ARL3	0.843404	0.913412	0.874552	0.775058	0.685419	0.629977	0.386716	0.203885
PPP3CB	0.903333	1.16069	0.83029	0.786044	0.706996	0.542262	0.39912	0.363836
FAT1	0.984548	1.10411	1.00327	0.961964	1.12898	2.31314	4.41354	5.22732
HSH2D	0.908119	1.16183	0.99349	1.04921	1.19729	3.17687	31.7826	18.8224
SAA2	0.993665	0.684291	1.01764	1.09941	1.26665	3.75625	102.859	158.499
CES1	0.942168	1.09338	0.943561	1.01806	1.00842	6.15537	11.4261	6.6899
KCNK2	0.98298	1.0911	0.950727	1.02909	0.907395	1.14619	0.236297	0.108467
JMJD7	0.98789	0.998775	0.997039	1.01849	0.995834	0.701464	0.448295	0.317255
ISG15	0.987733	1.19818	1.01649	1.0761	1.11095	1.80757	3.82973	4.53817
IRF9	0.841336	1.17828	0.939014	1.06096	0.977419	4.824	8.5063	4.02636
FAP	0.948744	1.08435	0.877289	0.891649	0.851593	1.66391	2.88995	3.28891
MUC1	0.866239	0.935871	0.974807	1.08286	1.17097	1.88377	2.6819	3.82221
HELZ2	0.93706	1.28139	1.25813	1.06795	1.26625	2.97263	12.381	7.06897
MX2	0.968328	1.13201	0.959112	1.28715	1.01995	5.75603	61.0485	22.5859
KLHDC7B	1.17023	1.12846	1.11073	0.968095	0.980587	1.72047	13.149	19.1588
ISG20	1.08381	0.878497	1.18871	1.25172	1.40739	2.32195	7.08122	7.87524
ITGA5	0.997429	0.981593	0.916028	0.838697	0.909415	1.3679	3.64787	4.42921
PLAU	0.919249	1.1986	0.962492	0.951507	1.16028	2.68619	7.1774	6.78057
IL1RL1	0.920257	1.0195	1.0824	0.975643	0.651196	1.8821	21.5939	35.7275
XAF1	1.00844	1.31019	1.09946	1.36014	1.49932	3.53397	16.9358	10.1945
P2RX7	0.85901	0.918388	0.989609	1.07957	1.13238	1.80836	3.01647	4.3069
GAST	1.05067	0.905586	0.935612	0.914752	0.976619	1.3471	2.67764	3.28455
CSAG1	0.974378	1.06376	1.04355	1.16845	1.1306	2.00676	4.28524	4.32041
OAS2	1.12623	1.00638	0.97918	1.23826	1.32949	2.00808	9.6991	6.22599
CYB5B	0.864281	1.08564	0.964884	0.95791	0.911102	0.792486	0.346088	0.216631
CMPK2	1.14092	0.998464	1.03848	1.17296	1.15313	2.05801	13.6997	11.352
CFB	1.22485	1.33817	1.00592	1.01333	1.19078	2.43071	13.1224	20.4572
CCL5	0.980406	1.28626	1.02421	1.22956	1.42204	3.24295	7.52124	8.88817
INHBA	1.27459	1.36231	1.5379	1.36393	1.2835	2.42149	13.4983	16.9288
S100A8	0.951347	1.03548	1.07091	1.14063	1.22234	2.07425	7.60901	9.96377
DUOX2	0.797442	1.04847	0.99972	1.13521	0.98542	2.76764	7.90913	10.2342
ANKH	0.921695	1.08	0.966473	0.980106	0.877299	0.839495	0.278314	0.179426
RSAD2	1.01083	1.3845	1.08336	1.29109	1.42348	3.48883	20.6436	18.9141
IL32	1.16719	1.31022	1.11702	1.07694	0.95566	1.51721	8.41357	8.39993
PMAIP1	0.840893	1.26842	1.08767	1.12205	1.05595	3.33046	7.74884	8.1236
RUNX1	0.927927	1.24429	1.08567	1.00825	1.07397	1.64072	3.19056	3.66963
STX1A	0.863764	1.22541	1.02274	0.87674	1.02959	1.27662	2.7061	3.06465
LAMA3	0.883728	1.10504	0.960629	0.882598	0.961866	1.68487	3.40484	4.52652
S100A9	0.912684	1.20737	1.10443	1.21817	1.04748	1.68708	7.08699	11.8561
GRB10	0.976473	1.23577	1.12853	1.10553	1.21197	2.03542	6.85894	7.11757
NCF2	1.10205	0.702397	1.32184	1.31745	2.09779	2.93157	8.16917	17.6868
SPRR3	0.88624	1.24322	0.983965	0.970235	0.681491	0.833918	5.23399	26.8346
GCA	0.904859	0.882673	0.952446	1.10974	1.26916	2.1355	7.65862	5.72695
CD55	0.936189	1.21662	1.09636	1.08054	0.912437	1.84798	5.69102	8.21482
TRIML2	0.747097	0.656186	0.883304	0.950648	0.877691	2.47055	7.69949	8.19069
MXD1	0.945374	1.31496	1.20816	1.31268	1.21218	1.95745	5.42273	5.26368
ATF3	0.906646	1.03668	1.38718	0.984724	0.976976	4.97374	9.53762	7.04007
NOV	1.09979	0.971796	1.29324	1.47886	1.28729	2.43591	5.46275	4.88038
ZBTB32	1.15399	1.10615	0.946026	1.12444	1.34097	1.74196	8.14391	11.0409
FSTL3	0.993831	1.32401	1.101	1.01018	1.09041	1.35827	3.76861	4.40127
KRT23	0.785148	0.928789	0.922144	1.02218	0.959594	1.43998	6.31095	10.268
PMEPA1	0.908296	0.971045	0.921853	0.910982	1.02636	1.53136	3.53188	3.66549
NFKBIZ	0.982442	0.980353	1.0824	1.10366	1.38068	1.91325	3.64379	5.95994
JUN	0.908525	1.23097	0.922324	0.849224	0.731409	2.97619	6.86812	5.47166
ARL14	1.39033	1.023	0.958664	0.958887	0.738066	2.57308	5.38094	4.23848
BIK	0.961786	1.19666	1.03623	1.08818	1.19042	1.67744	2.93393	3.15757
VEGFA	0.886467	1.12579	1.0388	1.08066	1.17257	1.64966	4.87136	6.33529
TNC	0.815198	1.01753	0.998551	0.920515	0.893223	1.77704	3.30929	4.33903
KRT32	0.808049	0.930857	1.01888	1.0749	1.06155	0.796069	0.365802	0.17621
OAS1	0.962014	1.28094	1.04067	1.34709	1.18186	2.77605	11.3863	6.97817
NT5DC2	0.864456	0.888074	1.04681	1.11291	1.08127	0.671586	0.289056	0.208214
TICAM1	0.989678	1.23295	1.10315	1.04195	1.20034	1.75842	2.32267	2.32823
FOSB	1.20201	1.70784	1.53837	1.18622	1.27619	3.98654	6.61886	4.9917
RNASE7	0.969854	1.10313	0.869291	0.841292	0.826071	1.62818	3.51819	4.08021
SNAI1	1.00377	1.53035	0.962882	0.879397	1.20995	2.38757	5.17037	6.57255
CEACAM7	0.948502	0.969405	0.993684	0.982649	0.896139	0.909662	1.54612	3.14724
DCUN1D3	0.965326	1.18854	1.05905	1.00844	1.10949	1.68426	2.39182	2.69547
KRT6B	1.13771	0.965234	1.03793	1.0649	0.953303	1.608	7.68769	8.98539
ID3	0.915074	1.2104	1.0014	0.99426	0.730737	0.683383	0.29807	0.20493
REC8	1.25569	0.957215	0.883087	0.972097	1.81817	2.81504	9.03188	8.13419
HBEGF	0.870895	1.3577	0.961257	0.831896	0.757699	1.55586	9.65258	10.0894
MPP7	0.830447	0.96128	0.912421	0.945622	0.749213	0.814025	0.343723	0.241675
OAS3	0.926637	1.23408	1.08465	1.13806	1.10439	1.9905	8.80861	6.08712
BAMBI	0.939541	1.34885	1.08904	1.11797	1.05381	2.25027	4.1885	4.86814
EEF1A2	0.927514	1.22746	1.06802	0.950382	1.42158	2.62463	4.07923	3.09403
ATP2C1	1.07296	1.13518	1.06569	1.21585	1.80971	3.03628	2.5102	3.08729
ICAM1	0.950713	1.13712	1.09175	1.02904	0.690088	1.69031	5.91008	7.57826
OLR1	0.838376	1.03839	0.969022	1.02983	0.683815	1.78076	3.4808	5.92483
IDO1	1.13523	1.00364	1.07957	1.09873	1.34891	1.53486	5.70441	5.14605
NOD2	0.875648	1.04616	1.07161	1.09775	1.21159	1.62397	4.07218	4.46755
ADAM8	0.926663	1.19793	0.995621	1.00595	1.14325	1.22466	3.95638	5.73276
SERPINA3	0.889322	1.0332	1.04172	1.00353	0.860054	0.939974	2.86246	5.03189
THSD1	0.928971	1.14206	1.00975	0.96401	0.763191	1.78746	3.13835	2.83771
SDC4	0.984706	1.07874	0.948258	0.8741	0.811849	1.4009	3.03004	2.99555
CERK	0.879739	1.08142	0.952901	0.929224	0.846464	0.517496	0.312758	0.321749
PTPRH	1.04766	0.934699	1.19264	1.28236	1.56268	2.28118	5.21317	5.73275
IRF7	0.946532	1.02883	1.04028	1.04242	0.906721	2.1583	13.7335	8.34744
HSD17B8	0.89981	1.14681	0.991587	0.964151	0.800558	0.795444	0.395312	0.196261
TNFAIP3	0.96492	0.825223	1.08086	0.845045	1.14487	2.82774	13.4358	14.9133
APOE	0.897079	1.18755	0.956822	0.843438	0.835238	1.60718	2.9944	3.34902
AGPS	0.925118	1.16492	1.00241	0.995348	0.965494	0.793545	0.411148	0.276707
PIGR	0.885302	0.863847	1.03548	1.02411	1.04433	1.52704	7.54676	13.3874
HDDC3	1.27756	1.16481	0.985229	1.13744	1.05594	0.710867	0.470334	0.439641
SOCS3	0.954478	1.05452	1.01742	0.906017	1.12644	1.80532	4.1371	4.66134
PRDM1	0.95468	1.02534	1.03954	0.956097	0.945285	1.73727	3.39764	3.56348
CXCL2	1.05333	0.764092	0.988625	0.91619	0.63746	2.95958	19.6767	15.191
ARC	1.00947	1.03931	1.05875	1.03131	0.976661	2.92795	5.11473	3.88177
IFI44	0.954113	0.621644	1.05503	1.27277	1.38976	1.60913	4.07177	5.53572
CRIP2	1.16198	1.22924	0.919559	0.986882	1.16872	0.859294	0.468428	0.186843
VSTM2L	0.848383	0.86596	1.02762	1.02835	1.07216	2.03954	3.29507	2.88735
ZC3H12A	1.11416	1.36313	1.03717	0.931961	1.13167	1.36366	4.13255	5.69983
MPPED2	0.974718	0.809162	1.05545	1.54231	1.25033	0.794745	0.265774	0.152828
MX1	1.19282	1.25889	1.35438	1.40838	1.05812	3.63586	15.7855	7.84869
DUSP1	1.2795	1.62464	1.11555	0.88093	0.851456	3.085	6.72884	7.2129
BDKRB1	1.17003	0.973537	0.864941	1.04946	1.06672	1.5442	4.15517	3.94647
BIRC3	1.05437	0.731961	1.05491	1.0189	0.943176	2.85657	12.0687	9.5072
DDX60L	0.823174	1.15352	0.967203	1.02012	0.931806	2.07338	11.5692	6.88352
SYTL2	1.02774	0.914654	0.956579	1.27875	2.31776	2.20952	3.06065	3.58999
GGTLC2	0.892335	1.20242	0.922219	1.03756	1.35676	2.33437	2.64561	3.25116
LCN2	1.061	0.626051	1.00912	1.22933	1.77166	2.70156	5.24859	10.5566
SOX2	1.0017	1.04122	0.844916	0.97222	0.881574	0.722233	0.24174	0.160699
SYK	0.950264	1.25601	0.991271	0.940649	0.781628	0.715856	0.492744	0.377188
SLAMF7	1.13287	1.09249	0.974968	0.954789	0.927753	2.44971	5.91366	6.57724
MUC16	0.909666	0.846518	1.01367	1.20397	1.36377	1.58351	2.34468	3.15116
TMCC2	1.0949	1.08366	1.13572	1.07632	0.795272	0.582625	0.237875	0.23531
SBSN	1.14031	0.888157	0.987413	1.0295	0.972429	1.11202	3.25274	4.93046
PSORS1C1	0.915536	0.792816	0.937394	0.970318	1.28098	1.30379	4.59116	5.35284
C1S	1.09067	0.74068	0.997091	1.06579	1.56553	2.56159	3.66129	5.92074
SLC12A7	0.937211	1.222	1.09071	0.981689	1.0038	2.5805	4.21321	2.615
CSF2	0.829173	0.919745	0.969855	1.03958	0.958441	1.13779	7.9644	13.7048
RNF213	0.879621	0.991095	1.02905	1.01661	1.09133	1.38035	3.41618	3.50929
CD274	1.04496	0.858218	0.816277	0.739521	0.655246	1.3603	4.18508	3.57677
AOX1	0.882083	1.08587	0.998257	0.858632	0.717798	1.33105	2.8865	3.88812
IFIH1	0.947934	1.23436	1.08848	1.19645	1.17544	2.4132	6.72563	6.24739
GPD1L	0.794277	1.00762	0.966653	1.07173	1.00393	0.826351	0.401412	0.350364
AKR7A3	0.895876	0.986916	1.05566	1.04992	0.854789	0.74064	0.48716	0.394873
PATL2	0.928609	1.0301	0.963873	0.942763	1.06607	1.62247	3.50925	2.89808
EPSTI1	0.907575	1.15124	0.999288	1.13583	0.916877	1.89763	8.658	6.23215
IGFBP3	1.55291	1.2689	1.18869	1.2286	0.806149	1.22586	4.11832	9.19042
IFIT2	0.969727	0.688616	1.19421	1.6655	2.33439	2.70568	11.2247	15.191
ANGPTL4	0.965859	1.13152	0.72773	0.741181	1.06787	2.93786	8.68264	12.1333
ECM1	0.956357	1.27247	0.990276	0.91983	1.12185	1.67595	2.22112	2.4508
CEL	0.920851	0.94034	0.965588	1.02242	1.18427	1.07725	0.501055	0.265005
SOD2	0.966763	1.16827	1.03823	1.01591	0.930619	1.058	2.33914	4.62827
KLF4	0.961429	0.82684	1.0675	1.0712	1.10674	2.14536	4.96241	5.27329
IFNL1	1.00287	1.10027	1.09476	1.21012	1.50497	3.04051	13.169	9.52992
HLA-F	0.931283	1.30423	1.03404	1.09158	0.954756	1.59418	5.81211	4.92384
CLMP	0.946706	1.16396	1.04476	0.83145	0.728705	0.988203	2.87993	4.03471
PDE2A	0.823731	1.07484	0.944596	0.970588	0.744786	1.19073	2.20007	3.15052
MAP2K6	0.96578	1.0369	0.972043	0.952219	0.860301	0.681681	0.361185	0.441929
DHFR	0.878997	1.14262	0.963345	0.972563	0.919007	0.967782	0.416532	0.257002
LY96	1.401	1.36186	0.945852	1.07108	1.05663	2.74207	3.29606	3.68249
FADS2	0.885538	1.02333	0.946932	0.87048	0.822762	1.16901	0.302625	0.221238
FBXO15	0.933658	1.09262	0.978702	0.998897	0.901222	0.900112	0.40255	0.321165
EDN1	0.997244	1.00544	1.02807	0.938469	0.846267	1.88576	3.54254	3.58356
COL12A1	0.920185	1.10805	1.01292	0.920596	0.840483	1.19637	2.10205	3.42651
C9orf173	1.00897	1.21035	1.0584	1.10855	1.00456	0.744699	0.271367	0.184102
PPARGC1A	0.926188	1.04784	0.913432	1.12137	0.978861	0.956991	0.225201	0.113614
GSTZ1	0.976868	1.03679	1.0098	1.05723	0.957205	0.931704	0.526568	0.381113
GJB4	1.15599	1.30057	1.26353	1.2023	1.40229	1.99975	4.4802	3.60149
PLSCR1	0.902665	1.03318	1.06114	1.1399	0.923847	1.38589	3.81912	3.75761
LIF	0.892004	1.21774	0.939412	0.962441	0.782585	1.60055	7.5822	9.72393
STAT1	1.03884	1.19825	1.01303	1.09836	1.03297	1.89311	9.88852	5.72425
GBP5	1.32023	1.09401	0.94092	1.30646	1.42966	2.72591	10.2026	7.92605
ARL6IP4	0.97609	1.08538	0.97207	0.984695	0.882494	0.62762	0.529284	0.444575
LAMP3	0.953517	1.1679	1.0375	1.16879	1.05974	2.51964	13.9386	7.55348
DUSP5	0.962324	1.18057	1.10356	1.02522	0.818082	1.71546	3.71475	3.6603
GGTLC1	0.990231	1.2366	0.931423	1.01639	1.42427	2.33194	2.79906	3.46531
TP53AIP1	0.970692	1.1577	0.9454	1.01114	0.91216	1.26829	0.289646	0.119095
USP18	0.902684	1.21172	1.05276	1.08655	0.848237	1.30381	8.17855	6.1777
RAET1E	1.03548	1.25703	0.899001	0.976049	0.961392	1.80833	2.7409	1.9429
RAB11FIP1	0.936357	0.720778	1.01156	0.988479	1.06414	1.61727	3.13282	3.80879
THBS1	0.826156	0.935401	1.01994	0.995557	0.774899	1.88313	3.59417	4.68785
GPR37L1	1.00873	1.08354	1.0007	1.23491	1.25541	1.59529	2.04027	2.53857
ALDOC	0.960483	1.28318	0.954656	0.960858	0.924052	1.01449	0.387202	0.236872
FGFR3	0.929997	1.32529	0.974834	0.948732	0.826078	0.559971	0.371201	0.250396
MIPEP	0.876911	1.13912	0.99918	0.980347	0.802062	0.770454	0.471111	0.379964
POU2AF1	0.932882	1.00376	0.931067	1.23283	1.44056	1.92536	0.176128	0.0619503
PXMP4	0.840577	0.979332	0.900475	1.00936	1.03865	1.06871	0.315381	0.199789
ARID3B	0.917529	1.13501	0.989012	0.887884	0.836362	1.28406	2.65144	2.66207
COLCA1	1.05067	0.862021	0.898346	1.17791	1.56467	0.947762	0.203153	0.164135
VAV3	0.965452	1.2005	0.893254	1.16314	1.04378	0.928666	0.233173	0.153576
ACAT2	0.975633	1.27199	1.05563	1.05085	0.950487	1.16378	0.377862	0.271622
NRM	0.873147	0.984676	0.939232	0.930993	0.79545	0.697771	0.493047	0.465948
GAL	1.11291	0.939591	1.07088	1.02759	0.917713	1.02685	5.40491	7.31475
SOAT2	0.868914	1.01252	0.880964	1.00778	0.962056	1.4393	1.90737	2.15461
SPC25	0.868224	1.15242	0.938224	0.996687	0.740218	0.635136	0.381144	0.394014
TNFRSF21	0.976135	1.13252	1.03916	1.04502	1.09864	1.92839	2.2334	1.6345
QSOX1	0.878306	0.821984	0.940326	0.889331	0.913946	1.37939	1.94093	2.87274
AHNAK	1.08385	0.965211	0.929256	0.814703	0.665583	0.567645	0.412887	0.408617
FAM102B	0.836869	0.781837	0.905208	0.89095	0.872488	0.614932	0.335479	0.295552
SPOCD1	1.29411	0.843642	0.891772	0.755545	0.924593	0.956767	4.66118	7.26031
CARD9	0.865803	0.781292	0.941321	1.03225	1.49417	1.07127	2.01508	3.56394
TNFRSF12A	0.950265	1.06175	0.973238	0.901096	0.765996	1.08758	2.15985	2.40187
CYR61	0.972238	0.674585	1.00683	1.06933	0.885856	1.80488	3.8477	7.19915
IMPA2	0.935281	1.23627	1.04492	1.00567	0.676114	0.557052	0.217644	0.108232
SAMD4A	0.848702	1.09503	0.972408	0.870264	0.848348	1.46592	3.03737	3.27074
NCEH1	0.865713	1.08194	0.893304	0.831213	0.89798	1.29855	2.11577	2.84034
NUDT8	0.904638	1.15126	1.09704	1.15417	1.02013	0.972075	0.44948	0.264584
HIVEP2	0.97245	1.13474	1.13222	1.06234	1.26677	2.09937	2.45557	1.98822
MTFP1	0.907084	1.26954	0.935213	1.01218	0.704771	0.575937	0.468733	0.420206
ZNFX1	0.873768	1.16204	0.915726	0.883819	0.986891	1.7883	3.06859	3.50048
KLLN	0.77235	0.837894	0.918976	1.02228	0.902638	0.687814	0.455265	0.451176
DHRS4	0.987532	1.18948	1.02362	1.02481	0.826422	0.705564	0.464726	0.444133
SNCA	0.854649	1.07583	0.958294	0.942065	0.684211	0.761566	0.357414	0.201975
ITPRIP	1.13247	1.07594	0.998571	1.00657	0.987434	1.46297	2.65961	3.65035
LSM2	0.95541	1.25933	1.01171	0.970884	0.708061	0.601702	0.554126	0.511012
PPP1R15A	0.916751	0.989477	1.0226	0.915608	0.860671	1.65992	5.73555	5.76002
AMOTL2	0.97101	1.13636	1.03147	0.980876	0.825995	1.58833	2.23599	3.01024
FAM46A	0.986766	1.35226	1.05275	1.1453	0.879328	1.77159	3.63496	3.16735
ADRB2	0.911251	1.0559	1.10197	0.946389	0.799736	1.47282	4.31808	5.28192
IL4I1	1.11128	1.12654	1.0585	0.955344	0.906366	0.985642	5.22498	5.94023
C1orf21	0.881153	1.0746	0.918245	0.934879	0.824587	0.888247	0.491407	0.327584
GLIPR1	0.8632	1.05419	0.904978	0.882876	0.801028	1.38019	2.73511	2.7305
SP110	0.948282	1.25282	0.981531	1.08626	0.979592	1.53194	4.72991	3.33484
PDZD2	0.963128	1.08832	1.07752	1.02342	0.944414	1.64289	3.00547	3.60273
STMN1	0.942341	1.09913	0.988235	0.916051	0.839599	0.842766	0.529267	0.405746
VPS13D	1.23128	0.917533	1.00084	1.04168	1.05452	0.986533	0.503603	0.289467
CXCL14	1.30908	1.14572	1.1081	1.0539	0.896279	4.22022	2.79489	0.95177
P3H2	0.908927	1.17693	0.943942	0.920386	0.818315	1.14938	1.88713	2.32563
PADI3	0.94469	1.09702	0.93638	0.939765	0.751226	0.902025	0.408223	0.170149
HEY1	1.07674	0.941342	0.927133	0.981081	0.871325	0.664875	0.216893	0.0948871
ZDHHC12	0.997073	1.20934	1.01267	0.990649	0.757695	0.735086	0.557001	0.442756
CXCL17	0.940251	0.720943	0.980713	1.07658	1.13215	1.35915	2.58002	4.45425
CHST11	0.929193	1.26138	0.933049	0.899863	0.795051	1.21534	3.92221	5.14529
GGT1	0.99598	0.977873	0.985274	0.976035	1.15993	1.50425	1.69151	1.87846
MAPK13	0.934538	1.27915	0.996026	0.970505	0.774571	0.678762	0.479323	0.377588
WDR76	0.85155	1.13623	0.920765	0.795356	0.576566	0.592142	0.498253	0.506653
CST6	0.973171	0.785714	0.942653	0.86541	0.743294	1.3785	2.61292	3.43391
FUT1	0.945051	1.36095	1.01051	0.987926	0.939405	1.36833	2.3392	2.21125
ERV3-1	1.00945	1.19372	1.03416	1.04323	1.19268	1.74161	2.0086	1.87044
PARP9	0.947561	0.977386	0.984017	1.09776	1.03255	1.81114	4.51122	3.24404
SP100	0.947794	1.18496	1.01645	1.12944	1.40472	2.08409	3.26631	2.77237
MAST1	0.974735	0.878656	1.04902	1.01727	0.982466	0.750531	0.461538	0.462919
H2AFV	0.892902	1.03863	0.89992	0.947935	0.839136	0.806216	0.50326	0.52297
EPS8L1	1.23964	1.31793	1.03654	1.12758	1.21874	1.84453	2.35605	2.49039
ADAMTS1	0.930333	0.953547	0.886088	0.752327	0.62371	1.28278	3.2811	4.86198
KLF6	0.913068	1.0743	0.969358	0.872768	0.811318	2.33229	5.5181	4.55593
MAF1	0.931772	0.921016	1.03968	1.0772	0.901456	0.560964	0.512815	0.456297
ABL2	1.45574	1.11575	1.01252	0.830702	1.06329	2.04253	4.06048	3.48202
CBX5	0.932348	1.05051	0.931686	0.831592	1.10232	1.24301	0.537676	0.327287
TRAPPC6A	1.06585	1.04255	0.981942	0.971829	0.935408	1.26421	0.564685	0.200669
ZAK	0.90766	1.16015	0.920479	0.910855	0.770631	0.867596	0.639992	0.465071
DDB2	0.981156	1.3039	0.946311	0.936971	0.670224	0.725057	0.493958	0.402051
HSD17B7	0.871364	1.0369	0.89644	0.967676	0.865029	1.01722	0.322072	0.289242
IFITM1	0.981642	1.16645	0.976773	0.982264	1.42063	2.20525	6.0349	4.02308
SLC25A6	0.97681	0.87586	0.969853	0.934598	0.707861	0.595354	0.493966	0.330998
THEMIS2	0.998232	0.897539	1.05941	1.14492	1.12044	1.45817	3.13792	2.7229
DDIT3	0.861345	1.56119	1.10481	1.02963	0.851058	1.70273	3.94282	3.58286
ZNF219	0.924884	1.2239	0.987069	0.948068	0.800289	0.835798	0.495093	0.344878
TMEM237	0.863471	0.836905	0.876415	0.799254	0.994497	0.767921	0.429238	0.259707
STAU2	0.896485	0.829911	0.946398	1.09647	1.18058	1.14994	0.465584	0.401841
SLC2A5	0.876733	1.07077	0.976281	1.16202	1.26432	1.834	0.282667	0.135956
OVGP1	0.982701	0.855665	0.995972	0.902441	1.04068	1.30407	1.56343	2.00655
ATG10	0.889395	1.09425	0.956921	1.00437	0.858185	0.738999	0.481273	0.408237
NEXN	1.21084	1.02766	0.94062	0.86963	0.756083	1.42382	3.3026	2.7375
PML	0.921648	1.11238	1.09713	1.03833	1.21303	1.58416	2.85265	2.52276
SMC1A	0.95301	1.12066	0.988653	0.955798	1.17188	0.961526	0.501316	0.340835
NCCRP1	1.10476	1.2759	1.00176	1.01189	1.2445	1.52365	2.06623	3.62165
IFIT1	0.953178	1.28325	0.963859	1.22875	1.06101	2.08735	6.07603	6.64082
COQ3	0.86345	1.07422	1.00683	0.970597	0.716081	0.649005	0.431829	0.390446
KRT17	0.950397	1.22539	1.01144	0.994284	0.830375	1.54467	4.10809	2.39546
WDR34	0.907932	1.25899	1.01434	0.985929	0.836726	0.72906	0.564647	0.396461
TNFRSF8	0.92598	1.08785	1.05237	1.12081	1.04879	1.57591	3.00271	1.98862
MRPS18B	1.10478	1.23739	0.881443	0.855412	0.619618	0.493533	0.474015	0.385142
VWA7	1.21677	1.03644	1.07515	1.14917	1.35748	0.83498	0.38372	0.290827
SERPINB3	1.32476	1.08453	1.40556	1.63147	1.6583	1.67813	3.41621	7.02937
MED11	0.932295	1.17531	0.945028	0.995522	0.740909	0.688249	0.459648	0.407122
C9orf47	0.852687	1.12161	0.92545	0.928219	1.1438	2.11133	2.78123	2.56684
EPHA2	0.928807	1.33592	0.913414	0.82758	0.627181	0.920814	2.67794	3.41875
AREG	0.856033	0.952999	0.923662	0.805837	0.523002	1.96881	5.78431	5.65921
DUOXA1	0.955824	1.25202	1.20076	1.20803	1.22683	2.20784	2.25645	2.20981
HERC6	1.04439	0.833082	1.0054	1.07714	1.55823	1.81969	6.63431	5.9766
SMIM5	0.984661	1.43666	0.925485	1.32685	1.39306	2.44272	5.40026	7.14866
IFT80	1.04193	0.822958	0.909734	0.91427	0.843084	0.775904	0.446161	0.370577
NUCKS1	0.857903	1.09756	0.909636	0.880275	0.89653	0.708828	0.537175	0.415602
IGFBP6	1.09105	1.20765	1.22044	1.18113	1.20169	1.79783	2.79198	3.93711
THOC6	0.946249	0.878281	0.927194	1.01585	1.00338	0.655511	0.521144	0.552696
ZG16B	0.909054	1.1094	0.97571	1.03207	1.36553	2.50318	2.37809	3.07941
TDP1	0.927614	1.14969	0.924844	0.948501	0.784463	0.651886	0.493466	0.465033
SLC16A3	1.21191	1.33307	1.08043	1.06614	1.33129	2.00295	2.55624	2.3661
C15orf52	0.89575	1.0622	0.815451	0.869879	0.947778	1.41733	3.10323	4.07962
EFCAB11	0.943251	1.15517	0.959379	0.972891	0.971574	0.745885	0.492834	0.404822
IFITM3	0.975368	1.20515	1.04366	1.04351	1.17923	1.41687	2.5865	2.31763
MAPK3	0.952491	1.24128	1.01785	0.993355	0.760733	0.648557	0.453187	0.325382
SESN3	0.779469	0.803981	1.03313	1.12874	1.14275	1.22615	0.359701	0.222526
ALDH3A2	1.02057	0.913007	0.980988	1.0128	0.878369	0.932383	0.400287	0.333674
UQCC1	0.888414	0.986822	1.01367	1.06688	0.819237	0.558468	0.476566	0.447863
UQCRB	0.995831	1.12018	0.753616	0.702901	0.654955	0.626527	0.487511	0.469359
PISD	0.898962	1.20889	0.963135	0.926265	0.698944	1.18933	2.54232	2.70923
TMEM256	0.910487	1.11642	1.00656	1.05283	1.03715	1.09569	0.496405	0.295887
SLPI	1.07083	1.21961	1.02315	1.11981	1.17223	1.70392	2.43737	3.25731
TRMT112	0.941407	1.15639	0.931272	0.949979	0.813113	0.73492	0.5516	0.481484
JMJD8	0.953804	1.04009	0.954841	0.911129	0.749962	0.639364	0.632639	0.56656
PROCR	0.951292	1.19738	1.06908	1.05109	1.2324	1.95191	2.91762	3.269
APITD1	0.865726	1.10173	0.931922	0.973551	0.840793	0.783779	0.499273	0.425858
SEZ6L2	0.988636	1.12293	1.07784	1.12757	1.57913	2.41978	2.23239	2.43164
PLCG2	0.926524	1.13161	1.09037	1.17642	1.43571	1.76936	2.69895	2.49553
IL1A	0.859503	0.970466	1.43433	0.936795	0.578722	2.6581	29.9806	24.2173
MFSD6	1.20006	1.15574	0.99144	1.12382	0.920249	0.793973	0.442304	0.335145
TXNIP	1.25549	1.03047	0.806853	0.912359	0.750692	2.4763	15.3837	10.8077
PDGFC	0.884981	1.0747	0.915354	0.904602	0.757632	0.847176	0.512712	0.44569
GCSH	0.92472	1.16555	1.01353	0.994729	0.784007	0.741255	0.535028	0.450005
HMGN2	0.952345	1.00585	0.955955	0.964431	0.934641	0.764404	0.581915	0.592269
LRTOMT	0.907887	1.0981	0.983263	1.02446	0.885717	0.841559	0.476582	0.254548
SLC15A3	0.899426	0.846397	1.06752	1.14031	1.30898	1.25362	5.92922	5.02695
ANXA3	1.01662	1.12051	0.950094	0.782011	0.660065	0.746069	2.60578	3.49728
GTPBP6	1.1743	1.12526	0.997136	0.93828	0.729239	0.575521	0.546934	0.421354
SSNA1	1.06308	1.02621	0.96087	0.954593	0.735839	0.561148	0.509252	0.4824
NMNAT3	1.0128	0.766575	1.01561	1.05998	1.06468	0.752173	0.385354	0.289233
EMP2	0.93332	1.22163	0.985776	0.996484	0.908318	1.01452	0.451294	0.301381
GOT1	1.04096	1.14766	0.96053	0.966532	0.885014	0.980427	0.651365	0.464663
RIBC1	0.947696	1.07151	1.05638	1.02203	1.01359	1.02907	0.54311	0.476461
FOSL1	1.19445	1.18479	0.988378	0.823817	0.775099	1.03353	7.75715	8.01506
MUC4	0.970406	1.07046	0.981056	1.00176	1.4046	1.93996	4.5568	5.62158
WARS	0.98111	1.29215	1.05077	1.22437	1.08736	1.42201	4.1839	3.7588
CNTN1	0.880861	1.14086	1.006	0.992053	1.13579	0.993621	0.390044	0.261259
FAM172A	0.873281	1.07416	0.950717	0.95946	0.939271	0.724512	0.368673	0.270093
ABTB2	1.00996	1.27761	1.12554	1.04697	1.1475	1.37149	2.79581	2.9515
DHX58	0.918434	1.26043	0.988101	1.11428	1.12054	1.95122	3.63131	2.99053
SEPT10	0.968257	1.07127	0.846848	0.84966	0.732593	0.951102	0.558164	0.411381
NTF3	0.862792	1.14097	1.0699	0.99334	0.859007	1.20808	2.61881	4.08825
CCDC71L	1.20305	0.951844	0.800353	0.872659	1.11105	1.48133	3.74382	4.73668
SLC16A2	0.91909	1.18189	0.874622	0.813334	0.843655	1.55875	1.76911	2.24501
TMEM217	0.726555	0.888543	1.19127	1.07436	1.29697	1.35811	2.46085	3.41811
IFFO1	0.94062	1.05301	0.904397	0.910746	1.10907	1.20577	2.34486	2.54818
UQCR10	1	1.26592	1.03742	1.01747	0.907118	0.78263	0.501357	0.458817
MMP3	0.971632	1.20962	0.779029	0.694307	0.505514	1.27585	3.31404	3.15747
DBT	0.96689	0.936871	1.03039	1.13375	1.37208	0.890802	0.440092	0.320063
OSMR	0.948388	1.2576	1.05372	1.02214	1.28944	1.5154	2.24978	2.90356
NIPAL4	0.981885	1.27288	0.993564	1.14096	1.13558	2.55666	3.758	3.12441
SP6	1.17576	1.15078	0.932197	1.02007	0.955181	1.74471	2.85504	3.32454
PTPRK	0.962281	1.21435	1.01416	0.968098	1.13152	2.04464	2.83666	2.59999
DALRD3	0.914343	1.16249	0.920815	0.959282	0.811188	0.675374	0.494728	0.416764
ZC3HAV1	0.906328	1.39413	1.08414	1.24451	1.28261	2.17643	3.80841	5.60274
LY9	0.906611	1.266	0.980448	0.958286	0.96319	1.04983	0.368434	0.245903
KRTAP3-1	0.918704	0.952882	0.944873	0.914054	0.991429	3.12727	6.4724	2.91318
SMCO4	0.895867	1.12783	0.892879	0.857859	0.419801	0.651607	0.442605	0.404685
ZNF488	1.07897	1.04799	1.01822	1.00787	0.915723	0.94702	0.485706	0.32975
ZNF436	0.84043	0.991765	0.937665	1.01281	0.99102	0.947616	0.526368	0.410403
UBAC1	0.899405	1.16142	0.989983	1.01095	0.991688	0.83143	0.496786	0.43145
KLK9	1.04349	1.13012	1.1029	1.20912	1.11336	1.29487	3.07987	6.48465
PDHB	0.96456	1.22477	0.969448	0.966523	0.840302	0.801537	0.549209	0.486846
EREG	0.900547	0.974068	0.903055	0.782882	0.532535	1.09298	4.76143	5.0144
LAGE3	0.835064	1.05134	1.07143	1.11103	1.05357	0.923775	0.573658	0.527709
MLST8	0.896488	0.959595	0.973022	0.919479	0.700563	0.486769	0.538222	0.41267
CXCL8	0.905505	1.02619	1.16768	0.925515	0.568797	2.8471	19.3134	13.3565
SQRDL	0.91488	1.09057	0.964538	0.980939	0.899836	1.33266	1.64783	1.90642
MBD1	0.908277	1.10847	1.00221	0.965392	0.733318	1.19858	2.0919	2.30818
C9orf116	0.888963	1.18055	1.05985	1.01093	0.815764	0.787171	0.432984	0.366682
IL6ST	0.965022	1.05621	0.983138	0.974019	1.0646	1.55566	2.52413	2.90725
CCDC167	0.927309	1.17586	0.982548	0.977281	0.89418	0.82455	0.459781	0.319366
HLA-DOB	0.967812	0.891432	0.863514	0.925491	0.950166	1.49024	2.17341	1.95584
MKKS	0.933999	1.18712	0.974498	1.06877	0.979776	0.963999	0.604935	0.419483
TRAM2	0.887038	1.17272	0.938417	0.904258	0.83711	1.44846	2.07387	1.97185
MAN1A1	0.796947	0.962437	1.07901	1.02317	1.0227	2.05232	2.13799	2.29994
KRTAP20-1	1.17676	1.21918	1.05294	1.38249	1.08935	0.703793	0.452283	0.296713
C10orf10	1.11841	0.823151	1.15715	1.21287	1.25692	1.41832	3.42719	4.80162
HIST1H4C	1.04248	1.01559	0.986924	0.973681	0.675993	0.792113	0.588413	0.528546
MYO1E	1.02849	1.20298	0.982248	0.921674	0.950227	1.40268	1.89894	2.00841
CCDC23	0.854186	1.07557	0.85737	0.844458	0.660168	0.758354	0.547826	0.506671
PERM1	1.09078	1.27652	1.04456	0.929467	0.98435	0.972354	0.566667	0.491409
NABP2	1.11079	1.03916	0.983057	0.976899	0.682746	0.519141	0.471507	0.463602
OLFML2A	0.925544	1.1422	1.01782	1.06295	1.11465	1.31055	0.548791	0.292717
PMVK	1.06315	1.2347	1.02353	1.01144	0.899305	0.872691	0.599477	0.37694
MRPL11	0.836981	0.942532	1.00387	0.939141	0.907846	0.754563	0.576296	0.563902
SHMT1	0.974776	0.976176	1.0202	1.02581	1.04821	0.773562	0.47089	0.382314
B3GNT3	0.9835	1.28177	0.939025	0.996194	1.34013	1.67518	1.94668	2.26579
TMEM171	0.89126	1.05277	1.0265	0.957337	0.837464	1.0902	3.66621	4.18611
OASL	0.940973	1.4642	1.15922	1.41405	1.43562	2.0206	3.97854	4.21779
CYP3A7	0.934824	0.95366	0.972962	0.928552	1.05994	1.09255	1.71982	2.28986
SNX7	0.895349	1.17793	1.01288	1.0067	0.782498	0.776548	0.480436	0.429704
AGAP3	0.917999	1.20856	1.0127	0.945906	0.913961	0.787128	0.488629	0.452556
CCBL1	0.86976	1.17521	0.875316	0.911893	0.775213	0.778813	0.460372	0.355749
MAFF	1.09755	1.02747	1.15155	0.907702	0.693187	1.37688	4.46454	4.41626
TAP1	0.957226	1.20445	1.09249	1.09813	0.903122	1.08795	3.26344	3.08529
ANAPC15	1.27219	0.905195	0.979656	0.92143	0.977121	0.743661	0.51693	0.378568
RAPGEF1	0.982593	1.06944	0.917093	0.869463	0.818561	0.714044	0.506901	0.431138
C14orf132	0.846613	0.997325	1.01095	0.906305	0.744961	1.0574	0.515606	0.275343
TCEANC2	0.938629	1.11946	1.07173	1.03908	0.788835	0.689534	0.523726	0.392098
HOXB9	0.878637	0.97441	0.914535	0.907997	0.700553	1.35965	2.46517	2.95726
PCNXL2	0.935645	0.947774	0.971794	0.903371	1.19143	1.5841	2.04917	1.90229
WSB2	1.02919	1.12654	0.961801	0.911707	0.821139	0.783015	0.589542	0.536507
CCDC115	0.830137	1.09794	0.956469	1.00134	0.726019	0.755467	0.365812	0.322067
MXD3	1.03328	1.01424	0.877391	0.941854	0.859532	0.818807	0.438877	0.460849
PDE4D	0.89212	1.14719	0.928823	1.0318	0.911275	0.903839	0.563358	0.3762
RPS6KA1	0.944645	1.32111	0.970766	0.940839	0.730548	0.606321	0.568345	0.499874
PXMP2	0.916929	1.18134	0.998164	0.973605	0.816176	0.742646	0.522663	0.395781
PPP2R2B	0.902302	1.06533	0.976746	1.10105	0.801337	1.42964	0.318023	0.186012
LMO2	1.02675	1.03722	0.993434	1.16699	1.15888	1.55039	3.45374	2.73915
DBI	1.10467	1.18142	1.01767	1.01076	0.977142	1.13025	0.564397	0.387306
UBL7	0.931535	1.21372	0.985603	1.05919	0.826974	0.672959	0.549168	0.44315
ANTXR2	0.729419	0.690108	0.788154	0.750414	0.859514	1.33608	2.63561	3.96002
SAP30	0.923697	1.11813	0.847755	0.944549	0.52722	0.617414	0.447551	0.505607
TDRD7	1.17007	1.07318	1.07087	1.06008	1.16307	1.50078	2.50056	2.09317
MEGF9	0.936551	1.14224	0.941798	1.01168	0.931212	1.21171	0.42081	0.272575
SH3KBP1	0.945837	1.04224	0.906981	0.903012	0.971238	1.4537	2.79735	3.48874
UCKL1	0.951478	1.24691	1.00708	0.938043	0.724898	0.535285	0.500928	0.450056
DUSP4	0.962217	1.25101	1.09087	0.926911	0.8898	1.19447	2.01257	2.84789
BST2	0.932888	1.03368	0.969015	1.04317	1.18097	1.77118	2.36001	2.29612
LIPH	1.24564	0.969791	1.48882	1.38672	2.69792	3.40316	3.0449	6.22508
SLC25A37	0.852171	1.03227	0.932801	0.968484	0.947936	1.15858	2.69454	3.37311
LSR	0.932855	1.26111	1.01472	1.03577	1.08053	1.45561	2.10213	2.80649
TPD52	0.930834	1.17401	0.957039	1.0134	0.994283	0.886917	0.47569	0.326566
PRSS22	0.979475	0.931595	0.959345	0.902535	1.23525	1.2688	2.90321	4.61432
SH3TC2	0.885613	0.747644	0.909382	0.982331	1.09133	1.16532	2.49233	3.42048
MRPS16	1.20079	0.944798	0.932954	0.948946	1.06982	0.672056	0.523494	0.484965
SSBP2	1.07792	1.11288	1.07016	1.10349	1.04205	0.950645	0.314904	0.25255
ODF3B	0.984622	1.15634	1.00201	1.07397	1.03723	1.70643	4.49738	3.48258
PNPT1	0.873744	1.14773	0.970874	0.972105	0.839912	1.06457	3.35272	2.64669
PLA2G4C	0.928451	0.955731	0.969484	1.0949	1.01409	1.22929	2.78224	2.67266
TMEM37	0.873679	1.15224	1.16988	1.20303	1.05849	1.19189	0.272788	0.130998
KRT15	1.00603	0.928556	0.987016	1.02722	0.990775	0.87357	0.659022	0.563981
CAGE1	1.02932	1.09034	0.954153	1.06291	1.06938	1.01385	0.452778	0.31787
SPOCK1	1.11027	0.811055	0.947937	0.976635	0.814554	0.902466	2.84426	9.80092
VANGL2	0.898199	0.986956	0.978382	1.09466	1.19766	1.78489	2.00133	1.86783
MVK	0.956361	1.244	0.971094	1.02105	0.962082	0.979691	0.303477	0.281929
PPP1CA	1.1227	1.11441	0.980794	0.983979	0.71697	0.614758	0.486538	0.421054
RIPK2	0.905129	1.17644	1.07366	1.00146	0.798474	1.19988	2.59933	2.71321
RNF149	0.919034	1.09724	0.94425	0.998963	1.0842	1.52594	1.88894	2.03225
MFSD12	0.875475	0.851122	1.03286	0.99849	0.902686	0.862311	2.6854	3.55741
WWTR1	0.979109	1.24657	1.0052	0.927566	0.90563	1.39995	2.23215	1.96933
C1R	1.06977	1.2478	1.07554	1.09034	1.31178	1.79439	3.00903	4.11799
NRGN	1.00055	1.2007	1.01499	0.969654	0.729992	0.841652	0.663124	0.533925
CCNJL	0.867059	0.834179	0.920279	1.04107	1.29812	0.797516	0.490482	0.329156
HMCES	0.876109	1.21174	1.0135	0.954527	0.706054	0.684663	0.552642	0.519944
SOX9	0.765031	0.874576	1.06891	1.16191	0.836886	1.46918	4.22975	6.11125
GPRC5B	0.945493	1.21736	1.31057	1.24631	1.64321	2.30793	2.29009	2.99803
FAM210B	1.13612	1.17448	0.900909	0.920405	0.9842	0.995592	0.441392	0.240199
SERPINB4	0.917217	1.19346	1.25016	1.46102	1.11594	1.54006	3.43681	6.463
FAM25A	1.29275	0.908971	0.92971	1.07589	1.47351	2.95697	3.42221	2.1179
GATS	0.8814	1.13526	1.01518	1.08941	0.919792	0.854766	0.384255	0.362028
HPGD	0.986817	1.1908	1.11861	1.34474	1.09676	1.04116	0.145165	0.088565
LY6K	1.22058	1.14208	1.01434	1.07134	1.13529	1.15775	2.0325	2.9141
SOSTDC1	1.05167	0.799155	0.976853	1.08144	1.05791	0.802781	0.211884	0.180304
PRADC1	0.889662	1.19059	1.03221	1.01465	0.771936	0.954812	0.481051	0.364356
TSPAN9	0.897716	1.1827	0.919238	0.889335	0.751219	0.74492	0.514519	0.344558
SLC35B4	0.968068	1.04558	0.935739	1.04407	0.917916	0.821912	0.511638	0.463273
FIBP	0.957047	1.35338	1.03834	1.04565	0.860232	0.773768	0.541312	0.403987
TP53I11	0.956367	0.834485	1.00456	1.0791	0.958177	0.777553	0.650963	0.457183
ARID2	0.944804	1.13535	0.917667	0.920164	0.744148	0.641366	0.529695	0.545232
UBE4B	1.11855	1.0639	0.943689	0.922225	1.11509	1.01149	0.470753	0.372695
IDH2	1.25789	0.961559	1.0531	1.07436	0.969799	0.885841	0.386433	0.212851
SYNGR1	0.938934	1.06388	0.963426	1.14583	1.05533	0.944978	0.498261	0.381672
GTPBP2	1.02241	0.964648	0.963268	0.950729	1.01137	1.15474	2.38915	2.38414
THAP11	1.44997	1.25135	1.02467	1.08332	0.947163	0.537492	0.47874	0.519577
IFT88	0.855173	0.997811	0.793827	0.852481	0.682536	0.662728	0.510952	0.502539
MRPL43	0.939231	1.19354	1.00014	0.979365	0.867503	0.745727	0.537571	0.489526
TRIM8	1.17548	1.26839	0.900818	0.959758	1.02333	1.37508	2.0178	2.394
RASL10A	0.965339	1.23768	1.06748	1.01413	1.01668	1.30536	2.17448	2.22252
TIMP3	0.911916	1.16483	0.99966	1.09507	1.14214	1.96313	2.08979	1.72688
CTDSPL2	0.901496	1.16138	1.03492	0.985165	0.787743	0.794143	0.625432	0.447035
TMEM27	0.967074	0.567812	0.941584	1.19495	1.73468	1.48794	4.24686	7.40001
PLEKHN1	1.22191	1.37292	1.02658	1.06479	1.25322	1.49387	2.84677	3.27313
CCDC3	0.987508	1.13021	1.06519	1.08718	1.0716	1.21068	0.658681	0.214682
RABL6	0.954232	1.07842	1.00862	0.929717	0.698811	0.432533	0.446861	0.509069
BEX2	1.62818	1.18272	1.0555	1.16688	0.99397	1.50467	3.26821	3.33005
DUSP10	1.09122	0.865404	1.11986	1.09708	1.32455	1.76805	2.33185	2.31859
C19orf66	0.95705	1.14559	1.09457	1.03527	1.07239	1.22067	1.79387	1.75481
ATP5L	0.960106	1.04116	0.977121	0.991075	0.979177	0.997974	0.680435	0.591098
PARP12	1.081	1.0904	0.941372	0.934032	0.939858	1.34655	4.74926	3.78839
SOWAHD	1.00595	1.1442	1.06638	1.22757	1.0713	0.887687	0.476236	0.471006
PCYT2	1.12189	1.2368	0.959316	1.01033	1.12682	0.794638	0.446855	0.34645
ACE2	0.808349	1.09766	1.13197	1.27492	1.15508	2.19341	2.53329	1.87032
SAMD9	1.18635	0.801131	1.01847	1.39603	1.81113	1.78801	5.14377	5.42889
TBXAS1	1.03568	0.838088	0.996477	1.31955	1.74496	1.07913	0.471536	0.359502
BNIP3	0.96743	1.12663	1.01406	0.943821	0.963959	1.73048	1.54162	2.83591
CYB5D2	0.976534	1.24378	0.983137	0.996359	0.808022	0.882555	0.484431	0.433504
OSGEPL1	0.907816	1.10316	0.999765	1.10557	0.806654	0.640928	0.447624	0.522977
SLC29A2	0.978136	0.904128	1.05239	1.09667	0.808961	0.668013	0.462584	0.41835
EXOC6	1.00688	0.854325	0.88339	0.860244	0.772651	0.518219	0.520514	0.439393
BBC3	1.13444	1.15034	1.08126	1.15136	1.16549	2.69035	5.24276	4.88957
TRIB1	0.941856	0.892873	1.04149	0.92195	1.03257	2.08005	3.97133	2.72136
LHPP	0.936782	1.1428	0.97697	0.936066	0.882444	0.727917	0.413111	0.277662
NCOA7	0.966563	1.13182	1.14621	1.20711	0.776107	1.39881	3.16805	2.50866
ARHGEF9	0.923398	1.0969	0.970746	0.992348	0.716896	0.787043	0.562512	0.503322
LOC100652758	1.01525	0.974803	0.823225	0.895028	1.01298	0.872877	0.625476	0.506728
CHST9	0.871154	1.04599	0.918798	1.09056	0.844425	0.946952	0.385651	0.276049
SLC9A3R1	0.914212	0.814918	1.00377	1.0221	0.999004	1.08773	0.612691	0.405361
NPR3	0.871063	1.16554	0.978491	1.08344	0.9237	0.637659	0.346889	0.324998
STAT2	0.943711	1.18401	1.08929	1.25585	1.26711	1.99393	2.68329	1.99745
WNT5A	0.878986	0.57708	0.780938	0.791608	0.854099	0.529923	0.242835	0.265998
NDUFS6	0.956847	1.12457	1.02438	1.07451	0.942586	0.88173	0.598826	0.498399
MRPS14	0.90239	0.926005	1.00788	1.00744	0.947752	0.661894	0.480707	0.495206
ESPN	0.924881	1.28158	1.0554	1.06679	1.2269	1.3674	0.610903	0.268176
GRTP1	0.899892	1.21254	0.889552	0.908505	0.7646	0.62436	0.428748	0.359455
C6orf136	0.929794	1.07277	0.962009	0.920538	0.784477	0.695446	0.63374	0.651935
BTBD6	0.914567	1.25536	1.02074	0.987466	0.724882	0.687852	0.568141	0.621689
MRPL48	0.941398	1.18956	1.02377	0.991389	0.959405	0.747877	0.567429	0.514911
ANKK1	1.16021	1.02709	0.94964	0.917127	1.07171	1.21079	1.63765	1.67527
CDKN2A	1.01423	1.21532	1.08436	0.990731	1.03003	1.44198	1.67525	1.61498
STON1	1.12739	1.13928	0.8532	1.14136	0.994533	1.05775	0.202318	0.13583
NRTN	0.917567	1.0076	1.01171	1.06354	0.842612	0.852808	0.540481	0.460367
MPC1	0.87562	1.13554	1.02854	1.04327	0.91079	0.781813	0.431523	0.469961
PARP14	0.941212	1.02831	1.02362	1.11233	1.39907	2.30025	5.2304	3.8279
RTN4IP1	0.896488	1.16016	0.945989	0.991111	0.770769	0.6801	0.513902	0.515739
MRPL37	0.983127	1.09932	1.04004	0.988895	0.871722	0.72191	0.593237	0.492861
TP73	1.0864	1.09592	1.04461	1.09572	0.909124	0.813367	0.569394	0.476641
FAM101B	0.996641	1.06024	0.924664	0.821046	0.696356	0.699979	0.556374	0.326307
MRPL34	0.915046	0.986673	0.998238	1.1038	1.07575	0.770127	0.56015	0.553384
SULF2	0.895641	1.12884	0.952521	0.975964	1.12715	1.152	0.566593	0.377514
SLC9A9	1.01692	0.674806	0.838591	1.11566	1.20666	0.859828	0.338271	0.245413
TUBB3	0.944544	1.33678	1.13181	1.14113	1.07891	1.66763	2.66272	2.19471
EIF3F	0.906001	1.17371	1.00116	0.965055	0.845477	0.779862	0.568059	0.460367
C14orf2	0.969844	1.22347	0.98211	0.971151	0.960632	0.803812	0.533935	0.417379
PADI1	0.976176	1.18457	0.921114	1.02688	1.25102	1.88301	4.96842	4.28021
NUDT7	0.905493	0.947829	0.945069	1.03055	0.856134	0.949043	0.376564	0.322513
HNRNPA0	0.902508	1.16509	0.950492	0.915316	0.819395	0.677708	0.55439	0.497645
FOXN3	0.980749	0.872563	1.02071	1.19581	0.959329	0.835267	0.42866	0.348087
CORO6	0.982904	1.21914	1.0132	1.02647	1.1912	1.62642	2.10391	2.3404
SGK1	0.88978	0.878473	0.96351	0.865163	0.876646	1.17261	2.3016	2.74876
MAPK8IP2	0.802112	0.86423	1.17226	1.25806	1.13204	1.19382	2.83011	2.27412
DUSP13	0.957544	1.25865	1.02101	0.98007	0.921848	2.19518	0.604453	0.168456
GDF15	1.08105	1.34532	1.04684	1.54778	1.05035	3.0911	10.7521	11.4372
OSBPL3	0.903492	1.15235	0.971721	1.01596	1.00502	1.53506	2.04804	2.29563
GOLGA8A	0.808918	1.02459	1.05396	1.01361	1.33633	1.4777	1.91922	1.87627
CPNE7	1.00128	1.3079	1.06522	1.06569	1.18837	1.27482	3.24614	3.70662
PNP	1.03499	1.11937	1.0403	0.940764	0.817453	1.08871	1.73953	1.80485
RGS2	1.0011	1.39843	1.14689	1.16707	1.18607	2.71481	3.07778	2.24544
FAH	1.028	0.808793	1.01647	1.13628	1.13913	0.811967	0.521259	0.432202
PELI1	0.930979	1.25363	0.967191	0.971123	0.956885	1.51395	2.16146	2.39956
PLK3	0.897525	1.24135	1.05298	0.997037	0.939648	1.19808	2.94041	2.63567
TERT	0.88471	1.25211	1.12692	1.03339	1.04816	1.11359	2.44116	2.62914
PDGFB	0.861238	0.903237	0.995296	0.975305	0.927242	1.16708	1.70228	2.46894
RNF5	0.904745	1.18081	0.992965	1.04897	0.920015	0.795442	0.480883	0.477746
C3orf52	0.900686	1.24804	0.967192	0.943672	0.743401	1.21606	1.9652	2.31129
MRPL13	0.948615	1.18425	1.05135	1.02421	0.899196	0.783946	0.613656	0.604056
XDH	1.42885	1.14939	0.880731	0.886606	0.759053	1.72451	4.03899	3.62928
C17orf49	1.23377	0.922895	0.994039	0.984173	0.78378	0.5339	0.507267	0.425368
CCNL1	1.07502	1.22882	0.97017	0.896302	1.00354	1.65395	3.11783	3.73764
TXN2	1.13844	1.23849	0.998474	1.05192	0.845274	0.767563	0.617879	0.548084
PLEKHA4	1.10405	0.928602	1.10333	1.14721	2.13804	2.0028	5.60447	2.59247
VAPA	0.953932	1.00248	0.876562	0.882238	0.904411	0.795126	0.532889	0.411819
S1PR3	0.89765	1.21174	1.05486	0.849976	0.972031	1.64382	2.16695	1.87495
PPA2	0.901287	1.12453	0.935633	0.971516	0.852272	0.804863	0.531964	0.496334
CLCF1	0.839533	1.33008	0.886239	0.836719	0.844944	0.999626	2.99528	3.80908
ZFP36	0.700888	1.18392	0.945834	0.951527	0.915972	1.56801	4.25611	3.57755
DDX60	1.04114	0.655149	0.94656	1.35567	1.37281	1.44817	3.56198	3.60858
ACADSB	1.14362	1.00642	0.937045	0.907625	1.16723	0.776876	0.404797	0.358095
PVR	0.724584	0.645513	0.994157	0.997946	0.743955	1.02082	3.01542	3.96437
CFD	0.940433	1.25465	1.02141	1.10926	0.987545	0.783141	0.436917	0.272679
IFIT3	1.04971	0.914257	1.02908	1.33925	1.06445	1.64802	5.54547	6.01237
TENM2	0.931438	1.11554	0.831539	0.861496	0.7553	1.32149	1.97281	2.0172
LY6G6C	1.13818	1.08944	0.972373	1.06593	1.16674	1.26931	1.86745	1.58835
ITGB1BP1	0.894434	1.14542	0.993767	0.955652	0.710949	0.643606	0.604993	0.582525
LMO1	0.947203	1.1839	0.905021	1.14482	1.10585	1.05199	0.189223	0.160619
RARRES1	0.870973	1.0299	1.07778	1.04133	0.914466	1.45959	1.80461	3.32195
PTPN3	0.913135	1.06961	0.946927	0.997925	0.84784	0.873651	0.471939	0.424254
CD68	0.705233	0.904774	1.02686	1.06531	1.14194	1.45506	2.99421	4.12503
LNP1	1.24938	0.997091	0.815647	0.772965	0.985317	0.656565	0.462457	0.422012
FBXL17	0.906904	1.17582	1.03601	1.02993	0.917957	0.796941	0.52824	0.485376
WFDC3	1.02286	1.06123	0.908762	0.95036	1.11862	1.86537	1.72278	2.07101
MISP	0.955185	1.2525	0.976779	0.977668	0.932695	1.2289	2.33145	2.37326
PPP2R3A	0.892271	1.1122	0.971623	0.86603	0.905188	0.94438	0.577774	0.47895
SNRNP25	0.908197	1.23087	1.11733	1.0423	0.791678	0.717217	0.512054	0.523098
SUCO	0.893805	1.16636	0.963934	0.905736	0.86248	1.16332	1.57381	2.08559
COL4A1	0.885558	1.10741	0.972377	0.956079	0.997772	1.52237	2.30298	2.45327
TRANK1	0.782152	0.918761	0.984437	1.07089	1.30256	1.89349	2.61626	2.18623
RPLP0	0.944385	1.12724	1.02583	0.992065	0.776189	0.720198	0.580077	0.465571
KDM7A	0.871991	0.877215	0.87194	0.972351	1.05155	1.80697	2.55996	2.38111
GNB2L1	0.998933	1.16726	0.974176	0.93624	0.798341	0.74332	0.730156	0.605828
IGFLR1	0.89356	1.18393	1.06403	1.06933	0.910809	0.926549	0.4731	0.407483
GATSL3	1.00609	1.0531	0.98442	1.07641	1.28823	1.42322	0.450159	0.273825
KRT13	1.00788	1.12673	1.06662	1.215	0.994822	0.838003	0.416407	0.182131
AGPAT5	0.850727	1.07398	0.89609	0.940306	0.711966	0.679162	0.578404	0.484866
C6orf165	0.958742	0.897041	0.986113	1.0592	0.868467	0.993703	0.347625	0.336736
MAVS	0.815054	0.786199	0.910353	0.962371	1.03717	0.798615	0.558009	0.574207
RIPK4	0.966514	1.19283	1.02204	1.04953	0.814166	0.743779	0.666096	0.49292
HAS3	0.841743	0.954599	1.1551	1.09311	0.977758	2.3834	2.70252	1.93145
ANK3	1.0371	0.957549	0.963418	1.04227	1.37694	1.52156	0.527235	0.357093
YRDC	0.923276	0.819513	0.941767	0.951699	0.87717	0.864738	1.80404	2.22427
NFYC	1.03273	1.13773	0.897186	0.905681	0.691344	0.659386	0.619257	0.568075
PAFAH1B1	0.928001	1.15575	0.91027	0.918763	0.903186	0.865483	0.585938	0.518071
IFT172	1.29496	1.12194	1.01699	1.18549	1.59853	1.01885	0.544101	0.377546
NACAD	1.09685	1.30943	1.09012	1.18256	1.12022	1.50765	1.50791	1.46265
PHPT1	1.00381	0.774216	1.01566	1.00735	0.991523	0.821219	0.512524	0.351861
CDKN2C	1.08741	1.07983	0.998122	0.795512	0.793894	0.633998	0.361345	0.362974
C7orf73	0.95621	1.49289	0.91581	0.921152	0.725394	0.907836	0.491033	0.285324
COMMD4	0.891455	1.12287	1.02323	0.990747	0.782597	0.723099	0.663818	0.535195
MVD	0.960467	1.29613	1.03319	0.962801	0.998453	1.25975	0.354009	0.221458
BCKDK	1.20909	1.04087	1.04618	1.00717	0.889754	0.632723	0.591877	0.454131
GNG10	0.899609	1.12	0.94701	0.952843	0.765652	0.81579	0.596063	0.585492
CIRBP	0.856067	1.07874	0.894549	0.875843	0.624977	0.686799	0.461667	0.379772
TCFL5	1.10414	0.949109	0.954513	0.974707	1.22267	0.773265	0.494843	0.356449
ATP5G1	0.97768	1.14257	1.00836	1.05018	0.864402	0.799304	0.471313	0.435059
NAPRT	0.957651	1.22411	0.944409	0.89569	0.860282	0.701518	0.575702	0.356894
BMP7	1.08659	1.12709	1.04118	1.04665	1.0319	0.487681	0.409943	0.309881
LAYN	0.907616	1.24473	0.998835	0.999123	1.04871	1.84461	1.74217	1.60789
RAB22A	0.8944	1.05249	0.969854	0.946171	0.92747	0.831477	0.645697	0.433954
ABHD17A	1.13101	1.2924	1.04859	1.10129	0.889048	0.577123	0.529109	0.470784
EGFL6	0.979465	1.19285	0.996268	1.79826	1.49781	2.47503	0.317088	0.0988049
FUT7	1.02048	1.3203	1.07865	1.26175	0.99575	0.788891	0.353392	0.171442
BTBD11	1.16583	0.977809	0.912955	0.891607	0.817907	0.846793	0.557121	0.37919
IFITM2	1.60488	1.00528	1.02601	1.15625	1.80825	1.23308	2.51209	2.5097
PPP2R5B	1.17125	1.34477	1.23577	1.10658	1.00601	1.38491	2.85642	3.50186
AGTPBP1	0.849248	0.914897	0.843552	0.864667	0.639291	0.739521	0.53307	0.479793
GSTM1	0.915725	0.982068	1.06753	1.03212	0.908206	0.800635	0.483874	0.42688
SLC25A12	0.9367	1.19045	1.022	1.08394	0.859782	0.754176	0.541574	0.567989
ISYNA1	1.17994	0.975743	1.03105	1.01382	1.18054	1.14514	0.510354	0.222969
IL1B	1.3045	1.02608	1.10424	1.16124	0.869004	1.54722	8.93372	6.99745
KRT80	1.25073	0.691164	0.867427	0.934515	1.0339	0.950696	3.70315	8.29898
ISCA2	0.962012	1.20476	0.955048	0.985361	0.818879	0.747024	0.564239	0.58773
NRG1	0.948407	1.09194	1.06192	0.978194	0.810455	1.9594	3.06753	1.89784
CDCA3	0.870337	1.03192	0.649685	0.721244	0.712104	0.681934	0.546807	0.495802
OVOL1	0.919562	1.64658	0.994072	1.12135	1.11426	1.90878	3.87483	4.30554
ASPHD1	1.0146	1.26798	1.06982	1.17666	1.16125	1.52188	3.02872	3.23691
XBP1	0.978607	1.2714	1.04875	1.05397	0.921389	1.39377	2.42251	2.86507
MACROD1	0.824638	0.999497	1.02926	1.0093	0.971199	0.904506	0.608723	0.488472
TGM2	0.898214	1.09561	0.821908	0.886955	0.807591	1.46101	2.17356	2.27957
GSR	0.901869	1.17503	0.941204	0.930517	0.822368	0.878166	0.651253	0.451558
ECHDC3	1.13542	0.962586	0.922744	1.19616	0.973698	0.67807	0.407697	0.315282
RRP15	0.861087	1.07746	0.911434	0.883667	0.688979	0.559037	0.637628	0.49059
LHX6	0.845	1.19784	0.999203	0.942646	0.98408	1.18651	0.43684	0.288929
MAP4K2	1.13317	1.1978	1.07023	1.17486	1.1287	0.877478	0.672467	0.611215
FGFR2	1.08848	0.84281	0.945134	1.09053	1.04899	1.00022	0.363511	0.317931
SOCS1	0.806134	1.03081	0.89505	0.944165	1.25153	1.96835	2.44286	2.26745
ROGDI	0.90881	1.13571	0.925637	1.02091	0.700679	0.599536	0.433048	0.302735
DLK2	0.91348	1.23783	1.04996	1.16166	0.925151	0.841261	0.436285	0.351303
KRT86	0.990952	1.17121	0.963129	0.954404	0.667657	1.08172	2.80146	2.30348
FGL1	0.938221	0.884424	0.946021	1.0391	0.942732	1.04409	1.59326	3.19169
CTNNBIP1	0.659066	0.787861	0.876117	0.917806	1.22066	1.07695	0.464832	0.282086
EIF2AK2	0.971486	1.26991	1.12119	1.13995	1.35343	1.62243	2.94596	2.46896
HSPB9	0.922867	1.046	1.11358	1.02515	0.856106	1.42056	4.04401	2.61412
APOL2	0.973933	0.801981	1.0478	1.06937	1.34729	1.43523	2.27555	2.33382
RFESD	0.93463	0.858875	0.952498	0.975372	0.630259	0.628614	0.538419	0.439066
DTX3L	0.877138	1.09175	1.09961	1.10975	1.25823	2.06204	3.93608	2.69059
NKX3-1	1.08893	1.09418	1.14798	1.02046	1.02398	1.10028	2.0494	2.08799
RAB40C	1.20944	0.969584	0.970262	1.013	0.798098	0.600273	0.489605	0.441112
HCLS1	0.914146	0.922057	1.07671	1.00493	1.19148	1.19382	1.61057	1.86999
ZNF117	0.841635	0.762456	0.943897	1.13145	2.15508	1.70117	1.9417	2.1633
PLOD2	0.797403	0.881557	0.952959	1.04728	1.07544	1.50812	1.49915	2.0458
CCRN4L	0.84004	0.972173	0.999969	0.916719	0.832705	1.70313	2.49426	1.68091
PIGA	0.902552	1.15961	0.959538	0.931939	0.91869	1.21154	1.70928	1.94312
CKS1B	0.956411	1.13122	0.955978	1.06826	0.85266	0.674239	0.604608	0.539739
POLE2	0.827071	1.01578	1.04302	0.885749	0.607277	0.577429	0.449299	0.43806
ALDH5A1	0.89052	1.11984	1.01277	1.06104	0.876543	0.88815	0.426431	0.394699
SSX2IP	1.02238	1.15691	0.948057	0.870638	0.702898	0.761399	0.57291	0.452105
ARL2	1.00483	1.25493	0.971785	0.992114	0.878197	0.693467	0.595042	0.492152
AVPI1	1.03712	1.21534	1.05112	1.05744	0.788311	1.28875	1.77763	2.07114
RNF141	0.956739	1.13787	0.932115	0.979262	0.90791	0.958152	0.673485	0.380402
FAM195B	0.919911	1.23478	0.945247	0.845684	0.749099	0.759872	0.599816	0.453635
HMSD	0.930868	0.894374	1.11785	1.06414	0.829673	0.922567	0.525074	0.451034
LSM4	1.04053	0.955674	1.01822	1.10964	1.02349	0.614136	0.568716	0.459744
PLK2	0.894928	1.06383	1.01199	0.985102	0.676757	1.49543	2.34804	2.54099
COL4A2	0.924771	1.1272	0.950444	0.9172	1.0271	1.32673	1.55949	1.87326
MRAP2	0.823462	1.06849	0.931719	0.958725	0.836656	1.19156	0.487006	0.334223
PITPNM3	0.929482	1.27947	0.999241	1.06682	0.960115	0.812863	0.510466	0.329673
B4GALT1	0.89528	1.14279	0.937937	0.91223	0.889933	1.37791	1.9478	2.10928
PRSS16	0.933284	0.869608	1.02171	1.02063	0.878631	0.608083	0.56567	0.607454
TMEM154	0.951377	1.10939	0.876811	0.928295	1.01161	1.61159	2.09408	2.27193
NAV3	0.831777	1.07524	0.943194	0.755789	0.642885	1.08824	2.84199	4.94375
VPS52	0.897087	1.30871	0.933228	0.995966	0.838328	0.630665	0.51973	0.422818
MRPL38	0.998899	1.12537	0.97506	0.95197	0.709058	0.5865	0.599794	0.5715
RMDN1	0.889014	0.86124	0.964432	1.00694	1.2931	0.759787	0.529088	0.466397
TRIO	1.32413	1.27821	0.93037	0.934522	1.2578	1.91601	3.06473	2.85617
MPND	1.11606	1.00467	1.03404	0.990749	1.0887	0.662321	0.521289	0.40155
APOL1	1.22844	1.26088	1.04847	1.18601	1.2109	1.60819	1.97029	2.22429
SNX17	0.924683	1.24257	1.0134	0.954783	0.933136	0.784686	0.596556	0.504143
LDHC	0.989533	1.21695	1.01694	0.947842	0.72601	0.638915	0.648516	0.564585
MFI2	1.20931	0.844954	1.00671	1.02546	0.967245	1.5827	2.41036	3.32762
SERPINB7	0.778254	1.01744	1.0046	0.986429	0.742661	1.26489	2.0675	3.49702
CHAC1	0.955676	1.96529	1.47468	1.30356	1.32048	1.73421	5.36686	5.40366
BMP2	0.940226	1.18683	1.17575	0.965843	0.773961	1.62302	2.8757	1.6319
SLC43A2	1.17706	0.796854	1.05136	1.14805	1.18071	1.15104	2.2673	2.80966
FARS2	1.01745	0.946784	0.955314	1.02952	1.09675	0.611785	0.499357	0.450373
SALL2	1.00227	1.08376	1.03951	1.10868	1.19148	1.35666	0.422186	0.383876
TYMS	0.843648	1.13717	1.00704	0.925834	0.836727	0.782903	0.627416	0.490723
LTC4S	0.953925	0.98589	1.07117	0.976246	0.938539	0.849435	0.31978	0.320631
DUSP9	0.951478	1.10298	1.00386	0.977197	0.758357	0.731915	0.668047	0.677199
GOLGA6C	0.853876	1.08676	1.00652	0.970202	1.04823	1.29969	1.71937	2.07137
PHF19	0.854499	1.14184	0.786156	0.785412	0.748315	0.598762	0.612791	0.545984
TSPAN10	0.999627	0.706837	1.02852	1.0918	1.06626	2.58192	2.98784	3.14804
SLC25A1	1.02519	1.36296	1.05217	1.07054	0.932151	0.882919	0.45968	0.34069
C17orf59	0.989154	1.38418	0.998003	1.06339	0.816935	0.748858	0.525193	0.400009
DGCR6L	0.928402	1.2817	1.06223	1.0466	0.932165	0.888964	0.599517	0.393146
FAM173B	0.906469	1.16334	0.96103	0.942312	0.882169	0.825076	0.368592	0.364275
ST8SIA1	1.01846	0.758628	1.0041	1.1972	1.36784	0.763069	0.335376	0.382875
COL5A1	0.871865	1.14368	0.935981	0.976412	1.04732	1.74917	2.12454	2.04249
CHPF	0.945588	1.11928	0.99659	0.961994	1.09125	1.4764	1.72499	1.8494
STRC	0.920089	1.04977	1.05365	0.949038	0.785616	0.754872	0.566168	0.454614
FASTKD1	0.964583	1.15238	1.11456	1.12502	0.850247	0.71983	0.522352	0.561241
NDUFA10	0.908173	1.49918	1.10838	1.08886	0.78226	0.672975	0.568274	0.366769
PLEC	0.958481	1.37185	0.97551	0.862114	1.12898	1.45849	2.20558	1.96045
CASP10	1.00962	1.19961	0.982113	0.86666	1.14442	1.78153	2.09274	2.17633
CEBPB	0.943119	1.33604	1.05892	1.22419	1.17443	1.59053	2.2793	2.39934
C1orf116	0.948789	1.09657	0.9691	1.0468	0.752179	1.31424	1.82806	1.81624
SERF1B	1.13552	0.956333	0.992649	1.02586	1.00639	0.98634	0.697232	0.57294
GID8	0.877661	1.13086	0.916707	0.871693	0.756812	0.746607	0.499509	0.484935
PYCR2	0.918315	1.1201	0.904206	0.949214	0.736126	0.781231	0.615783	0.491293
GSDMB	0.918021	1.10673	0.983059	0.998971	1.23608	1.50859	3.77174	3.38841
SDHA	0.971905	1.44102	1.04708	1.01578	0.785607	0.683265	0.540961	0.432755
NDUFB5	0.975615	1.1497	0.970275	1.02879	0.942663	0.931868	0.546012	0.503805
ABCD1	0.948483	1.19381	1.03159	1.13572	1.2695	1.686	2.65815	2.53387
DBP	1.21101	1.33046	1.02829	1.09121	1.28043	0.882944	0.423611	0.350579
ATP5G3	0.950675	1.01	0.989214	0.970021	0.920588	0.837989	0.587312	0.539484
TMA7	0.962921	1.22336	1.00442	1.00684	0.97676	0.870054	0.585726	0.432954
B3GALTL	0.835952	1.03944	0.980847	0.917993	0.680416	0.795758	0.539861	0.540467
YIF1B	0.924975	1.06997	0.974749	1.02623	0.997403	0.790173	0.579396	0.455722
CSF1R	1.27635	1.04573	1.0396	1.04607	1.30074	2.42319	2.12412	1.96809
PRMT2	0.90835	1.21798	0.916406	0.939489	0.740945	0.746945	0.566006	0.438616
TMEM156	0.897673	1.06462	0.928278	1.01296	0.859903	1.44016	2.74759	2.79162
TIMM21	0.974033	1.1364	1.13679	1.08209	0.889904	0.694507	0.4683	0.549742
INPP5A	0.901823	1.23367	1.00229	1.00109	1.06344	0.787983	0.538477	0.459173
HSPA13	0.963335	1.20106	1.00706	1.01112	0.860061	1.03288	1.54235	1.91906
XRCC6BP1	0.986522	1.32615	1.35618	1.01268	0.871969	0.631681	0.402269	0.417801
TLE1	0.970145	1.2146	1.17005	0.976093	1.20406	1.81783	1.98868	1.93841
NPIPA5	1.12038	1.24158	0.989468	0.850558	1.29439	1.69399	2.6077	3.15257
RMDN2	0.845561	1.04202	0.969075	0.905683	0.858345	0.904568	0.390612	0.318106
USP5	0.956368	1.37783	1.04659	1.02978	0.871507	0.669126	0.478255	0.429112
PSCA	1.24951	1.12134	1.00025	1.05991	1.49817	2.56404	1.85807	3.30661
BCL11A	0.922285	1.07455	0.890719	1.05496	1.01623	0.843211	0.546628	0.332196
BCL7C	1.10654	1.27568	1.06526	0.996941	0.799048	0.676917	0.549525	0.514952
NFE2L3	1.50508	0.76935	1.18243	1.4889	1.26316	1.5868	6.68712	7.37428
FASN	0.999507	0.761739	0.990873	0.958676	1.17716	1.12256	0.50888	0.371963
RFC5	0.866513	1.12038	1.0675	0.968912	0.749119	0.743798	0.560921	0.514474
DRAP1	0.908299	1.13617	0.988954	0.898708	0.891846	0.973615	1.64889	1.8464
NDUFS7	0.935549	1.1984	1.02684	1.0479	0.976164	0.872933	0.554143	0.481846
FGF1	0.870176	1.11394	0.943428	0.999617	0.849886	0.919312	0.353755	0.303779
TOB1	1.10079	1.35381	1.18801	1.10132	1.44789	1.78261	2.27426	2.49634
PTRHD1	0.942625	1.17592	1.02039	0.985766	0.833808	0.845249	0.589527	0.461404
TTLL1	1.11784	1.04703	0.891184	1.0884	0.947254	1.08415	0.416173	0.326101
TIMP1	0.916376	1.24496	1.0063	0.930006	0.978878	1.09247	1.99281	2.61649
RAB31	0.92805	1.17047	0.932777	0.92948	0.907813	0.815799	0.592254	0.427276
TWF2	0.980593	1.31858	1.03728	1.02401	0.819955	0.827716	0.536945	0.415119
NT5DC1	0.833721	0.858974	0.957065	0.919433	0.804279	0.797424	0.554324	0.447732
TRIM22	1.14261	0.820733	1.04306	1.19702	1.12685	1.66695	4.75364	3.61217
GALK1	0.931668	1.31588	1.0883	1.10644	0.952634	0.826126	0.470683	0.396961
BATF3	0.942699	0.916661	1.12617	1.09917	0.906282	0.974052	2.1662	2.19684
LYPLA2	0.90576	1.20986	0.966102	0.95931	0.685165	0.557136	0.457758	0.321998
CHCHD7	0.893156	1.10681	0.991455	1.06202	0.893173	0.836555	0.562275	0.514614
HLA-E	0.93945	1.21513	1.0311	0.995107	1.01515	1.16758	1.74042	2.03169
KRT16	0.923213	1.17868	1.21605	1.39693	1.23857	1.77101	4.02022	2.88765
AIM2	1.03496	1.20377	0.987005	1.2401	1.2106	1.53892	2.92688	2.82388
SLC20A1	0.906857	1.0482	0.818408	0.87113	0.824025	1.24824	2.03428	1.95647
HPS1	1.09896	1.25543	0.965862	0.956348	0.76309	0.71883	0.534398	0.384023
SPAG9	0.936163	1.31505	1.02271	0.971063	1.2949	1.83538	3.06537	2.91805
GEM	0.796139	0.986676	0.813442	0.801896	0.841883	2.21634	2.1168	1.60069
TM7SF2	0.858545	1.20476	0.996782	1.02922	0.925774	0.885281	0.294272	0.28348
ALAD	0.913047	1.16002	1.02576	1.09011	0.799008	0.790686	0.389215	0.367147
EEFSEC	0.725082	0.765907	1.02063	1.05635	0.937168	0.736874	0.632038	0.629553
MACF1	0.983642	1.2323	0.982307	1.0327	1.49506	2.51676	3.1854	2.5734
NR4A2	0.954674	0.768853	1.25406	1.17947	1.49293	1.51444	2.11182	2.48356
CTDSPL	0.950297	1.23397	0.947593	0.923451	0.86892	0.839091	0.586319	0.474698
PAFAH1B3	0.940948	0.839059	1.02727	1.07636	1.03691	0.702609	0.532043	0.497487
FBXO22	0.820834	0.907753	1.00594	1.08816	0.842944	0.644656	0.653182	0.732157
TMIGD2	0.839886	1.19193	0.965058	0.876007	0.689674	0.585964	0.50634	0.575568
GGT6	1.09591	1.0997	0.989261	1.07355	1.25538	1.41624	0.452321	0.378105
ADSL	0.88059	1.14731	0.937856	0.875708	0.708163	0.576105	0.622384	0.48519
UGT2B7	0.874543	1.07791	1.01309	1.06817	1.10443	1.96158	1.80008	1.97993
ACAD9	0.903522	1.33236	1.01252	0.98389	0.819343	0.687647	0.575599	0.460855
DBNL	0.90891	1.27569	1.00038	1.01503	0.789725	0.632607	0.578348	0.415769
AKR1A1	1.05598	1.34628	1.02014	1.04818	0.872693	0.830304	0.461468	0.305093
SIDT1	0.889078	0.80849	1.03925	1.23103	1.44684	1.22581	1.96496	1.89834
PKIA	0.901731	1.14152	0.923658	0.885563	0.68989	0.801222	0.427019	0.350459
MTFR1L	0.892721	1.09232	0.960179	0.911077	0.576352	0.627903	0.361571	0.408114
CDH3	0.874197	1.04582	0.912603	0.926608	1.09644	1.55017	1.82911	2.10735
HIST1H2AI	0.976419	0.805411	0.979149	0.915286	0.343374	0.441315	0.255453	0.241394
SRPX2	0.986966	1.05748	1.09238	1.06385	0.892965	1.95261	3.30188	3.33214
NAMPT	0.95376	1.04513	0.892445	0.929964	0.951818	1.3489	2.9506	3.22531
LETM2	0.942931	1.30951	0.907064	0.892011	0.806187	1.41211	2.2044	1.8418
SEMA3D	1.34118	1.44571	0.92122	0.882093	0.648546	1.08652	3.35066	3.21141
POLD2	0.929576	0.808837	1.0367	1.20171	1.08012	0.595836	0.491543	0.35539
CDCP1	0.935105	1.20983	0.919449	0.886086	0.993991	1.21287	1.89968	2.06608
ELL2	0.928952	1.16102	0.961222	0.915371	0.906706	0.803767	0.616813	0.440503
PIGF	0.939648	1.19028	1.02174	1.07173	0.716865	0.628562	0.524189	0.449781
HCFC1R1	0.891711	1.15303	0.955811	0.964783	0.970505	0.898882	0.359075	0.2865
SLC52A2	1.09248	0.999113	1.01905	1.02936	1.10719	0.97089	1.40126	1.71444
TLE2	1.18085	1.0579	1.05143	1.11	1.16378	1.26789	0.706658	0.381932
PCCA	0.867729	0.840978	0.984759	1.07208	1.13587	0.94394	0.446058	0.42655
TOP2B	0.877545	1.19511	1.01667	1.02212	1.03956	0.939506	0.526762	0.474976
DNAL4	0.954528	1.16948	0.938639	0.944338	0.648974	0.63374	0.534729	0.500877
PLEKHJ1	0.906518	1.17741	0.998264	0.96128	0.732693	0.660385	0.607957	0.514346
PNKD	0.992087	1.00933	1.00878	1.08124	0.890989	1.04268	0.465485	0.410093
ARNT2	0.902161	0.854181	0.958989	1.19857	1.1244	1.57624	2.25722	2.70964
NPHS2	0.885025	1.12861	1.15627	1.19794	1.72748	1.81542	1.5955	1.9403
APEH	0.933125	1.33068	1.00992	1.01206	0.95302	0.718087	0.591319	0.435793
C17orf51	0.967583	1.24588	1.04636	0.972485	0.871662	0.976909	1.48565	2.09535
GCHFR	0.922548	0.944638	1.05731	1.09033	1.25505	1.0953	0.54723	0.48685
SEMA7A	1.09467	0.911658	1.0789	0.940283	0.869964	0.865778	2.56958	3.84415
CKB	0.925997	1.24013	1.08916	1.15348	1.2019	1.65657	0.823602	0.423625
MAOA	0.771413	0.898465	0.987176	1.08356	1.14347	1.2341	1.44591	2.19017
SIPA1L2	0.92963	0.888171	0.940663	1.01429	0.843882	0.933287	0.511878	0.34922
FOXO1	1.13282	0.968269	1.16775	1.10252	1.1304	1.12738	0.606722	0.44988
VSNL1	0.947396	1.12575	1.06175	1.13862	0.981464	0.910939	0.443771	0.261773
CATSPER1	1.00188	1.1014	1.04096	1.11245	1.09995	1.43734	1.69153	2.0644
IGFL1	1.06647	1.04249	1.03251	1.10679	1.01529	1.24239	4.42927	2.77894
CHTF8	0.938673	1.20703	0.996605	0.987187	0.82335	0.644422	0.541888	0.422215
NPIPB9	1.01736	1.18828	1.06992	0.878696	1.19571	1.15804	1.58586	1.87595
RHEBL1	1.02637	1.08745	0.903877	1.2028	0.98957	1.84325	3.73566	4.04268
HNRNPA3	0.919114	1.08353	0.958214	0.980186	0.825879	0.731685	0.621097	0.527278
LGALS9C	0.963376	1.23244	1.0415	1.07891	1.37541	1.67367	2.45886	1.61086
SLC37A4	0.90689	1.28311	1.02756	0.950215	0.75635	0.686768	0.600683	0.654156
SSH3	1.10667	0.942024	0.975901	0.98961	1.12046	0.890453	0.588687	0.471433
PGF	0.892646	1.30648	1.12583	1.08043	1.03167	1.69743	3.2509	2.47206
DNAJC4	1.01955	1.17634	0.99275	0.989138	0.944981	1.10948	0.706553	0.489443
SPHAR	1.03537	0.853353	0.954631	0.972341	0.998597	0.962239	0.46698	0.334715
RASEF	0.931852	1.15058	0.909513	0.889387	0.750841	1.24216	2.2213	2.20021
SEC22C	0.851048	1.14666	0.948306	0.848278	0.58638	0.519265	0.511737	0.535069
HSD17B2	0.932438	1.02619	1.00499	1.04309	0.78099	1.13352	1.42442	2.44303
MEIG1	1.06703	1.12437	0.874985	0.862767	0.728627	0.905437	0.630138	0.507513
C1orf54	0.836169	0.931356	1.12735	1.09597	1.48218	1.55275	2.5031	2.62924
SLC1A4	0.925266	1.18978	0.983605	1.14492	0.872581	1.02575	0.598092	0.404153
GFPT1	1.20245	0.815556	0.998204	1.14077	1.29717	1.33568	1.81142	2.41445
NT5E	0.958914	1.17522	0.944549	0.996057	1.09959	1.31762	4.5358	6.36279
CD300E	0.959318	1.19045	1.03812	1.09493	0.888949	0.708721	0.505483	0.522019
COQ7	0.942113	1.15779	1.0058	0.996503	0.923274	0.811638	0.580282	0.512588
WRAP53	0.953221	1.25253	1.00157	0.957982	0.764227	0.66946	0.638399	0.700026
TSTD1	0.966876	1.21298	1.043	1.03451	0.913216	1.02783	0.598334	0.351933
EPHX1	0.911936	1.22164	1.01022	1.00523	1.04918	1.17088	0.473265	0.294991
TNFSF13B	1.22148	1.16644	1.09253	1.00117	0.945615	1.14819	2.39949	2.03143
ELMOD2	1.54923	1.11993	0.961745	0.961767	0.761676	0.750149	0.395614	0.363104
GATB	0.895851	1.25664	0.957507	0.958948	0.867383	0.736861	0.53525	0.47335
UNG	0.917265	1.12997	0.964081	0.843977	0.694881	0.829855	0.594135	0.492772
ZDHHC11	0.969084	1.22011	1.02053	1.03096	1.03021	1.54331	2.2969	2.83594
C8orf37	0.855572	0.833168	0.879965	0.917424	0.822598	0.830098	0.557188	0.466748
TTC21B	1.48116	1.0125	1.02037	1.08752	1.0572	0.647513	0.573077	0.622435
BAI1	0.942634	0.980834	0.950016	1.10489	1.04121	1.58259	1.47136	1.75593
C6orf226	1.08795	1.15089	0.881752	0.850717	0.591026	0.739387	0.446766	0.440619
RASGRP4	0.811552	1.01122	0.904394	0.806906	0.717194	0.701483	0.641275	0.61535
EPPK1	1.05385	1.25369	1.11012	1.26867	1.56354	2.52495	1.96716	1.3316
HDAC9	0.881144	0.940215	1.12415	0.958092	0.835892	1.60331	2.66197	2.57041
XRCC6	0.946817	1.1192	1.01712	0.999157	0.901159	0.888408	0.708688	0.689153
MAP3K6	0.973329	1.19291	1.13898	1.07213	0.850146	0.595522	0.600214	0.509598
DCLK1	0.796189	0.705888	0.984648	0.997705	0.956702	0.75367	0.613001	0.209063
SUOX	0.980227	1.01336	1.2472	1.25791	0.915736	0.692076	0.386516	0.471281
MLH1	0.898548	1.16001	0.944375	0.913507	0.852171	0.816533	0.620042	0.531055
TRIM21	0.883744	0.893051	1.07928	1.01557	0.916432	1.24247	2.77885	2.18295
SLC12A4	0.941181	1.17142	0.990983	0.910896	0.924427	1.48607	1.79448	1.73591
PIGX	0.905844	1.09424	1.0584	1.01531	0.930577	0.983029	0.686124	0.542909
CHP1	0.960517	1.1123	1.00438	1.02672	1.07313	1.16486	0.588481	0.48781
TRMT1	0.920912	1.34799	1.12817	1.08645	1.04346	1.04026	1.98212	2.18888
ARRB1	0.945897	1.11706	1.07965	1.15849	1.06888	0.821246	0.508833	0.505145
ARPC1B	1.03489	0.855381	0.991877	1.02097	0.884216	0.86069	0.563583	0.397072
PIK3R2	0.928822	1.20484	1.06305	1.0672	1.1684	0.931437	0.562481	0.517588
TP53I3	0.922902	1.22242	1.10247	1.11235	1.05856	1.7791	1.60317	2.1036
PLCB1	0.799759	0.780111	1.04194	1.0321	1.19115	1.05834	0.626757	0.556262
HIST1H4D	1.13614	1.01049	1.02568	1.03882	0.400064	0.502262	0.302436	0.274429
ACOT11	0.969489	0.995212	0.899674	0.913738	1.29442	1.71097	0.583022	0.395302
HIST1H1A	1.26729	0.399827	0.59863	0.955855	0.258054	0.348942	0.239901	0.242371
RAB7B	0.951453	0.711224	0.752296	0.967305	1.02108	1.40953	0.458589	0.238665
CCSER2	0.856175	1.02739	1.02515	0.994019	1.01619	0.81428	0.623186	0.541503
NTPCR	0.905775	1.22215	1.02608	1.06539	0.902373	0.883808	0.548235	0.488082
VPS18	1.21474	1.03994	1.04215	1.11386	1.79965	1.62249	2.76638	4.43615
SERPINE1	1.05413	1.01736	0.735734	0.738844	0.679178	1.21358	3.16006	3.49811
WDYHV1	1.09405	0.758949	0.982746	0.937436	0.661194	0.646022	0.550697	0.47971
COMMD7	0.852994	1.21396	0.912781	0.883068	0.740044	0.733187	0.543067	0.48936
PTGS2	0.919519	1.11566	1.23033	0.938116	0.809981	1.67644	5.70861	6.96702
TET1	1.10472	0.798912	0.974222	1.11178	1.10037	0.75114	0.478994	0.385443
HIBCH	1.04055	1.04328	1.01551	1.05631	0.863255	0.777472	0.475851	0.453938
CDKN3	0.889	1.09752	0.720331	0.636842	0.758937	0.790998	0.605814	0.411931
TRIM13	0.976155	0.83298	0.890572	0.970453	1.0329	0.624933	0.509665	0.430246
CPA4	0.890879	1.13572	0.830653	0.855724	0.545334	1.18012	4.33632	3.55831
CALML3	1.00506	1.37234	1.05931	1.10035	0.913756	0.989405	0.543718	0.303998
FRAT1	0.937662	1.11535	1.07585	1.1672	1.02251	0.834999	0.565755	0.518155
LIPG	0.858842	0.908755	1.02332	1.04402	1.02244	1.20968	1.69919	1.71572
HIC2	0.909408	1.28186	0.988428	0.906225	0.972688	1.06166	1.578	2.1756
SLC22A4	0.957491	1.1628	0.999704	0.973945	1.11315	1.06124	1.75224	2.09318
PNKP	0.909718	0.851374	0.966835	0.867376	0.942664	0.846195	0.640014	0.477054
SPTBN1	1.0402	1.19508	0.928147	0.898426	1.01961	1.34499	2.94568	2.51516
GAS6	0.956451	1.40778	0.994442	0.922997	0.876238	0.794134	0.614066	0.411395
RYR2	1.0061	0.668368	0.961299	1.08749	0.932142	1.02924	2.35481	3.3299
MAP2K5	1.41477	1.70004	0.995574	1.06242	0.885038	0.646805	0.510927	0.388984
ATP5A1	1.02094	0.999921	1.03114	0.965991	0.733096	0.73612	0.470658	0.424164
H3F3A	0.946594	1.14226	0.966491	0.984592	0.936535	0.944935	0.615622	0.524374
BRE	0.931964	1.18766	0.964219	0.917749	0.843391	0.761403	0.598247	0.470249
CAV2	0.953901	1.15861	0.940709	0.866558	0.731203	0.790123	0.622759	0.526991
BBS9	1.4722	1.03941	0.984961	1.12939	1.23027	1.03031	0.35172	0.295492
GEMIN8	0.95319	1.20846	0.947459	0.999262	0.771228	0.734211	0.556229	0.395115
TTC27	0.89541	1.12172	0.946761	0.949089	0.728499	0.640682	0.539154	0.515935
TEX264	0.962515	1.24463	0.980406	0.954757	0.655336	0.680013	0.582106	0.525316
LOC728392	0.757527	0.859774	1.08386	1.32093	1.18392	1.68569	3.58004	2.96148
DAB2	0.868266	1.05077	1.034	1.06212	0.865247	1.48128	1.5026	2.23159
PSIP1	0.922388	1.08189	0.973905	0.970338	0.747391	0.861784	0.484359	0.442323
TNFRSF25	0.868297	0.946326	0.994915	1.0191	1.32668	1.029	2.11386	2.68803
NFATC3	0.931528	1.37642	0.994557	0.990165	0.852392	0.673994	0.555053	0.456246
SARS2	0.874714	1.04411	1.008	0.893481	0.731741	0.721039	0.663199	0.583635
OXA1L	0.899995	0.838143	0.967759	0.97533	0.777456	0.6527	0.527486	0.511592
CDH16	0.986741	0.916528	1.04046	1.04793	1.45161	1.52639	1.6164	1.47412
ZNF107	0.887977	1.19198	1.06548	0.979403	1.15352	1.61317	1.90381	1.70079
UROS	0.84662	0.847156	0.965851	0.945077	0.848802	0.656005	0.48771	0.402599
RAB4A	0.882024	1.14428	1.00935	1.00556	0.844841	1.01375	0.517383	0.397397
ACSS1	0.882774	1.14941	1.08311	1.28488	1.09338	1.6716	0.576002	0.279717
FLNB	0.969873	1.28533	0.960755	1.02368	1.06595	1.45043	2.63078	2.32797
SORL1	0.936067	1.2272	1.02073	1.01644	1.04003	1.31529	0.78947	0.396552
COA3	0.911906	1.12109	1.03156	1.08561	0.866069	0.819576	0.504781	0.451404
PXDN	0.974014	1.1728	0.98029	1.13189	1.29012	1.70367	2.20642	2.48091
NUDT6	0.989443	0.766059	0.825999	0.865769	0.757627	0.793484	0.451229	0.456161
DNAJC18	0.922944	1.18604	0.991008	1.1274	1.07292	1.14447	0.55523	0.423803
SLC16A14	0.869157	1.05292	0.701822	0.827613	0.642416	0.471675	0.380762	0.56011
PYCARD	0.781862	0.695339	1.00345	1.10768	1.30331	1.11526	0.577458	0.441932
KREMEN1	0.924745	1.22536	1.09193	1.08224	0.954902	1.08128	0.692324	0.499356
CDKL5	1.07933	1.17852	1.25856	1.10983	1.22827	1.81311	2.16871	2.14741
MCM6	0.950795	1.10216	0.968076	0.746834	0.562767	0.711491	0.474233	0.44056
TBX19	1.06445	1.17141	0.926203	0.849757	0.896321	0.901765	1.51543	1.76023
CDKN2AIPNL	0.856748	1.09438	0.951219	0.919319	0.862037	0.936765	0.646537	0.466065
C1orf52	0.938102	1.15626	0.972389	0.997544	1.10387	1.55625	2.08685	1.90807
RFX2	0.829856	1.08232	0.879272	0.874253	0.755663	1.02321	0.584367	0.421716
BATF2	1.01936	1.00567	0.903012	0.89598	1.95504	1.79803	15.5349	11.0236
GLIS1	0.875548	0.968052	1.01338	1.01173	1.17895	1.18186	0.352818	0.350448
NUPR1	1.03056	1.26732	1.10778	1.74839	1.60694	3.93308	4.73938	3.56251
KIAA0226	0.87183	1.1585	0.95636	0.900088	0.862232	1.09011	1.67292	1.56965
CYC1	1.10161	1.58331	1.13853	1.01159	0.777342	0.560704	0.458848	0.417629
FOCAD	0.931549	1.15061	1.02509	1.0428	1.08554	1.06582	0.570301	0.471783
TMCO6	0.869793	1.19434	0.997142	1.06785	0.796579	0.733644	0.559596	0.581846
SMARCD2	0.943031	1.23321	0.986854	1.00147	0.84099	0.711171	0.588385	0.578502
ANGPT1	1.05009	0.951088	1.13138	1.32416	1.0265	0.936863	0.344387	0.317708
SNX31	0.815394	0.904832	0.992276	1.09746	1.24527	1.2517	0.592264	0.36957
AKR7A2	0.901819	1.1226	1.06471	1.07245	0.909462	0.86815	0.547783	0.438175
CLTB	1.01756	1.17015	0.979717	0.959115	0.864028	1.4231	2.03669	1.88571
EXOSC7	0.989686	1.14038	0.958428	1.07829	0.874599	0.710266	0.682321	0.616502
ACADS	0.98691	1.20713	0.976545	1.01429	0.934087	0.854132	0.619417	0.460692
TMPRSS11F	0.889014	0.973279	1.03269	1.14308	1.05309	2.03981	1.71118	1.68065
CSRNP2	0.872045	1.22816	0.956386	0.795699	0.768173	1.19623	1.64873	2.08739
MYB	1.11523	0.862776	0.869619	0.866347	0.801093	0.584439	0.411653	0.395354
FH	0.905801	1.15126	1.07722	0.957725	0.754082	0.756524	0.509732	0.458899
GSTM4	0.827002	1.16419	0.980326	1.0981	1.06515	1.0642	0.450926	0.30976
STARD7	0.925915	1.2381	1.04391	0.984718	0.872087	0.905344	0.632952	0.504871
PLD6	0.904302	1.17855	0.866271	0.839357	0.853732	1.07938	1.55069	2.40713
CINP	0.95552	1.2724	1.00518	0.985562	0.866138	0.696654	0.682388	0.585365
AMPD3	0.949722	1.16105	1.02204	1.0242	1.01401	1.36043	1.66343	1.99047
LOXL2	0.885869	1.2073	0.990257	0.871364	1.00678	1.13275	1.9598	2.50949
NKX2-3	1.17362	1.03865	1.09223	1.0245	1.08531	0.942863	0.642738	0.48217
PEX11G	0.952287	0.824739	1.01682	1.09604	0.91962	0.952172	0.63813	0.465066
H2AFZ	0.898999	1.10824	0.959279	0.972576	0.739249	0.741852	0.595523	0.531949
VEGFC	1.20681	0.753723	0.918957	0.819617	0.655481	1.11079	2.70674	3.67473
TUFT1	1.23376	1.13548	1.0238	1.00042	1.05877	1.72275	1.86667	1.96663
TMEM229B	1.45363	0.935224	0.900841	1.13809	1.50899	1.53615	2.88441	1.81754
DNASE1L3	0.868454	1.0825	1.04824	0.999361	0.902409	1.26959	0.508971	0.244539
PDIA5	0.882767	1.13084	1.03476	0.952748	0.894028	1.03893	1.56061	2.06808
SLC43A3	0.948793	1.40311	0.947433	0.964633	0.929013	1.11446	2.11675	2.35296
GPRC5A	0.914257	1.15887	0.997573	1.08052	0.972099	1.60213	2.15242	2.40656
FOLR1	1.01885	0.998684	0.989033	1.07359	1.20893	1.64508	1.72828	1.49201
PANX1	1.27649	1.13227	0.995619	0.937598	1.01552	1.33876	2.00436	2.36478
DECR1	0.899519	1.08169	1.00314	1.03375	0.726417	0.773116	0.422152	0.272669
PRDX2	1.11914	0.906872	1.01806	1.0493	1.22865	0.681713	0.497603	0.393651
GSTA4	0.907716	1.06422	1.08978	1.05518	1.06168	1.17454	0.390279	0.259931
DAPL1	1.21394	0.931402	0.957743	1.0947	1.56318	2.15871	0.390761	0.0537783
ATP5G2	0.935962	1.16438	1.00062	0.975407	0.944293	0.928601	0.676438	0.504709
LRRC28	0.846827	1.07134	1.04897	1.03913	0.745603	0.68858	0.491177	0.407312
NRG2	1.04947	1.03609	0.992747	1.13459	1.37197	1.36643	1.63403	1.71538
PGAM1	0.898102	1.1978	0.974745	0.918574	0.626979	0.578143	0.479273	0.388198
DAPP1	1.2496	1.09061	1.07659	1.01485	1.09695	1.74305	3.41666	3.04678
POLQ	0.908141	1.13358	1.11335	1.0552	1.18269	1.27139	1.50218	1.76884
MXRA7	1.20274	1.13314	0.924875	0.850086	0.738227	0.865925	0.50201	0.365319
EEF1A1	1.16831	1.59028	1.0806	1.0129	0.799666	0.672386	0.640796	0.492359
RAB20	0.998239	1.25504	1.02608	1.04072	0.849588	0.790074	0.577292	0.584428
WLS	0.906042	1.11069	0.93096	0.916407	0.613318	0.675924	0.607004	0.489646
FBXO36	0.833802	1.08897	0.853543	0.920695	1.00428	0.906687	0.642943	0.447688
AMZ2	0.951805	1.18494	0.958243	0.974231	0.855333	0.837356	0.597746	0.529009
LDHD	0.892022	0.994849	1.00732	1.00122	1.11757	1.12903	0.381284	0.318399
DHRS4L2	0.956546	1.22008	1.07705	1.11224	1.04137	0.91345	0.596799	0.551587
WNK2	0.90888	1.1178	0.99008	1.00106	1.11523	1.25373	0.778138	0.420775
TOX2	1.04286	1.05413	1.00388	1.02291	0.957296	1.09062	0.695369	0.434956
RPH3AL	1.09796	1.07477	0.899859	1.01503	0.873388	0.87631	0.575671	0.511822
ACTR1B	1.09409	0.983757	0.993884	1.0618	0.823274	0.573	0.477149	0.468709
DESI2	0.860353	1.11014	0.990115	0.948093	0.78363	0.662456	0.623726	0.630594
KLF7	1.76643	1.01233	0.960379	0.87254	0.872408	1.30591	2.52869	2.98607
SCO2	0.835791	1.0099	1.00774	1.0206	0.837671	0.82772	2.01492	2.76857
ZMYM3	0.971667	1.30512	0.996744	1.0057	0.872087	0.731873	0.439056	0.452466
HOXA13	0.909385	1.14502	0.980693	1.00859	1.02165	0.920236	0.413518	0.304855
PARD6G	0.926814	1.06802	1.00042	0.945163	0.784567	1.1717	0.541272	0.372603
PYGO2	0.944263	1.2233	0.989947	0.934911	0.812799	0.764657	0.631668	0.581094
MACC1	0.817126	0.931592	1.21185	1.24112	1.32217	1.85399	2.69103	3.11766
MCFD2	1.17856	1.01822	1.00443	0.980438	1.05788	1.37012	2.23627	2.65122
ZSWIM6	0.882313	1.09122	1.06376	1.06359	1.30235	2.38327	2.10347	1.76524
PGD	1.09559	0.906948	1.01066	1.01169	1.05018	0.588747	0.42726	0.347795
SERPINB2	0.867269	1.05748	1.3004	1.45909	1.12465	1.48086	2.68469	4.04193
CAPS2	0.859438	1.00695	0.919171	0.958729	1.37711	1.29984	0.58015	0.427449
DNAJC12	1.03099	1.01082	1.00715	1.08573	1.22737	1.55689	1.35606	1.45852
NPIPB5	1.33123	0.98633	1.04907	1.00491	1.75446	1.41005	2.00736	2.18534
SMAD6	0.931944	1.18828	0.955719	1.0723	0.722578	0.777013	0.356894	0.31875
HIGD2A	0.928792	1.16787	1.02512	0.964081	0.934377	0.826697	0.544561	0.437163
ECH1	1.72872	1.03162	0.997542	1.05513	1.40482	0.912068	0.51528	0.315832
ENTPD7	0.881639	1.03473	0.969146	0.968244	0.96114	1.51215	1.70923	2.06373
ANXA2R	1.04122	1.26612	0.92136	0.997398	0.853894	0.912393	0.56108	0.391144
VIT	0.877986	1.00953	0.932539	0.934693	0.849966	0.863397	0.387841	0.363473
ADH1C	0.842462	0.96269	0.984659	0.999164	0.846629	0.931592	0.477129	0.339913
MED27	0.928907	1.25049	0.985686	0.910006	0.642763	0.533882	0.560525	0.492093
SLC2A8	0.955291	1.2022	0.966	0.933841	0.91922	0.900508	0.61794	0.586381
RTTN	1.5761	1.18578	0.993756	0.944103	0.703141	1.04852	1.52194	2.08949
SERPINB1	0.954981	1.30509	1.00235	1.05118	1.00767	1.17655	1.86161	2.42335
LYRM4	1.04347	1.08823	1.02312	0.979975	0.882539	0.72691	0.645879	0.587709
THOC3	1.12716	1.20925	1.0843	1.00006	0.784264	0.735574	0.628916	0.586888
ADM	0.931308	1.10124	1.01954	0.921961	0.753407	1.35127	1.41709	1.84299
CITED2	1.15676	1.05338	1.22231	1.00829	1.04637	1.41786	1.65671	1.61986
C11orf71	0.948298	1.00237	0.931115	0.961259	0.863017	1.02446	0.512543	0.431548
LRAT	1.12236	0.976286	0.947127	0.991148	0.617839	0.846822	0.322954	0.316695
GYG2	1.02195	1.10928	0.98635	0.993007	1.05044	1.21837	0.657046	0.550486
TNFRSF10A	1.06062	0.776123	0.935659	1.00964	1.39085	1.61181	2.12517	2.66324
SLC38A7	0.96748	1.02342	1.02935	0.959851	1.15291	1.27555	1.498	1.98599
MRPS34	0.960678	1.295	1.01485	1.00209	0.863328	0.669086	0.602569	0.60878
CLDN4	0.979507	1.18921	0.850764	1.08457	1.34658	1.66005	2.2063	2.76151
TBC1D14	0.925482	0.894955	0.925612	0.951931	0.86505	0.8318	0.595237	0.542538
MAP3K10	0.960373	0.979342	1.04291	1.05176	1.1925	1.2211	1.814	2.19134
BTBD2	0.8674	0.935601	0.981687	0.927478	0.938995	0.72616	0.60299	0.47973
TRAPPC2L	1.02239	1.10128	1.01467	0.977405	0.900146	0.923298	0.657882	0.558982
PPIA	0.965567	1.07098	0.980209	0.968746	0.855132	0.842797	0.711753	0.641555
ATXN3	0.879879	1.09583	0.877862	0.966038	0.93171	0.86032	0.522151	0.371913
SLC25A23	0.87479	0.957526	0.97188	1.1052	0.964734	0.797225	0.55363	0.517474
FLOT2	1.05559	0.943879	0.988241	1.07412	1.28958	0.893465	0.589346	0.485294
CTSV	0.927702	1.15379	1.03009	1.05957	1.10156	2.43219	1.49003	1.11202
RELB	0.892544	1.24638	1.78652	1.44063	1.14624	2.74505	3.13742	2.06669
CLIP2	0.886307	1.21002	0.940615	0.962646	1.14735	1.40422	0.621953	0.391036
IL15RA	0.903872	1.2595	0.97951	0.947672	0.89306	1.16928	2.28815	2.35426
MGST3	0.957048	1.12948	1.028	1.06151	0.904004	1.07072	0.53277	0.403756
MANBAL	0.815355	0.818553	0.899512	0.937467	0.71766	0.716273	0.628069	0.532644
HRAS	0.950247	1.23406	1.03753	0.951727	0.769929	0.653165	0.688886	0.643164
SRSF10	0.851377	1.13419	0.965327	1.03582	0.782839	0.700879	0.616859	0.584817
PIM3	1.05511	1.0174	0.919169	0.982325	1.20738	1.14285	1.92793	2.18884
ENO1	0.930387	1.25974	0.97762	0.978361	0.811408	0.749708	0.676826	0.508045
SLC41A3	0.862495	1.12267	0.906675	0.892797	0.706956	0.795614	0.649928	0.585299
TMEM134	1.13352	1.16287	1.03695	1.13447	1.10301	0.973943	0.672491	0.491934
ATP5I	0.969538	1.17765	1.02892	1.01482	1.00842	0.976196	0.670005	0.545947
CNP	0.889893	1.09707	0.88267	0.858887	0.700307	0.848751	0.789122	0.522674
TMEM9	0.936316	1.22794	1.02629	1.02626	0.822438	0.68985	0.583148	0.538901
LCE5A	1.20482	0.899583	1.03266	1.09292	1.44345	1.32419	2.35923	2.89621
ROR1	0.889091	1.15033	0.969149	0.964051	0.908179	1.01066	2.16648	2.38775
RPL22	0.889688	1.09072	0.950834	0.90771	0.635041	0.563393	0.398741	0.29127
CA5B	1.01642	0.886762	0.912315	0.895519	0.928821	0.935857	0.606533	0.461655
ZBTB14	0.845069	1.14835	0.994176	0.883165	0.669286	0.689528	0.624247	0.686543
RNF130	0.889415	1.1363	1.00102	0.982465	0.742822	0.887907	0.547414	0.518994
DLGAP5	0.868336	0.960299	0.527574	0.662433	0.616014	0.766953	0.463481	0.470128
TBC1D7	0.831612	1.19721	0.946798	0.975753	0.64377	0.660402	0.522334	0.52865
NQO1	0.842242	1.03852	0.916504	0.854993	0.750115	0.683992	0.480951	0.386323
BLOC1S6	0.892479	1.15238	0.932905	0.979764	0.91184	0.836891	0.568234	0.621644
KXD1	0.937171	1.23461	0.95668	0.897802	0.6313	0.546724	0.650952	0.481052
MRRF	0.863708	1.1537	1.00269	1.00139	0.76653	0.592804	0.581299	0.550535
FAM175A	0.873103	1.09701	0.968698	0.903747	0.674259	0.7852	0.528884	0.54965
ZFAND2B	0.92643	1.25836	0.970572	0.923984	0.667786	0.642553	0.65859	0.580491
ARHGEF25	0.96696	0.949537	0.977344	1.00271	0.882786	0.861647	0.725345	0.693047
TGM1	0.941327	1.10612	0.947984	1.29507	1.1512	2.21114	3.65209	1.99889
FAM83E	0.920542	1.13361	0.959059	1.06403	1.3531	1.79864	2.13846	2.42733
RPS3	0.880264	1.09238	1.02105	1.03779	0.809551	0.808935	0.6388	0.561633
NGEF	0.970056	1.25928	0.915642	0.946553	0.966226	1.0233	0.573354	0.47991
MGLL	0.860879	1.14315	0.96884	0.90526	0.787314	1.1265	1.97354	1.99509
HINT2	0.93564	1.20274	1.03496	1.10597	0.951005	0.840781	0.545154	0.364391
RASSF1	0.89589	1.1295	0.89095	0.896325	0.840257	1.28323	1.63372	1.3759
CDC42	0.942842	1.05621	0.92615	0.866081	0.902971	0.90868	0.642259	0.631122
THRA	0.947763	1.24947	1.00778	1.04017	1.03744	0.902195	0.625324	0.547104
NQO2	1.0918	0.685135	1.03606	1.10453	1.205	0.579227	0.456552	0.419126
PDK3	0.735888	0.747133	0.984661	1.00448	0.907941	0.962953	0.58987	0.498085
UBE2H	0.945202	1.14625	1.06749	1.06983	1.12662	1.615	1.93742	1.99158
SRRM3	1.27892	1.02057	1.07169	1.0894	1.32084	0.891852	0.70054	0.484776
RND3	1.1987	1.30868	1.11283	1.0836	0.709195	1.65374	2.43182	3.58181
HDAC11	1.02128	1.03931	1.01329	1.04654	0.90812	0.734683	0.578595	0.533968
ARHGEF28	0.933717	1.11548	1.04432	0.979628	1.4689	2.76181	3.11838	2.51771
STXBP2	0.956759	1.23578	0.996284	0.981327	0.858714	0.779531	0.646906	0.550726
SNAPC1	0.906511	0.51396	0.874067	0.990039	1.20957	1.21168	2.13068	2.3503
CDH2	1.03796	1.10214	1.10358	0.881735	0.772379	0.935635	2.04385	2.51123
RASD1	0.946494	1.27679	1.07111	1.09373	0.929407	1.40116	2.52139	2.73587
CD97	0.9851	0.951817	0.937401	0.898489	1.13771	1.25786	1.87202	2.15529
ZNRF1	0.904557	1.28763	0.927725	0.969279	1.01293	0.932645	0.470787	0.39446
PCSK7	0.944863	1.18743	1.00909	0.989909	1.07213	1.24427	1.4336	1.67837
PPM1K	1.34496	0.847919	1.02016	1.08096	1.54326	1.54937	3.17808	3.18507
IER2	0.947381	1.26669	0.940132	0.939166	0.893441	1.18261	1.98969	1.95006
DCAF11	1.07499	1.05184	0.99766	1.003	0.814178	0.748089	0.580103	0.467613
MRPL20	0.898312	1.13208	0.981603	0.968333	0.771495	0.714936	0.668926	0.66261
HS3ST1	0.911767	1.11406	1.08933	1.05576	0.801107	0.948015	2.41882	2.74371
SDCBP2	0.988555	1.41112	1.08412	1.18115	0.866414	2.78813	3.02832	3.09466
BMS1	0.938036	1.1404	1.10426	1.03593	1.15529	1.51258	2.13509	2.45223
INPP5F	0.933412	1.20481	0.948344	1.01653	0.789112	0.851545	0.637153	0.570668
LRRC16A	0.894213	1.01717	0.944902	1.02986	0.78672	0.950142	0.633673	0.513701
SHKBP1	1.49477	1.24217	0.994449	0.984581	1.06981	0.663292	0.577599	0.445632
STX19	0.985084	1.18677	0.91346	1.00851	1.24883	1.87512	1.99451	2.02456
ZNF429	1.02371	0.824134	0.969917	0.905932	1.28363	1.54946	1.77638	1.88313
FAM96A	1.25151	1.43744	1.01744	1.04898	0.818526	0.742555	0.475262	0.486724
TAX1BP3	0.980973	1.05621	1.00338	0.977313	0.658629	0.542945	0.467536	0.389585
SYTL1	1.01535	0.719988	0.927176	1.01793	1.41947	0.584076	0.433412	0.304634
RPL7	0.946976	1.05107	1.00499	1.04665	0.905121	0.833269	0.728941	0.52878
MPC2	0.904484	1.14313	1.03695	1.04899	0.893239	1.05069	0.507416	0.391767
GPX4	0.951592	1.20072	1.01621	1.01132	0.863877	0.861975	0.694921	0.43843
TYMSOS	0.901993	1.13232	0.852589	0.740048	0.689447	1.0664	0.558756	0.40775
GADD45G	0.944604	1.33224	0.913953	0.975442	1.12126	2.56937	2.32229	2.43874
PMF1	0.868508	1.18533	0.999134	0.971057	0.869155	0.752437	0.655029	0.585336
RAPGEF3	0.963352	1.27739	0.99251	1.06701	0.865814	1.15945	1.63387	2.24822
CYB5A	0.933388	1.17012	1.03269	1.10677	0.916589	1.02107	0.517578	0.363475
OBSL1	1.10528	1.24731	1.13922	1.26508	1.17157	0.996842	0.477787	0.346678
RBM23	1.07512	0.920815	0.985831	0.939837	0.6848	0.489514	0.527528	0.499337
PDE6A	1.10219	0.788423	1.00362	1.05654	1.24324	1.28465	0.465052	0.284045
AGAP1	0.890048	1.09515	0.974694	0.939654	0.888397	0.727527	0.611919	0.487104
NFYA	0.946532	1.15669	0.9679	0.964418	0.698149	0.627476	0.509886	0.64697
UVRAG	0.988506	1.08503	0.995901	1.06592	0.873036	0.81739	0.60758	0.57567
FNTB	0.907392	1.2745	1.03302	0.994584	0.761304	0.612983	0.522585	0.540729
C17orf58	0.873393	1.14077	0.92374	0.813914	0.609322	0.622555	0.479766	0.493023
DNAJB11	0.937964	1.13474	1.05745	1.0936	1.02868	1.21718	1.50098	2.08133
FAM3A	0.963956	1.25991	0.945487	0.947358	0.753412	0.671879	0.655711	0.485329
TNIP1	0.908779	1.23039	1.05474	0.981838	0.945201	1.12419	1.7564	2.2115
IFT46	0.882885	1.14233	0.926782	0.905033	0.601417	0.587065	0.553674	0.586505
CENPH	0.902505	1.14528	0.977166	1.01509	0.810493	0.801664	0.725983	0.510759
RPS23	0.89858	1.09569	0.953021	0.831199	0.793554	0.790489	0.521292	0.373687
SMOC2	0.965557	1.15719	0.87978	0.964312	0.809455	1.30717	1.48222	2.26341
SEC62	1.04791	1.16985	0.961159	0.890583	0.817451	0.776851	0.629618	0.60681
PRKAG1	0.851157	0.975334	0.969998	0.961155	0.75254	0.633806	0.58257	0.573314
TMC8	0.9666	1.19904	0.899538	0.946474	1.00682	1.6656	2.27745	2.29141
CLCN1	0.992368	1.08047	1.1689	1.14184	1.27134	1.05415	0.681593	0.535967
CD70	1.29737	1.13193	0.997137	1.06058	1.16755	1.66346	2.36961	2.07998
TMEM117	1.09446	0.984383	1.00721	1.05887	0.85852	0.939636	0.496156	0.411751
ACACB	1.00674	1.25602	1.04718	1.08991	1.0629	0.93964	0.46704	0.448593
SLC45A3	0.974222	0.914685	0.755698	0.814448	1.03608	1.29568	1.91594	2.51419
GBP3	0.926725	1.16353	0.987906	1.06784	0.897606	1.2385	1.8214	1.6658
NFKBIA	0.912348	1.35818	1.03751	1.06359	0.939964	1.34097	2.20919	1.99538
BCAP29	0.853761	1.14376	0.907376	0.815126	0.740183	0.668568	0.697083	0.674027
ALG6	1.06159	0.861773	0.971225	0.995934	0.770085	0.682913	0.560159	0.52069
LARGE	0.906907	0.757285	1.01523	1.0125	0.724237	0.589923	0.546461	0.367873
PCSK5	0.919537	1.15258	0.967224	0.963023	1.06422	1.59284	1.82154	1.92788
GNG8	1.04217	1.21595	1.06571	1.07374	1.03455	0.852838	0.674047	0.551215
BPHL	0.864939	1.1455	0.952063	0.934151	0.887256	0.986288	0.550367	0.383683
B2M	0.904861	1.07789	1.00169	1.03112	0.921432	1.23794	1.59509	1.8048
IL18R1	1.02041	0.766211	0.872817	0.895225	1.29552	1.14521	2.09811	2.27928
ALDH4A1	0.951225	1.23674	1.04082	1.07942	1.14972	1.43753	0.752949	0.364924
LAMC2	1.35586	0.92733	0.90478	0.861044	0.694895	1.12292	2.66262	4.26887
HADH	0.888762	1.01467	1.14168	1.03046	0.856678	0.812688	0.555755	0.41486
C17orf96	0.973046	1.34491	1.16416	1.16435	1.2617	1.56254	1.67703	1.56903
BRCC3	0.938592	1.15977	1.02797	1.03582	0.87022	0.82712	0.676425	0.590725
P2RX4	0.942055	1.20108	1.00217	1.04525	1.24351	1.74708	1.68166	1.80454
TRPV1	1.00052	1.03559	0.931874	1.14395	1.40001	1.66716	2.00711	2.19092
SLC39A8	1.14494	0.7543	1.0729	1.17519	1.15534	1.05739	2.05047	6.19477
NUDT2	0.932049	1.14949	0.968712	1.0377	0.857673	0.83591	0.610543	0.541096
HIST1H3I	0.921796	0.996814	0.950038	0.908247	0.549879	0.672124	0.603184	0.578687
EEF2K	0.847728	0.834553	1.26828	1.05726	1.46745	1.03023	0.432544	0.346821
KATNB1	0.957419	1.26229	1.07363	1.04204	0.956027	0.732862	0.641935	0.639872
RXRB	0.98293	1.20053	0.957766	0.965142	0.750596	0.743055	0.569527	0.485002
PLLP	0.826347	1.05923	0.863321	1.0012	0.802883	1.00878	0.598182	0.394117
INF2	1.01678	1.12735	1.01426	1.1346	1.1527	0.747678	0.591618	0.403984
NRBP1	0.944571	0.921294	0.935559	0.904285	0.771358	0.718423	0.705276	0.758821
RDH12	0.950472	1.1002	0.900659	1.16359	1.25834	1.87606	0.577515	0.23885
MRPL51	0.905678	1.08547	1.0079	0.986954	0.889664	0.857519	0.648812	0.595892
C21orf58	0.916533	1.09515	0.943135	0.961843	0.84541	0.834143	0.576543	0.540244
C14orf1	0.920196	1.2117	1.02508	1.0323	0.886819	1.07284	0.503092	0.486495
PHTF2	0.863729	1.04182	0.948881	0.858275	0.818261	0.94712	0.666516	0.535752
PIGS	0.953531	1.07803	0.963571	1.00492	0.841772	0.529099	0.518241	0.419842
C11orf24	0.899349	1.1405	1.06526	1.00882	0.964259	1.14495	1.67999	1.79579
NRG4	0.952937	0.95338	1.0252	1.09516	1.12511	0.928648	0.443922	0.498959
TRAPPC9	1.15566	1.16542	0.934361	0.989343	1.15452	0.760454	0.47737	0.440556
FBXL14	0.80496	1.0295	0.951884	0.979698	0.817607	0.803951	0.586811	0.549348
HCAR3	0.95277	0.94287	1.17766	1.36101	1.24531	1.7177	1.85048	1.76074
DUSP8	1.03832	1.18117	1.02416	0.941285	0.936452	1.11005	1.80183	1.97378
CDV3	0.971488	0.90567	0.960715	0.930373	1.00941	1.21442	2.02322	2.11197
ABCA12	2.04721	1.2481	0.846837	1.05121	1.13221	1.92556	2.4752	3.32607
CARHSP1	0.870518	1.08858	0.915319	0.912768	0.732666	1.07473	0.508619	0.489972
PLA2G12A	0.860483	1.12323	0.935317	0.871741	0.828891	0.890784	0.515767	0.49537
CD276	0.933891	1.15985	0.92506	0.966964	0.997208	1.19175	1.50226	1.84963
MCM5	0.901632	1.35374	1.01364	0.86565	0.719578	0.691633	0.639467	0.471232
CDC42EP4	0.930012	1.16473	0.920821	1.08736	1.14142	1.14324	0.69839	0.409884
LTA4H	0.94202	1.22785	1.08085	1.1621	0.980119	0.926268	0.56512	0.489202
IL20RA	0.916069	0.699104	0.792176	0.913565	0.881009	0.46462	0.381288	0.288809
WNT7B	1.08388	1.19167	1.02263	1.0379	0.739957	0.691084	0.567054	0.578705
TXNRD3	0.846884	1.17183	0.936234	0.857024	0.685438	0.747054	0.497544	0.384069
FUT6	0.986934	0.858164	0.936179	1.14817	1.12136	0.900568	1.49295	2.37314
RRN3	0.988535	1.24903	1.11657	1.02026	1.29286	1.62019	2.25705	2.19976
PROSER2	0.995099	1.41797	1.08544	0.981153	0.716564	0.986993	1.81891	1.91818
SSRP1	0.87522	1.12827	0.96568	0.905596	0.81176	0.795145	0.696372	0.62753
POLDIP3	0.881467	0.985842	0.983382	0.994562	0.744504	0.673899	0.653696	0.730926
COPS7A	0.888594	1.19501	0.976538	0.998359	0.816779	0.685644	0.610272	0.578753
HLA-G	0.864131	0.794517	1.06881	0.959854	1.11884	1.06428	1.80085	2.18296
ATAD3B	1.0079	0.975972	1.07094	1.00145	1.24536	0.917219	1.80726	2.03367
BCAS3	0.857192	1.11247	1.01088	0.987929	0.813911	0.838812	0.572588	0.475126
CHMP2A	1.09801	0.921603	0.993144	0.969849	1.21614	0.844513	0.616218	0.539184
UBXN6	0.968143	1.34633	1.0183	1.03344	0.94476	0.907842	0.623979	0.437841
IAH1	1.40105	1.21994	0.969042	0.948281	0.655908	0.700845	0.518577	0.501082
COG4	0.958582	0.90712	0.961823	1.04597	1.02525	0.560459	0.503399	0.455704
PRKACA	0.946682	1.1934	0.982136	0.996535	0.811314	0.857059	0.551787	0.454983
CAPNS1	0.979633	1.21562	1.02633	1.00731	0.892129	0.891418	0.657354	0.544631
WFDC2	0.893392	1.07266	0.977692	0.97382	0.727792	1.90117	2.20272	2.01186
NSMCE1	1.28012	1.18883	0.967381	1.04384	0.740223	0.525894	0.513401	0.378797
GOLGA6A	1.1134	0.95827	1.06084	1.00445	1.41901	1.26598	1.70015	1.72948
GSTT1	1.11487	1.08628	0.94745	0.988022	0.973273	0.91916	0.569649	0.542424
CEP44	0.837723	0.961589	0.877019	0.928131	0.770063	0.91144	0.558259	0.504092
ARRDC4	1.12246	1.31716	0.779697	0.877757	0.860648	1.67667	3.33883	2.48569
ZNF10	0.844902	1.18527	1.08145	0.960855	0.948441	1.31175	1.62776	1.88006
SDHD	0.895773	1.1702	0.998523	1.0963	0.793052	0.804723	0.476352	0.46106
ASB2	0.97934	1.14158	1.0876	1.28772	1.24049	2.41671	2.04116	1.8105
COX20	0.894423	1.14866	0.914834	0.863329	0.664167	0.607622	0.518944	0.514113
SSPN	0.899639	1.15999	0.96384	1.01299	0.92515	1.16977	0.507139	0.382468
ADM2	1.07464	1.24793	0.988606	1.1882	1.06031	1.45591	3.47505	3.83192
ANKRD33B	0.968028	1.02191	1.08225	0.904576	0.585821	1.35683	3.21573	3.00098
SMC2	0.910264	1.11792	0.948061	0.970991	0.885747	0.912051	0.666843	0.557112
BCAS4	1.32614	0.698354	0.998645	0.962456	1.09911	0.595106	0.468759	0.432289
TMTC4	1.10531	1.31509	1.06431	1.10819	0.698648	0.713731	0.464936	0.420671
GABPB1	0.841732	1.14036	0.96903	1.00131	0.810808	1.26008	2.04442	2.14024
BIRC5	0.89341	1.03769	0.832824	0.816076	0.935153	0.951353	0.736798	0.619024
GPR119	1.24294	1.3356	1.13833	1.10109	1.19425	1.2268	1.38035	1.54776
SYS1	0.98819	1.14382	1.04055	1.05275	0.976994	1.2489	1.73078	2.19834
CRADD	1.0403	1.19681	1.09598	1.00063	0.737493	0.705868	0.426768	0.342521
RPL3L	0.982152	1.19872	0.997518	0.92802	0.969701	1.29298	0.701319	0.407909
HMX1	1.04496	1.23278	1.02847	0.955093	0.72056	0.740282	0.820605	0.86617
C4orf27	0.886154	1.08454	0.969834	0.998536	0.749693	0.765813	0.577424	0.509216
DKK3	0.914122	1.22097	0.920536	0.92556	0.770741	0.887755	0.753158	0.349302
RNF19B	0.892674	1.19988	1.04704	0.938406	1.2354	1.69697	2.97177	3.02711
PTPN18	0.915374	0.987207	0.923979	0.938879	0.807819	0.558182	0.599574	0.557882
B9D1	0.827769	0.903985	0.994614	0.9512	1.01071	0.838458	0.564416	0.491518
SLCO4A1	1.62094	1.19848	1.02313	1.0051	0.850577	0.917256	2.85442	4.69093
GBP4	0.9132	1.19603	1.07042	1.26654	1.16315	1.70019	3.853	2.4836
NDUFC1	0.940897	1.15987	0.946693	0.893783	0.869499	0.846303	0.64075	0.578553
PARP1	0.86951	1.06083	1.06487	0.965338	0.786041	0.785951	0.582543	0.540775
FIG4	0.850239	1.12465	0.933407	0.908137	1.00716	0.948379	0.473252	0.420458
PSRC1	0.934539	0.870006	0.483759	0.597476	0.72512	0.550015	0.559937	0.533008
ENSA	0.944201	0.9494	0.980393	0.9754	0.801508	0.712685	0.463154	0.519963
FKBPL	0.936179	1.12741	0.993301	1.0781	0.678288	0.606519	0.650209	0.66663
PEX10	0.953272	1.00869	0.957869	0.950576	0.900657	0.730309	0.606442	0.461605
PBK	0.826021	1.0326	0.858743	0.880125	0.755507	0.75448	0.525161	0.588785
KBTBD4	0.905555	1.12191	0.967799	0.965268	0.634977	0.697297	0.483506	0.512385
TPM2	0.922161	1.18106	1.01996	1.01342	1.43467	1.93228	2.29429	2.18851
MCM7	1.12334	1.04807	1.03788	0.966861	0.84652	0.523515	0.494306	0.433902
IL33	0.925632	0.936665	1.04462	1.07266	1.15745	1.09316	0.56772	0.417156
CUL7	0.923428	1.19671	1.00917	0.969089	0.94061	0.90582	0.576581	0.526595
GBP6	0.938323	1.13149	1.04875	1.26048	1.18344	1.19171	0.533612	0.343599
SCRN2	0.962811	1.1894	0.94341	0.990285	0.954303	0.812277	0.487254	0.425157
BGLAP	1.03418	1.01098	0.998569	1.02807	0.911711	0.71716	0.707406	0.708864
SHANK3	0.925903	1.22559	1.05208	1.13435	1.09914	1.25777	1.77049	1.80367
TRA2B	0.926128	1.0382	0.958411	1.00363	0.814867	0.706433	0.684723	0.748744
BCAS1	0.992701	1.14313	0.895379	1.14715	1.21351	2.42221	1.86837	2.77072
TRIM69	1.09455	1.35682	1.12904	1.02094	1.04413	1.33571	1.60881	1.43997
VTI1B	0.865874	1.1336	1.03952	1.01586	0.842903	0.75251	0.631866	0.622607
SETD9	0.900816	1.18855	1.0164	0.976534	0.791278	0.798981	0.561937	0.524627
CAMSAP2	1.14328	1.45087	1.09019	0.970974	1.18234	1.76023	2.05625	1.50593
FAM183A	0.895492	1.15702	0.995701	1.01455	1.0151	0.953051	0.396011	0.26052
TMEM19	0.989488	0.718974	0.85013	0.88656	0.840738	0.81503	0.339262	0.310495
CXCR3	0.879283	1.17782	1.00584	0.965705	0.916945	1.20124	1.77233	1.80825
SMIM13	0.938949	1.18312	1.01831	0.981951	0.764515	1.0878	1.71641	1.64908
CPT1A	0.898375	1.20083	0.923117	0.913094	1.05273	1.20437	0.629858	0.440351
KATNAL2	0.94335	0.996648	0.97582	1.07912	1.10781	1.22948	0.668465	0.494238
KIF11	0.848808	1.01356	0.790435	0.758988	0.828837	0.93288	0.577792	0.49386
ASPRV1	0.852979	1.01752	0.95461	0.992428	0.892182	1.61408	2.06422	1.438
KYNU	0.92835	1.00601	0.989502	0.982517	0.892062	1.02138	1.22986	3.23493
PIN1	0.946748	1.09765	1.05212	1.00252	0.904101	0.739466	0.652349	0.627989
DCTPP1	0.995627	1.03744	1.03427	0.966703	0.799509	0.630194	0.677218	0.556975
AMOT	0.941664	0.929426	0.957632	1.14815	1.2673	1.10651	0.229268	0.227589
TRIM59	0.908765	0.861042	0.582659	0.595557	0.604711	0.787534	0.730518	0.640491
COMMD3	0.901395	1.08628	0.939761	0.90931	0.762216	0.785362	0.460069	0.425643
TMEM191B	0.972285	1.15261	1.01736	1.04274	0.821703	0.856723	0.571258	0.600762
AMTN	1.27926	1.10356	1.42196	1.02669	0.894557	1.46654	4.98988	6.70658
TNFRSF10B	0.979735	0.861993	1.04282	1.03079	1.32552	1.31337	2.29922	2.49434
ATP5S	1.10645	1.05319	0.937714	0.907874	0.938714	0.860558	0.628138	0.560247
KHDC1	0.929878	1.1946	1.00056	0.898746	0.66354	0.61825	0.794832	0.84366
TOR3A	0.873018	1.17633	0.995031	1.00929	0.634854	0.578759	0.574851	0.646036
DNAH2	0.899543	1.03834	0.995977	1.04227	1.06698	1.20092	1.43065	1.65375
SNX15	0.917942	0.947162	0.963199	0.912156	0.874465	0.612094	0.623702	0.67745
CSGALNACT2	0.987761	1.04426	0.92747	0.869269	0.741358	1.07792	1.8545	2.34651
NEDD4L	0.854786	1.09292	1.1157	0.915089	1.19879	1.68226	2.08228	1.94559
RACGAP1	1.22445	1.02198	0.697236	0.747964	0.725302	0.847718	0.609597	0.631369
CCBL2	0.930056	0.780948	0.932476	0.934569	1.00515	0.767892	0.5387	0.552622
RPS6KC1	0.937687	1.17237	1.02741	1.00519	1.2396	1.77043	1.94953	2.2056
HSD17B3	1.06174	0.915273	0.947463	0.960986	1.17446	1.31845	0.677355	0.476849
ZFYVE27	0.946838	1.13603	0.911138	0.957083	0.956363	1.20601	1.33048	1.82575
WNT5B	1.07693	1.14569	0.94025	0.952306	1.22295	0.873743	0.48514	0.459373
NEFL	0.906219	1.07197	0.90448	1.02369	0.745616	0.75303	0.655749	0.529531
NTHL1	0.852839	0.870468	0.996574	1.07584	1.0361	0.574337	0.517219	0.541346
SP140L	0.922622	1.05121	1.00135	1.08157	0.997441	1.40401	2.10287	2.12502
NUBP1	0.934793	1.14758	0.933807	0.944652	0.849532	0.749734	0.674943	0.733189
SECTM1	1.49824	0.653073	0.911225	1.38476	2.90367	1.73142	3.3291	4.3748
FTO	0.984121	1.07231	0.991692	0.954534	0.92598	0.895399	0.633088	0.601377
MDH1	0.938897	1.16429	1.01402	1.02661	0.954049	1.02898	0.56802	0.509929
TBXA2R	0.9861	0.948527	0.966584	1.02382	1.04819	1.4727	1.32913	1.71745
RPL5	0.921883	1.1486	0.993667	0.94994	0.834815	0.728498	0.70909	0.568577
PAGR1	0.957122	1.11195	0.903768	0.913386	0.760243	0.624817	0.533235	0.554647
NOXA1	0.945012	1.12454	0.860884	0.971226	1.03682	1.14151	0.480016	0.313847
GAMT	0.973284	0.963727	1.02688	1.07193	1.15568	1.35632	0.53855	0.330895
RNASEH2A	0.935052	1.06569	1.08139	1.10995	0.957551	0.994313	0.750935	0.641816
ARNTL2	0.917178	1.11742	1.00701	1.00035	0.987855	1.14433	1.95626	2.4781
TCTN2	1.05788	0.956803	0.946817	1.01242	0.916192	0.862391	0.655198	0.706799
OR4A15	0.771152	0.859984	0.858745	0.799942	0.796196	0.81447	0.854697	0.785615
SNTB2	1.39781	1.75819	1.06291	0.98482	0.908943	0.820937	0.52114	0.364133
RPS2	0.917047	1.13513	1.02064	1.01003	0.793737	0.740632	0.603462	0.600063
IGBP1	1.35334	1.09818	1.02172	1.02456	0.850179	0.830046	0.656787	0.540553
SLC35D2	0.898026	0.978578	0.973845	0.972738	0.846184	0.842669	0.569019	0.529369
CEP68	0.855008	0.924351	0.976487	1.03659	0.892415	0.941044	0.482012	0.361358
C19orf57	1.07715	0.922539	1.11998	1.16034	1.27626	1.1105	0.423909	0.347328
AP4M1	1.07122	1.07162	1.0639	0.895982	0.734053	0.707867	0.726516	0.589135
SH3TC1	1.19729	0.993475	0.956922	1.01118	1.11798	1.52746	1.88335	1.61471
CXCL1	0.923969	0.939629	1.36352	1.17569	0.5835	1.20026	4.66758	4.9225
NLRC5	0.924095	1.10725	1.09942	1.03617	0.992972	1.05163	2.67188	2.0011
SLC25A11	1.34681	0.975747	1.15926	1.12365	0.951592	0.56558	0.431143	0.34919
OSTF1	0.93787	1.13405	0.967961	1.06272	0.98862	1.09944	0.602855	0.519071
ELOVL4	1.24963	1.04703	1.09259	0.940547	0.780262	1.44271	1.56585	2.4433
SALL4	1.04663	0.800793	1.07286	1.03526	1.2415	1.21865	1.93341	2.63022
WRB	0.784028	0.978919	0.935342	0.997817	0.655453	0.726642	0.308211	0.34712
IFI35	1.18603	1.0638	1.10445	1.14309	1.00201	1.12913	4.65096	2.65743
MDH2	0.925217	1.12188	1.0083	0.990297	0.84545	0.818872	0.629329	0.502597
PEX7	0.899831	1.12813	1.00491	0.964676	0.821282	0.794282	0.613341	0.54591
VPS26B	0.885724	0.803774	1.01035	0.955285	0.993666	0.64153	0.597349	0.579129
SRP68	0.918433	1.23663	1.02656	0.996009	0.682478	0.595859	0.584972	0.569859
C20orf27	0.905658	1.19079	1.01963	1.00058	0.764242	0.529555	0.662888	0.579459
FAM177A1	1.07851	1.01053	1.11269	1.18823	1.31589	1.37023	1.59689	1.91293
ALKBH7	0.93763	1.25788	1.05943	1.07479	0.98461	0.97422	0.569601	0.475244
RAB1B	0.855461	1.08024	0.945141	0.861542	0.651729	0.694155	0.560463	0.465718
CABLES2	1.10656	0.684904	1.03904	0.952622	0.805538	0.521133	0.43025	0.434365
PEMT	1.09878	1.06961	0.955754	0.894934	0.757278	0.602957	0.571154	0.505555
MOSPD3	0.895598	1.21502	1.06584	1.05115	1.16789	1.15276	0.428882	0.346838
AGGF1	0.895679	1.11425	0.978744	0.921388	0.852288	0.812796	0.650439	0.576387
TRIM5	0.966242	1.17985	1.07993	1.12006	1.22913	1.38321	2.87856	2.19919
DAB2IP	0.974421	1.32022	0.956134	0.944685	0.978261	1.06861	0.813031	0.538285
VEZF1	0.904919	1.10355	0.907943	0.917341	0.803596	0.774655	0.705473	0.577101
MORN1	1.00999	1.25901	1.13838	1.0363	0.816104	0.785014	0.576052	0.685892
PLGRKT	0.915971	1.07708	1.00242	0.945983	0.747843	0.74924	0.619054	0.409686
C20orf144	0.894235	1.06201	0.952559	0.879602	0.727958	0.734527	0.704686	0.701849
FAM214B	1.01104	0.704706	0.869454	0.936603	1.28349	1.52072	2.37289	2.52683
TG	0.912345	0.754391	0.911879	0.942674	0.950999	1.22501	0.300971	0.224627
FAM83A	0.93391	1.27282	0.998333	0.971406	0.991255	1.30205	1.78082	2.18398
EPHX2	0.846077	0.729369	0.994586	1.05929	1.34338	1.16075	0.486112	0.28375
MAFB	1.00622	1.58363	1.20117	1.43606	2.11197	4.66669	1.92424	1.16968
UGT1A6	0.881952	1.03466	0.90587	0.954135	0.811507	0.922735	0.529323	0.411485
FDXR	0.904971	1.1885	1.07733	1.11449	0.992861	0.928183	0.529467	0.43337
NDUFA11	0.917789	1.16376	1.03584	1.04256	0.923193	0.934159	0.641643	0.514103
ATXN1	0.963788	1.03019	0.890292	1.02531	0.804219	0.951642	0.587496	0.423864
EFHD1	1.07454	1.14344	0.966747	0.924367	1.14262	1.26918	0.744021	0.528814
UQCRFS1	0.94074	1.181	0.968263	0.957211	0.876341	0.854925	0.625736	0.602955
VMP1	0.886382	1.06105	0.926174	0.936839	0.905803	1.30598	1.43237	1.93598
SLIT3	0.815369	1.02236	0.940988	1.08921	1.2156	1.10436	0.649751	0.449343
MAFK	0.930297	1.32988	1.01365	1.00075	1.10082	1.47042	1.66088	1.61861
CBR3	0.951147	1.18695	0.87637	0.90986	0.94658	0.960055	0.614372	0.436287
VKORC1	1.01482	0.964322	1.03519	1.02779	0.883611	0.748048	0.665569	0.593303
CTGF	1.26095	1.18512	1.12251	0.864836	0.664441	1.55244	2.92122	5.84144
COA1	0.94908	1.1677	1.00016	0.990162	0.821791	0.835285	0.74694	0.557483
DESI1	1.02378	1.13515	1.06873	1.11091	1.17977	1.15247	1.5987	1.73802
KLHDC2	1.10013	0.697227	0.961335	0.950645	0.730773	0.733795	0.390776	0.358158
MAP3K8	1.08135	1.11462	1.06335	1.16337	1.13354	1.30265	1.99903	2.22331
CCL26	1.02803	1.21378	1.03001	1.25164	1.50937	2.75222	2.26353	3.22797
C1orf198	1.0848	1.18992	1.05969	0.964901	0.955953	0.757744	0.727898	0.688392
FDFT1	0.924229	1.23836	1.04342	1.09665	1.05236	1.15329	0.591489	0.449321
GFPT2	1.14865	0.830129	1.22634	1.14587	1.97182	0.932924	2.85924	3.37455
ZNF92	0.894206	1.16928	0.977618	0.957312	1.04085	1.39182	1.76003	1.7789
TRIQK	0.965196	1.16619	1.04061	1.05177	0.833423	0.792569	0.538416	0.566481
AXL	0.966544	1.02473	0.842289	0.786763	0.834818	0.901468	2.33973	3.0823
BAZ1A	0.914173	1.22785	1.06936	0.981778	1.04881	1.45371	1.77589	1.79384
TMEM116	0.894528	1.15325	0.964105	0.958949	0.673476	0.767697	0.590878	0.515984
RPS26	0.972627	1.24181	1.08189	0.954192	0.844823	0.606848	0.621329	0.619563
CXorf57	0.88476	1.20606	1.00387	1.00919	0.754668	0.803762	0.511431	0.446645
NHS	0.915504	1.08348	0.931328	0.863311	0.858436	1.06118	0.568786	0.463105
SYCE2	0.722226	0.886007	0.961011	1.01419	0.941167	0.800265	0.757778	0.607947
CCL28	0.75623	0.968836	0.859179	1.06616	1.0668	1.05532	3.34045	4.22944
GTF2H4	0.851325	1.22408	1.08158	1.0867	0.785381	0.730673	0.656542	0.575838
MBP	0.901895	0.956865	0.896881	0.89353	0.791422	1.00644	0.768279	0.531303
PACSIN3	0.948452	1.33287	1.06377	1.09467	0.923387	0.724642	0.687288	0.550185
NOL4L	1.29414	1.21193	1.04265	1.22265	0.980459	1.49847	1.39854	1.23416
USP7	1.24882	1.11084	0.949796	0.837753	0.858137	0.822714	0.669885	0.587199
VGF	1.27087	1.08192	1.31785	1.03292	0.772187	1.05702	2.66401	3.10313
CAPN3	1.01097	0.816336	1.06151	1.08879	1.1161	1.07535	2.24229	2.17795
P2RY6	1.35265	0.907869	0.996304	1.25333	2.3984	1.82658	1.65719	1.86185
IL17RA	0.936606	1.22564	1.07738	1.04731	1.09105	1.32202	1.5896	1.86809
C7orf50	0.958719	1.29483	1.04929	1.00925	0.868991	0.779376	0.681902	0.621981
PARP10	1.05714	0.889399	1.03584	1.15702	1.0083	1.26598	2.27406	2.42973
CCDC109B	0.920412	1.10412	0.999063	1.00459	0.664292	0.681684	0.740155	0.621573
ZNF598	0.940211	1.17611	0.961179	0.984926	0.894762	1.05055	1.53457	1.62203
REEP2	0.958767	1.02632	0.978603	1.01359	0.947335	1.19011	0.728597	0.408756
MAZ	0.894299	1.22428	0.954659	0.84981	0.726511	0.673062	0.633725	0.587237
LSS	1.25328	1.31936	1.046	1.07491	1.25251	1.27167	0.320609	0.347857
CD164L2	1.03989	1.063	1.00721	0.923789	0.896547	1.09767	0.581772	0.491574
DOCK1	1.00602	0.862293	0.946295	0.975489	1.06802	0.839795	0.618866	0.550987
COL16A1	0.928847	1.18802	0.963597	1.02926	1.0635	1.39461	1.53299	1.73683
G6PD	0.97775	0.886606	1.00781	1.02691	1.2897	0.738396	0.590046	0.409975
HERC5	1.10514	0.915915	1.27575	1.11469	0.848149	1.01723	3.48094	3.69062
MAPKAP1	1.00227	1.09517	0.978352	0.926402	0.683692	0.683798	0.629895	0.718725
CITED4	0.914907	1.12383	0.761289	0.857005	0.952542	1.89855	2.31581	1.57666
PPP2R4	0.910735	1.1642	1.02009	0.966337	0.849624	0.746667	0.647521	0.551211
AIM1L	0.991333	1.38018	1.01138	1.22891	1.19248	1.74989	2.23653	2.73588
B4GALT5	0.978492	1.15405	1.07794	1.01427	1.33518	1.6368	1.58562	1.67036
HAPLN3	1.2188	1.044	1.06933	1.06564	1.10631	1.70583	1.70899	1.38479
HDDC2	0.893425	1.12769	1.00863	0.970886	0.835936	0.746107	0.668741	0.561381
GLUL	0.974528	1.19697	1.0042	1.06524	1.47946	2.28258	0.595904	0.397106
FADS3	1.12862	1.17211	0.877398	0.94614	0.841528	1.04743	2.04816	1.80135
SEH1L	0.856443	1.11367	0.997234	0.911326	0.763468	0.649244	0.69182	0.666975
NRP2	1.04231	1.13953	0.905924	0.918307	0.874411	0.84128	1.68702	1.8778
MRFAP1	1.14317	0.879996	0.95931	0.957451	0.639454	0.5883	0.52653	0.561852
HSPA2	1.08659	1.16052	1.0676	1.00353	1.18242	1.78434	0.527878	0.416255
KRTAP10-12	1.17203	1.08788	1.00786	1.03263	1.02497	1.08912	1.53371	1.94969
ADD3	1.0118	1.36197	0.967368	1.10921	1.07092	1.12574	0.384096	0.308278
MYADM	0.849549	0.740511	0.924747	0.959137	1.09654	1.28705	2.2751	2.49633
DNAH11	0.970045	1.26864	0.992987	0.996113	0.794752	0.795592	0.59553	0.542144
ALG1L	0.936385	1.22452	1.03003	1.02372	0.94877	0.924928	0.558973	0.526351
GPRC5D	0.843742	0.872895	0.860256	0.903395	0.909592	0.872646	0.738311	0.641327
ZNF428	1.03677	1.12512	0.906764	0.89261	0.828436	0.777876	0.616283	0.580721
PDLIM7	0.954051	1.29758	0.96966	0.896101	1.06963	1.1892	1.98654	1.8375
BCL2	0.901375	1.08294	1.0489	1.00988	0.825243	1.02186	0.582595	0.442274
HSCB	0.90105	1.25352	1.02789	0.98874	0.997364	1.23913	1.68072	1.55863
ZNF579	0.936416	0.962061	1.01771	0.996542	1.26858	1.59948	1.88493	1.68074
SNUPN	0.893569	1.24534	0.997087	0.913816	0.74896	0.739723	0.553639	0.470847
INHBB	1.18039	0.930058	1.10973	1.19099	0.983457	1.80214	2.61255	2.51979
BHLHE41	1.17422	0.951925	0.869332	1.08012	1.01671	1.26473	0.449599	0.390827
DNAAF5	0.948272	1.07609	0.89812	0.904461	0.801683	0.638895	0.601018	0.660696
FAM64A	0.892328	0.863467	0.653829	0.65894	0.52958	0.597226	0.43622	0.303984
NRARP	1.04278	0.771869	0.837996	0.978679	1.0243	0.542287	0.404191	0.290808
DNPEP	0.91007	1.28372	1.04535	1.02865	0.706184	0.549765	0.609036	0.450909
CBLN3	0.963976	1.11232	0.932554	0.975206	1.00367	1.69018	1.8284	1.1815
PPARD	0.96892	1.20327	1.05908	0.9865	1.217	1.5225	1.65689	1.67477
ASPSCR1	1.12578	1.03252	0.956905	0.992446	0.968444	0.728974	0.727402	0.590551
PTTG2	0.857901	1.07113	0.821343	0.754624	0.888828	0.986612	0.631554	0.500775
ARHGEF39	0.82784	1.02892	0.849599	0.847544	0.744477	0.792662	0.604629	0.537571
RAB27B	1.14013	0.987841	1.14391	1.18472	1.2602	1.23102	1.47472	1.96879
MCM2	0.904435	1.27625	1.05026	0.903875	0.7956	0.747414	0.634707	0.510332
MED25	0.844512	1.13265	1.00881	0.992197	0.977408	0.723974	0.582104	0.509933
PDK2	0.951782	1.16732	1.26339	1.20588	1.22948	1.22967	0.623757	0.444201
KDM6A	1.08242	0.828523	0.982723	0.962465	0.821026	1.44571	1.96123	2.21732
UQCRC1	0.97849	1.06578	0.992692	1.08878	1.23172	0.881322	0.61836	0.417095
SNPH	0.900938	1.03771	1.03754	0.98726	0.9713	1.13831	1.24739	1.68292
FAM20B	0.920323	1.13573	0.97023	0.969723	0.823949	0.896093	0.691141	0.545374
FBXO21	0.938857	0.917591	1.0121	0.931665	0.75671	0.831459	0.656666	0.63597
NDUFB8	0.931276	1.17772	1.04999	1.05373	0.902896	0.899215	0.614099	0.563139
PABPC1L	0.884395	1.11658	1.12913	1.03696	1.21707	1.31803	2.34944	2.39271
TMEM88	0.967614	0.852815	1.16006	1.00267	1.31882	1.24181	1.8234	2.26711
DERA	1.23743	1.26367	1.17171	1.10946	0.988129	0.780126	0.480138	0.418607
GADD45B	0.706074	0.836917	1.06599	0.873244	1.14389	2.11891	3.66377	3.57346
EYA2	1.01786	1.14617	1.0636	1.17841	1.16234	1.07633	0.569697	0.473902
RELT	0.94647	1.28976	1.04931	0.854101	0.835199	1.0154	1.54527	1.74668
PCDH1	1.09037	1.08159	0.978647	1.06471	0.973097	1.11503	1.75699	2.46726
NLRP1	0.877886	1.08873	1.03784	1.11111	0.947126	1.32594	1.83804	1.6774
IL2RB	0.871871	0.976396	1.0319	1.10033	0.961171	1.33695	0.73982	0.526047
ACO2	0.908138	1.15493	1.02817	1.04638	1.03273	1.04979	0.677068	0.534153
MB21D1	0.965917	1.12131	1.08098	1.03805	1.15778	1.67266	2.03252	1.78294
BRK1	0.991463	1.18053	0.98004	0.990831	0.745626	0.747187	0.572445	0.517836
COQ5	1.05942	1.00371	0.867379	1.00004	0.784473	0.809266	0.588989	0.496345
VPREB3	0.996013	0.938073	0.970844	0.891634	0.924034	0.99934	0.831897	0.607222
TNS1	1.14158	0.92643	1.07031	1.1901	1.64033	2.04686	0.881455	0.537629
LINGO1	1.43431	1.08924	1.06827	1.0219	1.0606	1.02331	1.34237	1.81348
ASAP3	1.22053	1.19856	1.25045	1.25447	1.5912	1.40816	0.621048	0.495593
GALNT11	1.39007	0.838329	0.89833	0.943634	1.06433	0.768764	0.468786	0.467959
TRIM45	1.17886	0.981502	0.957093	0.945659	0.876703	0.981001	0.49932	0.531434
AMMECR1	0.93676	0.937619	0.994733	1.07087	1.02738	1.13939	1.53569	1.79183
CLEC11A	0.978393	1.12092	1.03871	0.930062	0.75309	1.02807	0.547722	0.437182
WSB1	0.886027	1.22809	0.934358	0.932482	0.924929	1.32509	1.60976	1.89958
ZDHHC14	1.73976	1.07767	1.16946	1.15288	1.78113	1.02639	2.01216	1.88386
ARHGAP19	0.935325	0.985808	0.811192	0.787443	0.777789	0.716654	0.678611	0.601398
GLE1	0.859441	0.955006	0.996765	1.05879	0.853665	0.653559	0.542235	0.67057
PLTP	0.933441	1.22441	1.02189	1.10116	1.4557	2.16676	1.67396	1.19359
LLGL2	0.933559	1.10087	1.01254	1.04976	0.932657	0.745193	0.589025	0.630987
FAM127B	1.32035	0.926657	0.944562	1.01328	1.0585	0.724328	0.625916	0.564786
TCAP	0.924152	1.06761	0.904149	0.923977	0.831097	1.17458	1.38697	1.50797
THYN1	0.862652	1.0828	0.965862	1.00353	0.820692	0.868309	0.546525	0.582307
CRYL1	1.10639	0.899466	0.950088	0.89326	0.803152	0.882153	0.439986	0.314124
WWC1	1.17329	1.1332	0.917559	0.914552	0.956257	1.12498	2.53233	2.44941
SH2D5	0.927654	1.0697	0.823169	0.72626	0.5304	0.776944	1.94148	2.05513
MMACHC	0.900418	1.1347	0.949722	0.940496	0.706731	0.666913	0.499908	0.4672
RAB40AL	0.963165	0.992245	0.968502	0.945328	0.9484	0.779277	0.609109	0.509784
SNX2	0.941541	1.16434	1.00277	0.9853	0.879187	0.877334	0.623388	0.627951
LRRC23	1.69093	1.02614	0.996452	1.18275	1.37797	0.691768	0.568224	0.472383
DST	0.913247	0.958297	0.973167	0.934646	0.941589	2.20118	1.90611	1.84081
BEST4	0.988122	1.01972	1.02632	1.07653	1.13682	1.7164	1.68175	1.69665
CTU2	0.941184	1.31404	0.932791	0.95712	0.610469	0.559147	0.661768	0.65671
CRTC2	0.910919	1.23907	0.971626	0.921335	0.895545	1.10651	1.41931	1.65092
RASAL1	0.955797	0.93933	1.12124	1.13326	1.15193	1.20557	1.64573	1.69803
SMCHD1	1.01411	1.14122	1.00473	1.0162	1.02023	1.39636	2.08245	1.75836
MKI67	0.9059	1.19066	0.71803	0.770819	0.740242	0.786509	0.570966	0.510975
EHD3	1.19247	1.02982	1.043	1.06185	0.790883	0.794545	0.499903	0.349181
AP1B1	0.925374	0.993889	0.985788	0.957878	0.720237	0.615516	0.63174	0.456482
NFYB	0.879949	1.10986	0.966838	0.920739	0.767515	0.784388	0.681075	0.650659
AMBRA1	1.12031	1.1155	1.07184	1.07977	1.17354	1.30093	1.48845	1.88496
PLAT	0.523113	0.599143	0.854118	1.27672	2.11786	2.03688	1.93024	2.12359
ANP32E	0.859977	0.971578	0.903395	0.91272	0.86511	0.792212	0.621582	0.622255
HOXC6	0.890353	1.06043	0.967507	1.01403	0.825008	1.03019	1.38109	1.95449
ACTR10	0.810179	1.03561	0.921892	0.899631	0.876108	0.775956	0.628587	0.579393
PPP1R15B	0.980854	1.19737	0.949178	0.875545	0.913579	1.02955	1.55513	1.89186
PEF1	0.911646	1.26719	1.0511	1.00218	0.778679	0.714786	0.664019	0.627753
C12orf56	0.890975	1.10581	0.966138	1.05715	0.792011	0.795966	0.469464	0.450335
KMT2A	1.30053	1.24477	1.05737	0.998427	1.31079	1.74514	1.73876	1.74336
MYD88	0.918488	1.31582	1.11378	1.0499	0.912385	1.18078	2.51769	1.98453
P2RY1	0.960776	1.04272	1.02985	0.967266	0.763063	1.22119	0.519416	0.365491
GPATCH2L	1.08171	0.845169	1.02616	0.99736	1.23585	1.11269	1.90217	2.11726
TMEM106C	0.877038	1.05255	0.968351	1.023	0.84015	1.00812	0.614218	0.560732
GCC2	0.719081	0.727539	1.16578	1.45239	2.5167	2.33661	2.20182	3.45246
NFKB2	1.2201	1.1247	1.36244	1.16176	1.15629	1.23254	1.88142	2.0556
STOX2	0.882094	1.06096	0.998687	1.10782	1.12117	1.10618	0.532998	0.514862
TOMM6	0.870327	1.08586	0.998367	0.966611	0.829135	0.850043	0.695605	0.5632
KRT10	0.900506	1.17561	0.870104	1.04814	0.885394	0.848842	0.681084	0.552306
SMAP1	0.905975	0.740178	0.969243	0.905471	1.0091	0.653579	0.530179	0.470732
SP140	0.870298	0.904709	0.989991	1.03196	0.974942	1.18185	1.55732	1.58444
APEX1	0.896291	1.12521	1.00048	1.02149	0.652343	0.670091	0.563406	0.559634
ZNF626	0.950562	1.16134	1.03742	0.994797	1.3006	1.76853	2.02649	2.12976
RBM20	0.887631	1.1357	1.02859	1.04008	1.08276	1.53065	2.38862	1.50013
EFNA3	0.94513	1.0704	1.00659	1.08701	0.981502	0.815782	0.69731	0.611818
POP5	1.20516	1.1851	1.02249	1.10026	0.960811	0.792346	0.628539	0.650866
GCLC	1.07614	0.788104	0.857203	0.969201	0.921895	0.785062	0.428246	0.247321
MRPL15	0.872289	1.123	0.968335	0.967017	0.757286	0.793962	0.6853	0.663606
ITGB1	0.955203	1.19448	1.09761	0.970223	1.05281	1.28935	1.89676	2.00254
ARFGAP1	1.02023	0.937149	1.03161	0.935771	1.07783	1.25923	1.6015	1.72365
VLDLR	0.937955	1.04696	1.00798	1.09381	0.918978	1.11077	2.25104	2.03776
PHLDB1	0.926625	1.24548	0.93868	0.94376	0.836653	0.737953	0.577494	0.5833
SH3GLB2	1.05573	0.889763	0.95131	0.971565	0.762548	0.651416	0.620115	0.503888
HBA2	1.00535	0.855084	1.13044	1.06029	1.07768	1.05845	1.54949	1.73757
DPT	0.770672	0.967394	0.889815	0.845535	0.762172	0.781014	0.786399	0.787038
UCK1	1.01807	0.756139	0.990062	0.999064	0.897658	0.592281	0.59184	0.620154
TCF19	0.875712	1.18557	1.0472	0.946662	0.61269	0.700936	0.595543	0.629523
MFNG	0.864098	1.17555	0.999419	1.00283	1.08179	1.03098	1.88923	2.09644
DCBLD2	0.763258	0.918167	0.898651	0.978135	1.20263	1.2358	2.46412	3.02797
ZNF195	0.779139	0.845327	0.982631	0.921095	0.871047	1.10896	1.76321	2.55722
ZC3H12C	0.979017	0.727652	0.989174	0.972967	1.43402	1.0804	2.69769	3.44459
HS1BP3	0.968662	1.21653	1.03606	0.989609	0.889364	0.896761	0.695163	0.679719
TNFAIP2	0.984031	1.18819	0.949582	1.05532	1.15342	1.10188	2.4961	2.75965
WBSCR16	0.938127	1.31649	0.969982	0.92451	0.678489	0.629311	0.60293	0.495785
SERTAD4	0.928371	1.16501	0.899925	0.820269	0.77159	1.06321	0.730811	0.440772
ATP5D	0.992368	1.2166	1.05793	0.986471	0.947293	0.852474	0.673407	0.569304
NDUFB3	0.931318	1.20233	0.997921	0.982405	1.00603	0.942929	0.678151	0.590951
GRHPR	0.941043	1.30908	1.02865	1.04756	0.968427	0.910997	0.706094	0.504711
ORAI2	0.939377	1.27646	1.01069	1.02579	0.876492	0.882293	0.783591	0.542344
MT1F	0.981559	1.25227	1.00879	1.1569	1.17426	1.32036	0.524003	0.42896
DAP	0.904044	1.26615	0.94533	0.910237	0.685055	0.742855	0.56981	0.440311
ELK1	0.910223	1.23905	0.889399	0.923031	0.856387	0.813881	0.710822	0.687924
IFT140	0.88999	1.12421	0.847961	1.02913	0.838863	0.762205	0.468247	0.386412
ARHGEF4	0.937142	1.10785	0.950742	1.05964	0.876621	0.807225	0.651509	0.535606
UGCG	0.913759	0.783524	0.96491	0.902511	0.834229	1.24177	2.06958	1.91328
DEFB1	1.59935	0.982206	1.02432	1.08729	1.90152	4.34408	1.93667	1.26866
SYVN1	0.920419	1.22722	1.15863	1.08503	1.15839	1.25761	1.47972	2.16141
ACOT8	0.987651	1.33859	1.00504	1.05103	0.884594	0.872775	0.62861	0.530035
PPP5C	0.877278	1.19142	0.96816	0.932824	0.681988	0.594354	0.763571	0.641298
PTOV1	0.894805	1.25771	0.959773	0.970372	0.86451	0.740071	0.504004	0.392317
HIST2H2AA4	1.00357	1.2286	1.05489	1.02709	0.611974	1.14974	1.56502	2.68907
ABHD6	0.920779	1.13102	0.86962	0.891308	0.852383	1.12024	0.645118	0.47902
NOTCH2	0.943753	1.11439	0.960498	0.940209	0.932414	1.45553	1.37466	2.31324
ZNF362	1.12717	1.1314	0.945296	1.02372	1.17819	0.881122	0.520745	0.500532
RAC2	0.840032	1.11791	0.910044	0.892117	0.990127	1.18704	1.58285	2.02881
CYP2J2	0.958995	0.959196	1.13608	1.21361	1.11637	2.29823	4.3604	2.66647
MSL1	0.855352	0.914887	1.03446	0.987597	1.66098	1.40806	2.05951	2.13013
CCL27	1.04001	1.11132	0.999125	1.03962	0.990233	2.04351	1.43197	1.47184
BST1	1.177	1.18077	1.01316	0.941062	0.921927	0.900432	0.823435	0.637271
DRAM1	0.937556	0.982825	1.1989	0.989668	1.02123	1.42481	2.07069	2.5961
NDUFS4	0.911717	1.14	0.990958	0.971769	0.871245	0.820078	0.665638	0.597872
CRYAB	0.930958	1.23127	1.07101	1.13115	1.34656	3.86953	1.9449	0.985491
IRS2	0.961161	1.31137	1.17725	1.04295	0.923942	1.6328	2.30904	1.56814
ZADH2	0.883236	1.0698	0.92048	0.930506	0.833343	0.914611	0.671615	0.519923
SNTA1	0.761897	0.814749	1.05518	1.07441	1.07369	0.821103	0.639768	0.618112
GAD1	0.830623	1.1926	1.03275	0.88754	0.657787	0.780817	0.576199	0.537274
CDH1	1.00766	1.04899	0.977478	1.04679	1.04051	1.86352	1.60289	1.70952
GBP1	0.64781	0.486169	0.935878	1.19716	1.2235	1.15551	2.65803	2.65817
THNSL1	0.935671	0.967883	0.96527	1.00532	0.824231	0.761597	0.492831	0.487718
CDRT1	1.01925	1.14902	1.04141	0.997011	1.0471	1.1533	1.87604	1.69727
LYPD1	0.72996	0.657788	0.865808	0.891304	0.651545	0.53223	0.380125	0.583809
SH2D3C	0.913382	1.12472	1.06043	1.30351	1.58033	1.42078	0.422942	0.325317
EIF3L	0.929851	1.17929	1.04291	0.989468	0.877322	0.834613	0.621539	0.564801
IDH3B	0.901227	1.18809	1.04426	1.04205	0.801494	0.729466	0.646148	0.593257
OXSR1	1.23498	1.10946	0.974135	0.921608	0.729982	1.26836	1.68942	2.18359
MMGT1	0.890764	1.11828	0.909391	0.866729	0.777514	0.761406	0.722404	0.629701
SORCS2	1.03678	0.926016	0.973649	0.906593	0.86009	0.77286	0.417179	0.3197
TMEM222	0.936804	0.909361	0.9141	0.828557	0.684959	0.4995	0.544037	0.488667
RBBP7	0.908964	1.203	0.997829	0.973702	0.832946	0.987202	0.707555	0.547463
FAM81A	0.92033	1.06362	0.989886	1.10385	1.06806	0.688266	0.562917	0.602344
PAXIP1	1.20281	1.02466	1.00365	0.89852	0.685095	0.746419	0.651863	0.695686
COQ9	1.05142	1.12847	1.09833	1.01409	0.726904	0.690252	0.489747	0.472553
ANKRD10	0.827325	0.952288	0.794089	0.804401	0.6563	0.93239	1.54837	2.13467
SLC35A4	0.952427	1.24585	0.92503	0.916181	0.76631	0.741303	0.636814	0.56263
ABCB6	0.911934	1.14572	0.944485	0.980323	1.16356	0.964222	0.423245	0.518141
DCAF13	0.821457	0.734994	0.988803	0.919509	0.70319	0.640508	0.61965	0.614494
KIF4A	0.845704	1.16176	0.780516	0.730292	0.765236	0.773581	0.691337	0.614981
CDA	1.16693	1.24026	1.05342	1.10755	1.40334	2.48613	7.48749	4.64504
PAIP2B	0.963417	0.951982	1.02202	1.04526	0.967501	1.02601	0.570431	0.490247
DCXR	0.911566	1.28605	1.07846	1.0313	1.00575	0.845925	0.623182	0.503731
TRNAU1AP	1.2946	1.42316	0.96289	1.02753	0.869458	1.17042	0.763026	0.542155
HDHD3	1.00659	1.32025	1.01586	1.0799	0.747935	0.649392	0.642805	0.596328
COL5A2	1.1115	0.999047	0.999459	1.11973	1.05911	1.689	0.599182	0.255118
ZNF511	1.05188	1.07103	1.03389	1.02093	0.992307	0.72662	0.708341	0.786791
ARRB2	0.903905	0.959862	0.943753	0.947998	0.880358	0.867925	0.648345	0.648385
RPS6KA2	1.02368	1.23495	0.916062	0.831225	0.858546	1.06766	1.67548	1.57309
ALOX15	1.10195	0.86521	0.992733	1.0074	0.959701	0.99297	0.616181	0.551665
RAVER2	0.909256	1.14485	1.02318	0.924175	0.919638	0.82693	0.59216	0.595595
APOA1BP	1.04956	0.927961	1.03383	1.02661	0.888705	0.908654	0.656988	0.609165
NSFL1C	0.912449	1.2251	0.992718	0.973122	0.777903	0.711698	0.684999	0.711042
ACBD4	1.00236	1.12604	0.98912	1.01281	1.01487	0.958758	0.711955	0.660474
ALDH1A1	0.930679	0.900899	0.980933	1.05115	0.910668	0.879363	0.362274	0.323756
TPBG	0.88513	1.11582	0.921573	0.964895	0.755017	1.1358	1.42486	1.89368
SC5D	0.989807	1.10776	1.04222	0.950575	1.03357	1.01527	0.51761	0.506539
CAPNS2	0.995683	1.24659	0.938624	1.03706	0.817494	1.2471	0.715239	0.431393
IL1RN	1.02327	1.08205	1.01177	1.24142	1.06878	1.22801	2.00527	2.15455
MIDN	0.965933	1.3658	0.948269	0.943824	1.0145	1.2796	1.74962	1.58432
DBNDD1	0.975083	0.877213	0.983824	1.14717	1.06456	0.855549	0.665643	0.679524
NUP37	1.00552	1.09	0.945597	0.881422	0.765196	0.750259	0.626717	0.680862
DHPS	0.914902	1.2769	0.984099	0.959723	0.79708	0.705931	0.690461	0.543943
HMBS	0.927053	1.25565	0.9848	0.977424	0.891438	0.745391	0.693425	0.651931
CCND2	0.79692	0.673434	0.859086	0.927554	0.762643	0.676892	5.26598	3.52228
PPP2R5C	2.02916	1.48966	0.912982	0.871104	0.820767	0.785828	0.533597	0.543494
PCNA	0.843454	1.1652	1.03794	0.906792	0.80844	0.805449	0.648397	0.565912
NME7	1.23096	0.812891	0.922245	0.92908	0.688049	0.796565	0.521768	0.434086
KRT6A	0.962512	1.06773	1.01097	0.989195	0.985221	1.01274	1.46758	1.4801
PCCB	1.27358	0.968113	0.961095	0.967579	0.726359	0.660988	0.450731	0.353683
UBAP2L	0.661226	0.734816	0.936347	1.18445	1.83384	1.33489	1.40911	1.38743
SYCE1	0.903019	1.16162	0.953754	1.00106	0.856994	0.836253	0.700675	0.503675
IPP	1.10662	0.86583	1.0246	1.09271	1.58179	0.803813	0.55642	0.488732
COL18A1	0.883776	0.996289	0.940409	0.918949	0.93074	1.10998	0.818869	0.464974
LRRC73	0.89635	1.22731	1.04591	1.09801	0.750685	0.894978	0.56449	0.388772
NAP1L4	1.04537	0.850007	0.95991	0.928374	0.727761	0.746589	0.577862	0.556909
HK1	0.923567	1.28606	1.02776	1.01661	1.00788	0.988153	0.632698	0.523831
RPA2	0.892114	1.21713	1.0454	0.98539	0.746268	0.734043	0.611271	0.568536
SUB1	0.873834	1.14878	1.01336	0.922213	0.868368	0.832665	0.604879	0.581046
EML3	0.934682	1.28464	0.993102	0.938188	1.00232	0.813383	0.592627	0.565491
FAM213A	0.937803	1.15102	1.04443	1.1409	1.15094	1.32937	0.700519	0.512755
TMEM203	1.07282	1.23796	1.00962	1.0132	0.62113	0.54418	0.537885	0.56266
GMCL1	0.817716	0.96195	0.982389	1.03554	0.71002	0.789166	0.445326	0.433635
GLRX5	0.898906	1.12079	0.989033	0.977947	0.906004	0.902144	0.639839	0.595225
BTC	1.02502	1.23126	1.0596	1.19468	1.51835	2.02953	3.06998	2.22574
DSCR3	0.937746	1.05956	1.03191	0.958238	0.827796	0.80906	0.619913	0.581416
TAOK1	1.11331	1.19089	1.1585	1.01214	1.43032	1.56985	1.6155	1.36723
RANBP3	0.962829	1.25229	0.987416	0.949511	0.72518	0.668847	0.700752	0.741904
ZNF664	0.914823	1.07714	0.990919	1.04689	0.809949	0.802374	0.663493	0.551025
NDUFB7	0.9368	1.09556	1.00473	1.05863	1.01286	0.948069	0.660165	0.543416
FUNDC2	0.896481	1.15692	1.01313	0.938656	0.672392	0.676719	0.567181	0.567904
ANKMY2	0.88855	0.95151	0.963813	0.877448	0.827319	0.878042	0.544981	0.564719
HSPB3	0.928519	1.19802	1.07166	1.20333	1.00252	3.14669	0.882702	0.256981
MSTO1	1.03506	1.00558	1.03306	0.998341	0.813685	0.528412	0.747423	0.721227
BTN2A1	0.940467	1.31865	1.0454	1.02679	1.2026	1.45858	2.53642	3.47389
TMEM230	1.12812	1.11833	0.940688	1.03488	0.811723	0.696947	0.567916	0.643756
LAMTOR5	0.957623	1.31713	1.04369	1.04881	0.944125	0.947483	0.702126	0.597666
GMPPA	0.923292	1.26309	1.01074	1.04402	0.744816	0.629683	0.649168	0.573025
PSMC5	0.862644	1.08426	0.98524	1.02217	0.773969	0.687394	0.581932	0.650328
TMEM79	1.17919	0.91851	1.03308	1.07378	1.0712	1.63676	2.10368	1.7281
STC2	1.79353	0.648048	1.38622	1.71311	2.10353	1.58634	4.15375	6.11792
PRKCA	1.13267	1.03501	0.969948	1.10757	1.42626	0.869482	0.533961	0.377341
SNX21	1.08322	1.07311	0.961303	1.0636	1.0589	0.681935	0.656676	0.644249
KIAA0040	0.875909	1.16146	0.974533	0.958691	0.957951	1.45986	1.76724	1.49165
ZNF101	1.05282	1.08017	1.03182	0.952077	0.788788	1.04754	1.44124	1.7845
ABCA9	1.01989	1.15662	1.03477	1.00743	1.43532	1.95447	2.20535	2.31671
C6orf57	0.909348	1.17721	0.938441	0.913102	0.866237	1.04412	0.716888	0.517257
SEL1L	1.13001	0.895604	1.01437	1.06673	1.48479	1.28559	1.54286	1.82847
C8G	0.96077	1.25143	1.10157	0.942853	1.1059	1.24184	1.74855	1.8244
SBNO1	1.0249	0.936539	0.988231	0.908148	1.0468	0.717843	0.637944	0.565076
UBE2I	0.915936	0.965639	0.981473	0.952812	0.785619	0.74083	0.718358	0.774153
MC1R	0.916579	1.29928	1.07788	1.12457	1.32777	1.38627	1.57154	2.0199
MCRS1	0.931754	0.949771	0.948101	0.899816	0.827232	0.572669	0.70298	0.666577
SDHB	0.931306	1.13868	1.05572	1.004	0.752983	0.698024	0.563596	0.533717
PHF10	0.941726	0.788377	1.05911	1.1245	0.759984	0.892054	0.502692	0.561822
UBE2D4	0.876472	1.22906	0.982259	0.857092	0.83304	0.682536	0.599709	0.604191
NOXO1	0.924149	0.8706	1.00516	0.916827	0.960496	1.09166	0.52531	0.493569
LIG3	0.914523	1.2681	0.981467	0.967689	0.739819	0.574053	0.701504	0.730821
FXYD5	1.08571	0.989061	1.11367	1.06243	1.16185	1.02871	1.75186	2.72332
POMGNT1	1.0526	1.05953	0.991409	0.981944	1.00478	0.806833	0.743419	0.760746
CALM3	0.902902	1.14805	0.964913	0.901128	0.92822	0.823382	0.62542	0.679463
PRKCD	1.05806	1.10334	1.01292	1.00378	1.06305	0.952172	0.548579	0.563971
NEBL	0.981662	0.955513	1.0475	1.00273	1.3433	1.36453	1.47311	1.54294
PAX9	0.935154	1.1497	1.06761	1.0577	0.901329	1.19533	0.759549	0.500187
TMX4	0.815216	1.07064	1.02977	0.87608	0.52973	0.713502	0.566331	0.533656
PRDM8	0.936427	0.847635	1.03621	0.96382	0.99651	1.00002	1.33117	1.64642
FBLN1	0.901884	1.11202	0.988044	1.07184	1.24537	1.74102	1.28063	0.963598
AKIRIN1	0.944723	1.20609	0.980693	0.881194	1.16289	1.3043	1.84439	1.91844
DCLRE1C	0.967301	0.9396	1.09529	0.889603	1.1153	1.21723	1.98726	1.76568
UPP1	1.12779	0.772029	0.974325	0.964777	0.639335	0.771231	2.37303	2.54471
NAT8L	1.05587	1.02544	1.0537	1.16495	1.13638	1.17104	1.50461	1.5983
WHSC1	0.929448	1.16755	0.968205	0.958091	0.827483	0.810709	0.646871	0.581045
ZNF316	1.04452	1.09782	0.899397	0.932259	0.846231	1.02495	1.47368	2.46343
EID3	0.985346	1.09989	1.09201	0.996452	1.53426	1.80153	2.44502	3.09436
POLR3GL	0.877128	0.799799	0.891496	0.99273	1.10442	0.971295	0.649636	0.512223
EIF4B	1.28619	1.17035	1.0277	1.18663	1.06829	0.744217	0.586636	0.479441
SEPT9	0.91147	1.15721	0.987072	0.921663	0.925097	0.886878	0.671104	0.618292
ZNF493	1.49259	1.15085	1.0272	1.02262	1.16317	1.5921	1.74162	1.92229
TBC1D1	0.887728	1.15124	1.01124	1.01781	0.856928	0.890463	0.694901	0.522796
CFLAR	1.24706	0.79335	0.934839	0.951456	0.86262	1.46501	2.42778	2.028
MYH9	0.921222	1.15976	0.921377	0.85953	1.037	1.44095	1.5074	1.3669
KLF2	0.957617	1.25889	0.973728	0.874398	0.84046	1.7807	2.29345	2.07918
CDK10	0.96074	0.785978	1.00066	0.889859	0.893903	0.540924	0.661849	0.620047
FUT2	1.00762	1.19723	1.09187	1.30808	1.51156	1.64617	1.78441	2.6027
ARHGAP25	1.23189	0.962932	1.04589	1.19133	1.78223	1.95244	2.15894	1.79251
ITGA6	0.897465	1.06251	0.97824	1.01444	1.33826	2.02642	1.88854	1.91584
VIM	1.61756	0.916781	0.698199	0.578058	0.607235	0.992547	3.42549	4.17846
CYP24A1	0.872244	0.808752	0.960459	0.957117	0.849184	1.17883	2.20672	1.92346
PREPL	1.46344	1.13602	0.914184	0.942465	0.866532	0.764397	0.55254	0.531802
FBXW9	1.14658	0.923477	0.982023	0.961256	0.880491	0.741891	0.678172	0.547944
TPRG1	0.850625	0.985967	0.865394	1.08879	0.686874	0.722432	0.644934	0.444211
MICB	0.917179	1.19251	1.052	0.96358	0.926973	1.11472	1.62666	1.83998
DCAF5	1.21398	0.882586	1.01154	0.971265	1.19244	1.60227	1.62603	1.89778
GPR135	0.948302	0.830204	0.947636	0.886211	1.40496	1.42875	2.32659	2.39576
TSPAN4	0.909492	1.22143	0.940961	0.900104	0.928504	1.04002	1.65434	1.87367
TUBA1A	0.934917	1.07879	0.968365	0.927822	0.719692	0.581231	0.613143	0.615972
SECISBP2L	0.943923	1.20386	1.06514	1.02983	1.2349	1.32037	1.59234	1.81318
C20orf195	0.827657	1.06852	1.00092	1.05523	1.23864	1.40975	0.58653	0.49132
RANGRF	0.946615	0.906412	0.989167	1.00153	0.779318	0.622726	0.657877	0.733438
PODXL	1.00692	1.18133	0.962469	1.15224	1.03543	1.62721	1.95239	2.10165
RPL28	0.75266	0.720784	1.01449	0.843893	0.83077	1.12845	2.11725	2.00272
MFSD2A	0.930719	1.14427	0.961872	0.940688	1.07238	1.21385	1.75643	1.77464
CTSA	0.959089	1.07173	0.981626	1.0503	0.806099	0.711308	0.610062	0.653531
TUBB	0.906279	0.904653	1.00865	0.974588	1.03518	0.797084	0.641405	0.727298
GAPDH	0.928965	1.11955	1.00893	0.969992	0.905754	0.940724	0.74084	0.644179
C4orf3	0.741286	0.934248	0.87305	0.88745	0.859808	0.671838	0.434529	0.355224
POLR2E	0.87557	1.13871	1.01908	0.973056	0.924264	0.82172	0.663906	0.604192
GPR160	0.838463	0.720971	0.997641	1.00552	0.868736	0.634518	0.566621	0.707049
SLC26A2	0.916506	1.14476	0.848008	0.95996	1.03764	1.61325	0.451206	0.107893
GALE	0.978683	1.27893	0.978223	1.02522	0.754862	0.716657	0.745096	0.550601
ZNF737	1.12163	0.870498	1.01257	0.984521	1.47589	1.15551	1.72862	1.96276
VEGFB	1.19674	1.16076	1.2092	1.06074	1.26398	0.964629	0.624416	0.570306
ITPR2	0.957222	1.07966	1.04275	1.02408	1.16995	1.04517	0.706434	0.546183
UNC13D	1.03942	1.42925	1.00382	0.97374	1.12173	0.96685	1.81378	2.24488
MSI1	1.00354	1.06568	1.08953	1.11497	1.20328	1.23825	1.36629	1.41513
ELFN2	1.09547	1.09215	1.02263	1.09735	1.18133	1.14425	1.35899	1.90526
PANK4	0.972142	1.39395	0.987589	0.929871	0.841941	0.704853	0.626365	0.68446
SOX21	0.84854	0.842396	0.96475	0.931438	1.2394	1.06842	0.625495	0.428491
ALDH3B1	1.12729	1.28178	0.991061	1.06154	1.06965	0.85418	0.647614	0.639605
ACN9	0.871905	0.840765	0.947504	1.08279	1.02209	0.602355	0.444072	0.455226
MAP1B	0.803109	0.864278	1.14791	1.00454	2.04705	1.33225	2.18314	2.61257
ADAM10	1.08505	1.07339	1.02471	1.19579	1.45672	1.58147	1.66574	1.90007
RASAL2	0.924215	1.12731	0.971519	0.955327	1.13974	1.66573	1.75913	1.67119
ZNF32	0.872025	1.11188	0.948522	0.94775	0.767218	0.678076	0.52501	0.56696
NSMCE4A	0.881402	1.13693	0.927265	0.898104	0.700444	0.718691	0.6886	0.656276
REEP6	1.16403	0.990691	1.0114	1.01988	1.15109	1.60532	0.552288	0.326915
TNS4	0.84669	0.843149	0.938027	0.886794	1.05982	1.62669	2.37585	1.75378
RAMP1	1.01775	1.05625	0.993848	0.924797	1.10146	1.66694	0.775835	0.528632
ADSSL1	0.96561	1.29834	1.01337	1.08417	1.06677	1.6401	0.818977	0.477014
VASH1	0.842545	1.04069	0.970816	1.05461	0.720351	0.792677	0.624531	0.585848
NUDCD2	0.975509	0.635941	0.753808	0.854611	0.804077	0.473435	0.569435	0.662558
LFNG	0.891884	1.25488	0.749573	0.764153	1.14591	1.73932	0.511184	0.361986
MFSD3	1.05512	1.03527	0.981058	0.899596	0.731535	0.685223	0.57153	0.557872
RAB26	1.21729	1.02778	0.880876	1.60313	2.86221	1.29747	0.197427	0.202383
HMGN3	1.64334	1.03799	0.943572	1.06712	1.3452	0.843497	0.516245	0.422498
PBX1	0.9756	1.11117	1.0492	1.13759	1.15401	0.917803	0.589804	0.622952
ELP4	0.665722	0.647585	0.948129	1.12061	1.17443	0.842176	0.628987	0.725965
H6PD	0.911641	1.06555	0.908685	0.936945	0.891528	0.949558	0.628373	0.534819
BHLHE40	1.22009	1.18693	0.996039	1.13909	0.835573	1.65654	2.221	2.19428
TCN1	0.920014	1.20897	1.03286	1.09803	0.801452	1.18992	2.57481	3.1296
ST6GALNAC4	1.12386	1.24465	1.07995	1.03215	1.01314	0.985537	0.70092	0.473397
DPM3	0.963216	1.20501	0.985444	0.966211	0.839066	1.01379	0.586307	0.461817
CH25H	0.94626	1.2993	1.18181	1.45071	0.965045	2.12628	4.06431	2.64407
COX5A	0.950195	1.172	1.02668	1.04068	0.947584	0.959069	0.711959	0.65862
LAT	0.881317	1.26202	1.04741	1.00208	1.11547	1.07271	1.71645	2.27655
GPAA1	0.995601	0.923218	1.00159	1.07555	0.875302	0.596872	0.61386	0.446927
KRT78	1.01284	1.26679	0.996062	0.976699	0.945372	1.23808	1.51782	1.36138
GFOD1	0.946939	1.20879	1.10978	1.04021	1.04268	1.244	1.60232	1.44176
DZIP3	0.901702	1.07423	0.855792	0.997156	1.06057	1.04922	0.638062	0.489198
SLC41A1	0.951035	0.79069	1.11482	0.911987	1.13104	1.06169	1.89358	1.80823
RNF217	0.923697	1.13426	0.992843	0.97359	1.02416	1.53689	1.93297	1.64027
MRPL24	1.01936	0.712378	1.00428	1.07035	1.05844	0.591717	0.638599	0.558962
SRSF8	0.81816	0.911254	0.915575	1.0684	1.04528	0.638803	0.492117	0.488344
VPS28	0.926924	1.06253	0.918781	0.841075	0.737244	0.705171	0.717214	0.75858
TMEM87A	0.935289	1.1179	1.00004	0.946261	0.971217	1.18203	1.29447	1.545
PTPMT1	0.878238	1.17145	0.948497	0.862255	0.87295	0.897018	0.663235	0.541985
PIM1	0.88057	1.08872	0.974456	0.980405	0.972255	1.33418	2.13764	2.0892
KCNS3	0.980684	1.24689	1.08403	1.04687	1.09608	1.0128	0.479784	0.478619
GPX2	0.969343	1.20037	0.931071	0.920212	0.909139	0.991309	0.442873	0.311891
RRP7A	0.997638	0.855882	1.00263	0.952607	0.768394	0.505025	0.746719	0.806741
ADRA2C	1.22637	1.23718	1.05073	1.059	0.736876	0.936989	1.4116	1.85638
CHCHD1	0.952011	1.17939	0.992737	1.01397	0.809882	0.81046	0.63899	0.688708
OIP5	1.25276	0.978834	0.841544	0.914824	0.918086	0.725271	0.514565	0.497881
PITPNM1	0.933135	1.27651	0.980941	0.99901	0.762323	0.682975	0.619673	0.403783
PPFIBP2	0.903639	1.14537	0.953117	1.11089	1.01911	1.03991	0.443163	0.302072
KLHL13	0.780831	0.934586	0.970786	1.00882	0.714319	0.913783	0.372059	0.360844
VWA5A	0.89697	0.941928	0.876766	0.896628	0.824561	0.814899	0.807478	0.677879
DEPDC4	0.907448	1.01423	0.944622	0.987903	0.93435	0.902376	0.683935	0.662063
PRDX5	0.905539	1.14973	0.9971	1.00718	0.947848	1.1178	0.742387	0.518024
HPR	0.943709	0.931971	1.06674	0.972905	1.00395	1.00344	1.68758	2.10722
NAP1L1	0.850211	1.1078	0.952731	0.973414	0.925898	0.782559	0.717254	0.655469
RMI2	0.883248	1.151	0.916956	0.893157	0.908192	1.06195	0.603315	0.461735
CPAMD8	1.35698	1.0381	0.972222	1.49983	1.75068	1.53457	0.360599	0.38131
SLC25A10	0.913634	1.00555	0.993611	1.09684	1.19744	0.609377	0.455447	0.503042
EXOSC5	0.922573	1.25646	1.04327	1.06249	0.747007	0.617594	0.721707	0.600921
SAR1A	0.963294	1.16924	1.0007	1.0454	1.00134	1.20192	1.36187	1.69603
RBP1	0.944257	1.2489	1.01686	1.09882	1.01756	1.35133	0.682898	0.380118
LRIG1	0.881738	1.13722	0.998387	0.929231	0.917577	1.18563	0.522414	0.428439
CASC1	0.917168	1.04181	0.992035	1.04872	1.01107	1.13464	0.673552	0.630791
PCBP4	1.18938	1.03469	1.02902	0.982562	0.787377	0.789768	0.851795	0.688905
LANCL1	0.929398	0.731886	0.839999	0.881403	0.599706	0.509745	0.360067	0.289827
SUN3	0.999833	1.00948	0.97978	1.04132	1.03395	1.17945	1.57423	2.47618
MED12	0.817558	0.919722	0.995111	0.947729	1.10814	0.721713	0.725499	0.644765
FUT3	1.28795	0.918292	0.892613	1.26023	0.873354	1.33355	2.35076	4.04893
WDR31	1.00757	1.05531	0.953261	0.996896	1.00673	1.0023	0.664324	0.51282
TTC39C	0.831646	1.04896	0.855109	0.843818	0.931303	1.01031	0.732615	0.601044
MAPK12	0.894605	1.26908	1.01877	0.989573	0.838886	0.628177	0.63165	0.588663
DAZAP2	0.870788	0.989568	0.977785	0.910371	0.782541	0.724627	0.6492	0.698564
CCDC153	1.01818	0.939517	0.988528	1.04527	0.98732	1.08802	0.783474	0.504443
CPVL	0.849661	1.03491	0.978355	1.02302	0.899666	1.06399	0.527303	0.318052
HAUS8	0.933977	1.24815	1.0189	0.942108	0.708156	0.719969	0.664478	0.670758
SYNGR3	0.722462	1.06176	0.852879	0.849819	0.769584	0.737385	0.717541	0.545281
LRG1	0.983219	0.841531	1.03459	1.14989	1.4549	2.61615	1.81672	1.17159
BLZF1	1.08091	0.718152	0.952053	0.931177	0.889845	1.19922	2.22665	1.96147
ELP6	1.08897	0.812345	0.985094	0.996365	0.845919	0.735001	0.633281	0.624416
CCDC144A	0.984388	0.99222	1.08523	1.09991	1.19891	1.17547	1.33688	1.60341
NXT2	0.88453	1.03524	1.0304	0.973324	0.68504	0.700791	0.534627	0.572991
PDSS2	0.636191	0.63973	0.939007	1.06604	1.13728	0.731566	0.348677	0.435043
SAMD13	0.854795	0.986138	1.0563	1.12621	0.899508	0.790115	0.509166	0.492719
GSTO1	0.914339	1.13943	1.01055	0.957574	0.839721	0.969717	0.624907	0.536093
SLC5A3	0.958523	1.19249	1.07745	1.01395	1.127	1.49584	1.60264	1.67339
METTL5	0.929451	1.15077	0.907339	0.93634	0.78796	0.802158	0.707703	0.699215
ZNF445	0.99047	1.15052	0.953461	0.904082	0.971491	1.45685	1.66183	1.70489
NAA60	1.01112	1.25008	0.990382	0.85146	0.594695	0.504673	0.65145	0.609826
ANKRD36	0.951888	1.07449	1.06479	1.02021	1.21517	1.44903	2.26982	3.15361
OGG1	0.872926	0.971757	1.03616	1.06533	0.787044	0.701809	0.666554	0.705705
TMEM206	0.902699	1.01429	1.0176	0.890771	0.66119	1.1068	1.85173	2.59134
PTPRR	0.836876	0.964487	0.977398	1.08299	0.860393	0.950169	1.82291	2.26824
PLOD3	0.918209	1.28881	1.04874	1.02223	1.07407	1.11755	1.48674	1.76228
ZNF746	1.27215	1.18252	1.05316	1.02508	1.10613	1.23457	1.44427	1.71105
BCKDHB	0.917913	1.02716	0.922493	0.975424	0.865234	0.974662	0.534681	0.457363
SPAG7	0.964685	1.19405	0.941157	0.987021	0.753683	0.524028	0.634207	0.621046
LSMEM1	1.04996	0.850751	0.969487	0.849061	1.48247	1.35865	2.36524	2.89811
PAK1	0.943136	1.21867	1.01731	1.0201	0.836677	0.947674	0.689647	0.573942
WDR13	1.02356	1.06905	1.02261	1.01891	0.849656	0.746265	0.702531	0.608522
DIS3L	0.898457	1.17202	0.91129	0.867313	0.825281	0.775902	0.612296	0.62991
CHRNA10	0.928104	1.14246	0.967082	0.903533	0.996432	0.833808	1.8409	1.8529
EPHA4	0.943836	1.15007	1.15146	1.02247	1.1318	1.65517	1.79217	1.55976
BTF3	0.917356	1.177	1.00258	0.921472	0.821058	0.750421	0.717132	0.658438
PQLC3	0.857725	1.06962	0.984488	0.922366	0.68086	0.83626	0.565974	0.508938
HNRNPAB	0.877178	1.13012	0.959451	0.890562	0.776102	0.66085	0.709949	0.731556
HIST1H3G	0.994693	0.962266	0.945675	0.963259	0.485294	0.627615	0.52619	0.500923
RARS2	0.932469	1.17439	1.05238	1.03752	0.921243	0.882572	0.686338	0.667244
COL8A1	0.991806	1.07619	1.09409	1.10259	1.28151	1.54038	2.44472	1.42813
LYAR	0.874253	1.13711	1.01111	0.977147	0.779417	0.84088	1.66255	1.87927
ETFA	0.900381	1.1315	0.99318	1.00435	0.741095	0.756316	0.595433	0.543272
LAMTOR1	0.862929	1.15864	0.955159	0.960117	0.745682	0.744717	0.665481	0.634278
FOXO4	1.21942	1.11974	0.977313	1.02701	1.0318	0.97503	0.669949	0.605705
GLTSCR2	0.898218	1.05075	1.0328	0.959045	1.08026	0.668143	0.719176	0.491014
AACS	1.16342	1.56132	0.984025	0.977184	0.888623	0.955889	0.640069	0.650652
DHX34	0.955432	1.2416	1.08637	1.01388	0.896966	1.02985	1.46465	1.71848
ZNF714	0.962894	1.0837	1.05799	0.9734	1.30392	1.60035	1.77349	1.94416
PPP1R12B	1.04133	1.04212	1.07047	1.06694	1.26727	1.54015	1.81532	1.52424
NRF1	0.894114	1.07327	0.844583	0.759985	0.719903	0.650283	0.825878	0.74947
PHKB	1.04193	0.716572	0.979811	0.971108	1.16088	0.950645	0.494213	0.468928
ZNF646	0.998142	1.28591	1.12008	0.998757	1.01034	1.16645	1.25888	1.57681
ICAM3	0.889723	1.20854	1.21466	1.18896	1.15444	0.867143	0.677033	0.632515
TBCD	0.931959	1.43793	1.05895	1.04589	0.939035	0.829722	0.691357	0.496067
ITGB3BP	0.986035	1.14041	1.00708	1.09055	0.892235	0.827819	0.702668	0.699438
HMCN1	0.879443	0.96073	0.931105	0.971513	0.9043	1.50436	0.645177	0.373417
NDUFA2	0.932381	1.16708	0.996106	1.02285	1.10396	1.10298	0.641126	0.517983
DCTN3	0.888897	1.10934	0.972506	0.89691	0.780327	0.801793	0.536733	0.522102
PAOX	0.97041	1.25071	1.17759	1.14863	0.82279	0.780394	0.729263	0.612617
TMEM87B	0.906486	1.02283	1.10568	1.02437	1.13275	1.7341	1.81277	1.96436
SPINK8	0.887974	0.935402	0.917161	0.960484	1.16082	1.46795	0.786029	0.453492
NDUFAB1	1.01351	1.19425	1.03524	1.01585	0.907769	0.842446	0.710134	0.708302
UGT2B10	1.16323	0.938668	0.981243	1.18228	1.27236	1.56214	1.39529	1.58873
ZNF729	0.932232	1.18035	1.02967	0.941484	1.25582	1.55484	1.91046	2.07975
ZBTB43	0.88088	1.20576	0.97213	0.967665	1.12569	1.43876	1.6478	1.93234
LRBA	0.910452	1.14978	1.04339	1.10341	1.21237	1.26973	0.709538	0.539213
AUH	1.10434	0.847731	0.941992	0.913691	0.81194	0.853894	0.512514	0.475657
IFIT5	0.845478	1.11246	1.35888	0.985837	1.18749	1.38779	3.0744	2.60383
DCTN2	0.947825	1.23823	1.05034	1.02105	0.930223	0.948843	0.739928	0.638232
ALPK3	1.00485	1.09022	0.965182	0.994326	1.1935	1.24009	1.4267	2.3781
EHD1	0.996009	0.832025	0.9673	0.95756	1.22148	1.33232	1.4666	1.78586
NIT2	0.912059	1.17281	0.991288	1.00197	0.985371	0.968857	0.733388	0.657195
ACSL1	0.931215	1.15698	1.00188	0.995202	0.925277	1.0548	0.511018	0.432735
RRBP1	0.981798	1.23655	1.02595	0.99212	1.09059	1.29196	1.9123	1.81087
PRDX3	1.22378	0.671273	0.928996	0.858485	0.495831	0.500026	0.403796	0.369538
MRPL27	0.915128	1.13844	0.959915	0.995911	0.757613	0.752826	0.668519	0.713979
SLC2A6	0.907994	1.17218	1.14257	1.07334	1.34097	1.69545	1.47517	1.8446
EPGN	1.49034	0.84471	0.963269	1.05245	1.30591	1.37128	2.31002	2.23037
RAB13	0.991987	1.15689	1.07926	1.10953	1.08731	1.07606	0.557191	0.454309
METTL7A	0.99518	1.12844	0.886846	1.09443	1.62599	1.95062	0.161733	0.0677326
SUV39H1	0.913048	1.13808	0.968573	0.888902	0.659582	0.590431	0.71368	0.64903
SIX1	0.929177	1.20501	1.06274	1.15059	1.33361	1.64138	1.93972	1.70356
INSIG1	0.880127	1.1521	0.947058	0.928536	0.756794	0.905574	0.265247	0.238819
ILVBL	0.922757	1.07916	0.939846	0.906925	1.15629	0.829743	0.642863	0.659024
FBXO17	0.874455	0.997855	1.15057	0.964285	0.635066	0.62584	0.602237	0.485197
CLSTN3	0.902413	0.91088	0.995934	1.02295	1.29001	1.28938	2.00032	2.85144
ZBTB46	1.02752	0.888176	1.03287	1.04378	1.13028	1.02579	0.755142	0.564218
MMP1	1.06653	1.23492	0.962199	0.951249	0.840582	1.63297	0.676513	0.459756
RAB15	1.24751	1.1024	1.11023	1.21242	1.61363	1.02406	0.519653	0.479752
UXT	0.925646	1.14311	1.0073	1.00942	0.854148	0.846747	0.701597	0.63128
ADPRHL1	0.822697	0.956984	0.902665	0.919711	0.911626	0.96727	0.682406	0.537399
FDX1	0.865325	1.12112	0.948653	0.950233	0.8243	0.827452	0.609201	0.567503
DHFRL1	1.23452	1.11864	0.936897	0.912469	0.826878	0.74273	0.493065	0.502321
PPIL1	0.877997	1.09382	0.899509	0.928852	0.836262	0.789564	0.6874	0.614982
FAM188B	0.871934	1.15595	1.04273	1.00351	0.73358	0.651431	0.630532	0.548047
CYSRT1	1.00793	0.931803	0.85017	1.0698	1.14971	1.38747	2.3734	2.77323
RPL13A	1.02532	1.48223	1.0302	1.0079	0.893744	0.817704	0.778308	0.618338
ECM2	0.933789	0.978472	0.983216	1.36055	0.988227	1.22026	3.50782	3.43224
GNB5	0.877057	1.06303	1.07295	1.02328	0.716391	0.78049	0.660521	0.567382
BCL3	0.996501	0.995081	1.07531	1.07187	1.02546	1.25728	2.42848	1.91567
ZNF141	1.116	0.95181	1.09069	0.993263	1.77701	1.27351	1.80089	2.13843
PANK1	1.01184	1.00738	0.918741	1.09455	0.950461	0.796396	0.455252	0.370865
MORF4L1	0.872099	1.03433	0.990274	1.0138	0.803324	0.862008	0.581346	0.66701
FNBP1L	0.927444	1.13516	1.03425	1.08048	0.994339	1.06261	0.609859	0.541059
LOXL1	0.895455	1.16549	0.998638	0.973264	0.884052	0.782505	0.734401	0.632342
CNIH4	0.93814	1.13194	0.905011	0.848111	0.851512	0.857853	0.636641	0.580161
TMEM2	0.907458	1.17533	0.958116	0.928831	1.16718	1.58068	1.6083	1.6532
CCNK	1.63607	0.875392	1.03975	1.03364	1.87119	1.81739	2.48861	2.39012
C21orf2	0.896174	1.30173	0.974213	0.936063	0.883173	0.892383	0.618118	0.524648
AGAP9	0.903909	1.13706	1.03506	0.874801	0.968598	1.02828	1.65149	1.91446
NIPAL1	0.950942	1.06806	1.01468	0.99782	1.01365	1.46919	1.92216	1.86712
NT5M	0.898944	1.27272	0.975523	0.998481	0.750506	0.716474	0.6089	0.426363
ISOC2	0.913737	1.27774	1.00543	1.0282	1.0223	0.914646	0.695033	0.569229
PHB	0.900102	1.01757	1.08527	1.11819	0.757941	0.70844	0.63631	0.633461
ETNK2	0.928769	0.739419	1.05067	1.11565	0.956622	0.677962	0.603421	0.533717
CDC42EP1	0.791638	0.901374	0.973445	1.00732	1.01362	1.13906	1.6938	1.4911
SUMF1	0.922623	1.16669	1.00093	0.984985	0.977578	1.23474	0.666885	0.462475
PCYOX1	0.890068	0.84825	1.07955	1.20934	1.38908	0.956311	0.464134	0.489655
SHD	0.933862	1.22762	0.960546	0.909752	0.769033	0.882815	0.685998	0.629575
MRPL53	0.75574	0.678913	1.03228	1.04092	0.843203	0.732424	0.644118	0.628875
CPNE5	0.904259	1.13698	1.00596	1.00457	1.42601	2.38174	1.76997	1.09806
USP36	0.904111	1.27016	1.00825	0.927716	0.907224	1.10372	1.5828	1.81867
SLC30A7	1.08276	1.07054	1.02856	1.01967	1.18023	1.45231	2.04328	2.10257
C11orf49	0.927978	1.19431	0.989949	0.973481	0.965432	0.795219	0.595511	0.574222
SPERT	1.14173	0.794043	0.958422	0.917766	0.937421	0.764772	0.596962	0.573706
SUN2	0.974295	1.17738	0.788921	0.724952	0.7035	0.773298	0.577851	0.364349
POFUT1	0.748709	0.694406	0.961109	0.926041	0.887653	0.975414	1.3305	1.69622
PCBD1	0.864341	0.991312	1.00109	0.981792	1.00014	0.981941	0.669996	0.558208
FAM209A	0.902928	1.0758	0.769426	0.778305	0.717028	0.803461	1.33639	1.66017
BUB1B	0.99763	0.803204	0.732914	0.7219	0.845151	0.785525	0.649934	0.655526
HIST1H3F	1.00536	0.907823	0.94995	1.00047	0.38104	0.541533	0.383846	0.327204
TTC31	0.831211	0.987082	0.903498	0.894196	0.707622	0.626617	0.645582	0.678878
TRAK2	0.847098	1.09498	1.00629	1.00036	0.924286	0.809035	0.516623	0.473001
TLN2	0.878721	1.1044	0.953606	0.92759	0.777771	0.710357	0.611825	0.580219
KLHDC8B	0.909002	1.07026	1.05055	1.03934	0.946032	0.858852	0.695333	0.559723
GATA2	1.35496	1.17392	1.15426	0.982231	1.05717	1.37488	1.81746	2.32018
VPS37A	0.881946	1.15842	1.01413	0.936325	0.902569	1.15097	1.46931	1.7189
SNRPE	0.969512	1.21968	1.0461	1.0146	0.901058	0.774731	0.749653	0.66724
TRIM56	0.995254	1.01043	1.06361	0.960504	1.09219	1.27834	2.00658	1.73782
APOBEC3F	1.56356	1.65296	1.00658	1.0147	1.02571	1.12175	0.643481	0.441343
ACOT9	0.9422	1.1684	0.944371	0.932385	0.865645	1.06615	1.34205	1.46657
GNB2	1.18061	1.26892	1.03856	1.0656	0.836274	0.702577	0.657458	0.538391
DUOX1	1.00503	1.25999	1.08151	1.09409	1.29977	1.8579	1.65523	1.42616
ZFP62	0.901405	1.06604	0.935653	0.975789	0.833906	0.834492	0.6494	0.667179
FAS	1.0109	0.819877	0.955147	0.883139	0.8259	1.06726	1.56895	1.93179
UCHL1	0.898985	0.876764	1.01136	0.985969	0.948758	1.08444	0.601673	0.545734
RPUSD3	0.883867	1.22099	1.04726	1.02923	0.827751	0.743389	0.721239	0.605714
MYLIP	0.926823	1.15903	0.847762	1.02322	0.931378	1.05127	0.57269	0.373005
MTF1	0.909527	1.19464	0.986414	1.03132	0.913801	1.12004	1.48281	1.56775
TTC39A	1.0319	1.09668	0.962047	1.00192	0.96902	0.907469	0.665207	0.68572
UBAP1L	0.929439	1.02569	1.05607	0.918454	1.12196	0.856165	1.35241	2.03575
SLC35C1	0.961632	1.26834	1.05572	1.0283	1.01828	1.06529	1.63564	1.92433
AAMDC	0.965426	1.17916	1.02869	1.07792	1.12637	1.28665	0.615497	0.433142
ZSCAN31	0.8516	0.82492	0.840296	1.04192	1.14086	0.723205	0.362687	0.456803
SLC25A4	0.904444	1.1505	1.01397	1.02195	0.718067	0.698686	0.481155	0.490322
SETBP1	1.11178	0.835034	0.983401	0.975822	0.920792	0.839602	0.604409	0.550847
MECR	1.06796	1.21485	1.05913	1.03177	0.868699	0.795258	0.76438	0.574671
TNFRSF6B	1.07315	1.09686	1.14284	0.987214	0.999149	0.959738	1.30555	2.34952
LPGAT1	0.993294	1.19906	1.0064	1.02246	1.18238	1.32437	0.646804	0.480143
LZTS3	1.13673	0.971184	1.05474	1.03826	1.09573	1.17502	1.42131	1.78998
TFB1M	0.919925	1.17295	0.93215	0.935991	0.796079	0.880595	0.618354	0.386564
HIST1H2BE	0.955012	0.857269	0.879051	0.910972	0.288811	0.408433	0.385407	0.383563
MYO1F	1.0561	1.01917	0.974637	1.01287	1.12729	0.87813	0.778073	0.57453
DEAF1	1.02008	0.824989	0.937748	0.965356	0.829634	0.709773	0.689759	0.685875
PRIM1	1.20137	1.01654	1.03503	0.958557	0.637408	0.646388	0.52563	0.500298
TMPRSS7	0.994599	0.832238	0.898477	0.958608	0.959699	1.91583	1.53025	1.28788
FRYL	1.02257	1.29446	1.17523	1.05948	1.44841	1.89096	1.79423	1.78437
STOML2	1.22131	1.29316	1.23426	1.06763	0.808816	0.517727	0.557231	0.563367
NCOA5	1.09579	0.669251	0.929076	0.934713	0.783953	0.617078	0.641294	0.867816
CACNG4	0.749302	0.891375	0.939856	0.987166	0.791067	0.733528	0.640385	0.692146
PDP1	0.951295	1.09998	1.01749	1.04092	0.965191	1.47898	1.68279	1.34656
DDX55	1.01322	0.968511	1.03655	0.923378	0.898135	0.841933	1.35599	1.55007
NDUFS5	0.924774	1.13346	1.04048	1.06144	1.02487	1.00038	0.75196	0.704104
CYBRD1	1.08019	0.949518	1.15019	1.18564	1.12301	1.72606	0.471432	0.362837
EIF2B5	0.932096	1.35801	0.995745	0.981636	0.815983	0.674188	0.695734	0.629694
RPL27A	0.914617	0.676942	0.803284	0.672138	0.733067	0.472169	0.626349	0.682536
AP3B1	0.886085	1.12879	1.04844	0.981646	1.01481	1.02181	0.673206	0.62161
SENP1	0.946734	1.1993	0.9972	0.998119	0.791522	0.750737	0.771119	0.705483
CKS2	0.919277	0.944316	0.699377	0.730426	0.802936	0.849945	0.711785	0.679837
FDX1L	0.965377	1.02191	1.0615	1.03053	0.885121	0.90543	0.749341	0.675179
UHRF2	1.23213	1.11889	1.08499	1.03546	1.441	1.38542	1.78846	1.70731
NHLRC4	0.999624	1.18954	1.00967	0.960405	0.937139	1.15631	1.46838	1.67358
EFNB1	0.938374	1.15948	0.977013	1.00782	1.0739	1.41503	1.83092	1.26828
C6orf89	0.895112	1.10862	0.953076	0.987508	0.957401	1.4825	1.60229	1.50382
COX4I1	0.931101	1.16247	1.03128	1.03294	0.879241	0.937913	0.627801	0.595237
ARAP2	0.846411	0.877054	0.924097	0.882529	0.866789	1.22738	1.52153	1.40079
TAB1	1.12163	0.992239	0.974203	1.07541	1.06053	0.645866	0.562366	0.61847
IFT22	1.01404	1.14063	0.974636	0.950267	0.780979	0.800891	0.596726	0.602842
PARPBP	0.8484	1.12042	0.952043	1.01755	1.03272	0.913687	0.61418	0.535751
FIBCD1	1.01691	1.21568	0.893646	0.954217	0.911741	1.05778	0.731978	0.558652
EWSR1	0.890971	1.16214	0.945978	0.841372	0.747523	0.660033	0.805764	0.817293
CTDNEP1	0.849253	1.16069	0.975806	0.9815	0.788798	0.622521	0.668766	0.693614
FECH	0.991399	1.11638	0.998243	0.980829	1.06943	0.8311	0.490304	0.463454
CSRP2	0.988718	1.19813	1.11824	1.15166	0.77592	0.92385	0.683691	0.630722
TBC1D3C	0.947176	1.16369	1.01156	0.989278	1.10894	1.15768	1.44218	1.79964
ZNF658	0.84512	1.06181	0.963497	0.98693	0.958071	1.0566	0.540727	0.434241
GTDC1	0.888391	1.06563	0.932701	0.914079	0.600088	0.563386	0.767136	0.819658
NCR3LG1	0.999538	0.907696	1.0642	0.951155	0.933685	1.55309	1.66431	1.52734
PARK7	0.920958	1.16039	1.0378	1.03444	0.913316	0.900332	0.739893	0.599526
STX11	1.09928	1.0338	1.0273	1.02003	0.941051	1.09731	1.54401	1.63745
KLK7	1.6087	1.20822	1.0718	1.19584	1.19953	1.7049	2.44427	3.07998
COX10	0.886619	1.18299	1.03118	0.956714	0.714155	0.62554	0.590717	0.579526
OGFOD2	0.867824	0.919357	0.954533	1.0318	0.953874	0.80041	0.640781	0.608455
KANK1	0.880187	1.11618	0.94222	0.95194	0.877528	1.18835	0.628464	0.511865
SERPINA1	1.1204	1.24926	1.09461	1.03592	1.12409	1.31739	1.57087	1.52059
RNMT	1.03425	1.21993	1.03948	0.97387	1.17448	1.55891	1.77195	1.50122
ABCA1	0.878006	0.938442	0.928249	0.984528	1.13439	1.39212	1.55222	1.37003
SEC61A2	1.0875	1.05198	1.01789	1.08635	0.945932	1.03492	1.25601	1.7526
KIAA0195	1.1428	0.785718	0.947901	1.00412	1.21948	0.644663	0.556308	0.510899
HOPX	1.09042	0.868413	0.927564	0.919026	0.826591	0.81886	0.495606	0.463951
PDLIM5	0.912646	1.17763	1.03957	0.972205	1.16734	1.66127	2.16382	1.95967
PLCD4	1.22342	1.21945	1.02184	1.04036	1.05188	2.01954	0.645057	0.349808
PARP16	0.943213	0.862664	0.977506	1.00633	0.842923	0.915114	0.538872	0.557717
NUDT16L1	0.977498	1.00163	1.00434	0.996153	0.947153	0.929781	0.681359	0.676102
REPS2	0.727956	1.00327	1.0734	1.02923	1.18468	1.30364	0.563726	0.422398
ZNF664-FAM101A	0.939594	0.947971	0.94031	0.885424	0.827914	0.77524	0.608008	0.633975
RIMKLB	0.908961	1.1324	0.993843	0.966413	0.901275	1.70972	2.43974	1.89895
IL37	0.850875	1.09942	0.902064	0.843666	0.886614	0.928326	1.80621	1.81
ASB1	0.979852	1.29921	0.970235	0.870378	0.702795	0.769495	1.18771	1.49961
NOL8	0.948053	1.13314	1.04141	1.05867	1.02934	1.31141	1.51357	1.86903
IGF2R	0.889225	1.05877	0.941114	0.973517	1.07122	1.47785	1.38279	1.6994
PPP2R2C	0.938639	0.949291	0.983691	1.01053	0.782513	0.696139	0.532995	0.609333
MOCS3	1.02128	1.11565	1.16059	1.05073	1.17276	1.15465	0.578808	0.477452
[truncated: 5,301 more rows]

## Sheet: SP (#303)
	fold-change
gene name	15 min	2 h	7 h	12 h	24 h	48 h	72 h	96 h
SPRR1A	1.17785	1.25193	1.17104	1.01227	1.28195	8.09335	13.3318	6.99417
IFNL2	1.18873	0.998342	1.13319	1.14418	1.27637	9.84436	12.3274	2.94881
IL24	1.09603	0.918364	0.925822	1.15155	1.10793	3.57213	27.5688	26.9669
CES1	1.01698	1.19129	0.996157	0.940263	0.998729	5.40672	13.5784	7.95935
S100A8	1.1989	1.08345	1.03098	0.934061	0.68353	3.34058	19.3071	12.1753
EDN1	0.982473	0.876612	0.913954	0.770334	0.811995	1.89306	4.92801	6.11504
SPRR2A	0.95269	0.935725	1.07819	1.01251	0.983885	1.41676	9.30383	19.3183
KRTAP2-3	1.0831	1.33256	1.01824	0.800427	1.00261	3.26359	15.818	18.9233
C3	0.944464	0.923015	0.980471	1.15779	1.4848	3.67549	7.15113	5.63938
PSORS1C1	1.04365	0.885637	0.89882	0.927161	0.928046	2.93879	4.83635	4.25681
GPRC5B	0.811405	0.958613	1.49438	1.31088	1.55092	3.94816	6.59493	4.59363
SLAMF7	1.09278	0.899434	1.10363	1.21024	1.32747	3.74413	6.60399	6.18924
MMP7	1.0033	1.22988	1.07602	1.10443	1.4058	2.69445	5.70394	4.41576
MX2	0.902477	0.969562	1.05223	1.22758	1.4773	10.0981	11.2601	2.64706
IL6	1.1047	1.52846	1.59993	1.55093	1.42045	4.9213	19.3861	30.7752
KLHDC7B	1.13101	1.03871	1.19538	1.07297	1.08581	2.71868	5.79565	4.64389
PDZK1IP1	1.10437	0.888846	0.903348	0.98425	0.984991	2.43989	8.24484	6.61631
HSH2D	0.849987	0.830119	0.830677	0.845315	1.20318	5.41452	6.66216	2.91258
CFB	0.924882	0.92552	0.857623	1.02679	1.14573	3.73045	5.42281	2.90856
SOD2	1.05543	0.967258	0.995923	1.15997	1.07859	1.51141	5.16773	5.12332
MAFB	1.2549	1.2907	1.54573	0.980121	1.93679	5.874	7.49373	6.08532
IFI44L	0.774463	1.15573	0.916033	1.10803	1.41652	5.7375	6.08237	2.69563
KLF6	1.08805	0.850569	0.974257	1.11083	1.28425	2.14562	5.43071	5.1707
ZDHHC11	1.09749	1.20981	0.957524	0.76868	0.924115	1.84711	4.30163	4.42762
IFI6	1.14309	0.87163	0.999502	1.37341	1.49	4.7181	8.88564	5.1087
ICAM1	0.869954	0.989765	1.13176	1.31852	1.26447	3.30831	7.90703	4.55567
RYR2	1.18005	1.54621	1.19672	1.6425	1.12026	2.44302	7.1566	7.96813
NUPR1	1.14279	1.08589	0.857795	1.03961	1.50196	5.65148	6.77635	3.11826
FAM71F1	1.35417	1.00061	1.01381	0.950538	1.01932	2.0301	3.36417	4.42801
NNMT	0.904041	1.05057	0.893244	1.02819	1.06063	2.53484	6.23302	4.03288
FBXO32	1.28622	1.23288	1.15585	1.0918	1.26287	2.91858	5.07921	5.11611
CXCL2	0.813067	1.07747	1.07638	0.985586	0.873778	2.10949	7.51757	5.01185
IL1RL1	0.852712	0.673426	0.86837	1.27327	1.40497	2.29342	11.1876	8.71805
DUSP1	1.36916	1.42439	1.20655	1.05426	1.50092	4.21479	6.7012	3.75889
CSF2	1.07015	2.31204	1.27564	1.20758	1.03102	3.30093	29.2604	47.2521
SPRR1B	1.11665	1.15772	1.07019	1.05828	1.01804	2.18416	5.99096	4.56837
C15orf48	1.06806	1.32443	1.53632	1.37533	1.71135	5.94085	4.72289	2.96809
PRDM1	0.679914	0.915342	0.996155	1.18147	1.01445	2.27994	3.96631	4.62986
KRT6B	0.771514	1.15093	0.992787	1.14437	1.19829	1.94897	9.9868	9.38899
RUNX1	1.3624	1.32811	1.23199	1.10071	1.02598	2.46294	3.18868	6.53215
RNASE7	0.81466	0.891485	0.646212	0.918211	1.16355	1.66337	4.15279	4.44241
SAA1	0.840471	0.742326	0.936944	1.04721	1.29682	4.19324	7.34762	3.98917
TMEM40	1.22303	1.01307	1.01309	0.984173	1.30106	2.45636	2.46998	2.46057
PNLIPRP3	1.12416	1.30918	1.39973	1.28365	1.37377	1.88515	4.23469	4.18831
TNFAIP3	1.00664	1.3946	1.25497	1.16822	1.38569	3.92057	8.33255	8.43254
RRAD	0.696827	0.854286	1.08388	1.25448	1.57405	3.74343	6.20344	5.9121
LAMP3	1.18387	1.23736	1.397	1.02086	1.48413	4.10923	10.1289	3.60598
TGM1	0.920488	1.16052	0.877811	1.06068	1.26495	3.32123	1.62489	0.4504
OAS3	0.952896	0.870673	0.864793	1.00828	1.19131	2.39912	3.11058	2.30104
N4BP2L2	1.19845	1.14093	1.01825	0.950348	1.08711	1.42278	2.42181	4.97704
IL32	0.759376	0.861693	0.901446	1.38167	1.13705	2.72569	9.78996	6.86918
CXCL14	1.50899	1.30426	1.36149	1.34511	1.44598	2.56464	3.02039	1.85628
RND3	1.28221	1.3583	1.20146	1.01354	1.28136	1.97156	4.04931	4.58537
GADD45G	1.42596	1.27095	1.28301	1.10288	1.3958	1.71522	2.67892	3.93193
XAF1	1.12452	1.26259	1.2176	0.973842	1.29869	9.37817	6.45439	2.60331
IRF7	0.980477	1.06234	1.03669	1.01022	0.88676	4.7855	5.44546	2.58756
SPRR2E	1.03317	1.11289	1.32154	1.04077	1.60901	1.40952	4.48123	8.51421
HELZ2	1.14651	1.22232	1.24129	1.1333	1.28387	3.56654	3.56779	1.84071
TSPAN10	0.829279	1.18076	1.20625	1.43842	1.6644	3.82383	3.73519	2.74769
MSMB	1.118	0.934041	1.09941	0.991291	1.18958	2.32521	5.04746	4.35844
SPRR2D	1.05636	1.09324	1.01035	0.964144	1.03403	1.06861	2.85978	5.56008
INHBA	1.08973	1.09908	2.12996	1.57256	1.44565	3.15148	15.5452	9.0938
SAA2	0.801736	1.34214	1.15686	1.00745	1.01495	9.27204	13.0992	5.29626
IRF9	1.00588	1.07381	1.00259	1.2603	1.3264	3.97993	3.82716	1.94865
CSF1R	1.28434	1.32489	1.1789	1.09563	1.54443	2.46532	2.47431	1.98174
DUOX2	0.865512	0.96224	0.959149	0.882549	1.16557	3.10032	3.74848	2.26007
BTG1	1.07758	1.03714	0.921386	1.16757	1.22893	1.83437	2.86439	2.51672
KRT34	0.878274	0.9843	1.06667	1.00449	1.14601	1.37078	3.95028	4.15335
ADAM8	1.35306	1.2489	1.46687	1.17401	1.83153	1.80977	3.25134	3.13438
SGK1	0.951105	1.26087	1.23935	1.00309	1.06575	2.15828	4.66409	2.31314
PTPRK	1.19289	1.11115	1.17081	1.12284	1.61677	1.64144	2.00759	2.465
LAYN	1.35753	1.21918	1.55086	1.31847	1.64801	2.45346	3.04939	2.22861
TMEM217	1.05541	1.37403	1.32656	1.11449	1.30496	2.20195	3.54923	4.23653
MX1	0.974373	0.704594	0.864755	1.06186	1.14917	5.21811	4.68326	2.249
TMPRSS11E	1.25071	1.30463	1.11439	1.35071	1.39042	2.47208	3.29352	3.33187
AHNAK	1.00222	0.982242	0.829652	0.687352	0.526285	0.519009	0.491649	0.353547
C1S	1.20456	1.15702	1.2489	1.31144	1.65721	3.89894	5.41504	3.28131
CXCL1	0.873462	1.10811	1.05711	1.03651	0.727961	1.76886	5.00565	3.36688
CCL20	0.980302	1.43076	1.34057	1.38321	0.853982	4.96994	14.4077	2.56401
CRYAB	0.949227	0.930249	1.0649	1.09406	1.37389	2.59147	3.09472	2.8076
AMPD3	1.23408	1.15542	1.28573	1.0266	1.24055	1.49225	2.43692	2.38192
JUN	1.41538	1.68439	1.35735	0.974826	1.17852	2.30041	3.54701	4.11601
HIVEP2	1.23012	1.2419	1.33732	1.10417	1.29806	1.69096	2.32799	2.1745
MGLL	0.998079	0.927412	0.957019	0.997876	1.27048	1.27301	2.4384	2.60354
CARD9	1.11885	1.18759	1.30328	1.04961	1.49978	2.09688	3.34199	6.0737
GABARAPL1	1.09246	1.13194	1.1344	1.36704	1.51551	2.21063	2.31237	1.90191
SNAI1	1.13718	1.4656	1.04231	0.920831	1.10335	1.38733	3.14461	3.54626
RNF217	1.12915	1.08584	0.963466	1.00865	1.20236	1.53092	2.0045	2.14353
HMOX1	1.22206	0.941059	1.31676	0.895979	0.953195	1.04028	2.27418	3.95471
FAM25A	1.21036	1.18001	1.16051	1.05592	1.32111	1.90878	2.66648	1.53259
SDCBP2	1.04939	1.03947	0.988253	1.1766	1.23961	2.46441	2.85659	2.49909
HIST1H2AI	1.22821	0.675928	1.03523	0.98127	0.474089	0.272025	0.282002	0.382627
CCL5	1.14851	0.938003	0.948882	1.23379	1.7004	3.09233	3.13807	1.78034
MAL	1.41114	1.30314	1.62191	1.24928	1.55726	2.66065	2.41144	1.42844
CDKN2C	1.22531	0.848721	0.665083	0.821926	0.761298	0.596179	0.42081	0.291503
TRAF1	1.01436	1.11837	1.39554	1.41915	1.29216	2.67431	6.93266	3.7276
CXCL8	1.0922	1.90963	1.46251	1.11956	0.884861	2.70052	7.75831	2.9358
DST	1.07821	1.05509	1.02706	1.21181	1.29629	2.29082	3.04513	2.63945
MAOA	1.08498	1.21644	1.04462	1.04377	1.04964	1.26474	2.32693	2.4159
OAS1	0.983306	0.964318	0.922445	1.20488	1.47557	4.35911	4.38393	1.52135
C1R	1.33908	1.08424	1.07647	1.17755	2.01137	2.90977	3.45349	1.86699
IFNL1	0.899438	0.889542	0.919854	1.3038	0.952249	3.88865	5.5176	1.8857
CALB2	0.926845	0.77022	0.711679	0.653216	0.772602	0.435117	0.322393	0.223976
IL23A	1.44521	1.69068	2.28778	1.34497	1.47138	1.76994	5.67501	6.69236
KPNA7	0.683258	0.845747	0.893131	0.900019	1.13411	2.28295	2.65864	2.65557
DDX60L	1.01906	1.04282	1.00064	0.964588	0.965625	2.54012	3.14035	1.86075
ADAMTS1	1.14734	0.98617	1.56369	1.19506	0.897215	1.06791	4.22767	5.85437
IFI27	1.27171	1.36927	1.2328	1.03173	1.24381	10.8792	11.6366	3.69543
ATF3	0.98639	0.964535	1.23564	1.19809	1.05062	2.8592	3.65365	3.64955
SLCO2A1	0.956963	0.935156	1.01628	0.868307	1.22031	2.21824	3.994	2.75713
PCDH19	1.02777	1.08178	1.16661	0.980879	1.11482	1.96738	2.86643	4.10521
CXCL3	0.425041	1.06958	1.18722	1.04394	0.692848	1.88265	9.05219	7.91985
TSPAN9	0.954021	0.977039	0.9081	1.15964	1.25769	0.735027	0.477411	0.362957
LRG1	1.22384	1.11309	1.2778	1.44063	1.46119	3.47291	1.96676	0.46632
ABTB2	1.15852	1.16239	0.989706	1.07324	1.05309	1.46652	2.29351	2.42214
DUSP10	1.0076	0.96811	1.05886	1.17375	1.25558	1.74601	3.11301	2.99754
SEMA3B	0.978343	0.968568	1.15224	1.22282	2.0624	3.41789	2.58437	2.48804
LPXN	0.995665	0.921178	1.24372	1.21128	1.05724	1.53738	3.53544	3.13529
TNC	1.12746	1.01659	1.08994	1.43462	1.53228	1.92939	3.16691	2.94638
MMP3	1.63402	1.74572	1.25068	0.806951	0.819746	1.02142	5.3447	5.76952
DCUN1D3	1.35735	1.44123	1.29828	1.03861	1.20744	1.4194	2.05338	2.30406
PLSCR1	1.50579	1.46663	1.21389	1.09747	1.38169	2.36848	2.98876	2.07862
CD24	1.29596	1.43499	1.47465	1.23828	1.36571	2.25371	2.32949	2.89419
JMJD7	0.965352	0.874674	0.872986	1.02217	0.849413	0.616624	0.352931	0.379889
SUN3	1.0641	1.13368	1.11658	1.09027	1.40093	1.38125	2.79994	2.79545
NKD2	0.898901	1.01297	0.752744	0.62342	0.884847	2.49085	4.43298	2.57181
TUFT1	1.01375	1.05073	1.16274	1.05755	0.989281	1.58612	2.84149	3.5075
GEM	1.08771	1.21223	1.07917	1.06483	1.05753	1.86743	3.61569	3.61889
LOX	0.942832	0.987426	1.18684	1.19053	0.972102	1.76147	2.6635	2.7782
IDO1	1.22259	1.21906	1.20856	1.06375	1.214	2.61467	2.74041	1.28526
AKAP12	0.559194	0.995388	0.826646	1.0709	0.749219	1.41754	3.17151	4.75452
TICAM1	1.21366	1.53928	1.35024	1.01844	1.35146	1.77574	2.62877	2.19093
CTSV	1.28237	1.16818	1.29894	1.17566	1.45895	2.11152	1.86356	1.33022
IGFL1	0.949117	1.04361	1.16631	1.22475	1.07533	1.63071	2.60495	2.13689
CFLAR	0.798503	0.927311	0.908792	1.10077	1.28187	1.51277	2.47006	2.13316
PNPLA8	1.19045	1.35618	1.30039	1.19268	1.2424	1.54447	2.05289	1.80985
LBH	0.922591	1.02185	0.963232	1.29119	1.18615	2.74334	3.09475	3.06663
ZBTB32	1.53132	1.31399	1.14285	1.26116	1.44386	3.30817	4.06137	1.96703
HSD17B8	1.01162	0.982494	0.836641	1.10485	1.10383	0.685057	0.444105	0.2413
PNRC1	0.958034	1.06201	0.883956	1.18176	1.05656	1.70299	2.5655	1.92954
PARP9	0.917303	1.07872	0.839713	1.11563	1.32194	2.50146	2.53041	1.57411
AP5Z1	1.07792	1.17456	1.13909	1.15398	1.36444	1.24799	1.83713	2.77278
NTHL1	1.05895	1.05435	0.842774	1.08309	1.06562	0.584223	0.411562	0.401504
GGTLC1	1.04788	0.959096	0.934907	1.06882	1.68548	2.48329	2.69715	2.92109
OLR1	1.27389	1.32753	1.39322	1.33763	1.45869	2.42905	3.82441	2.23167
S100A9	0.879644	1.06634	0.969766	1.09507	1.14918	1.48754	4.57286	4.87015
ENTPD3	1.31498	1.12805	1.09993	1.14234	1.48327	1.38982	2.03981	2.80126
ZNF10	1.05895	1.26622	1.28798	1.17018	1.3046	1.20978	1.78191	2.62789
IDH2	0.701026	0.825206	0.786714	0.98998	0.976956	0.952974	0.455699	0.246823
PPP2R5B	0.967559	0.906742	1.22121	1.17814	1.11447	1.40092	2.23456	3.20848
CDKN2B	0.84336	0.877073	0.906623	1.10931	0.849445	1.37074	2.02057	2.92579
FGFBP1	0.89339	1.12662	1.08987	1.35175	1.11199	1.12164	0.516262	0.263813
NEURL3	0.98083	1.31982	1.54416	1.39328	0.979575	7.6757	8.34633	2.31747
C1orf52	1.15838	1.20743	1.04799	1.00401	1.14382	1.27466	1.83225	2.25321
SAMD4A	1.05575	1.13466	1.08222	0.960462	1.11725	1.33329	1.95288	3.07236
PLEKHA4	1.16116	0.897397	1.02241	0.909141	1.06435	3.92895	3.09324	1.03043
INHBB	1.00625	1.33515	1.35923	1.26867	1.29824	2.1376	2.16685	2.48769
AOX1	1.07178	1.40839	1.00477	1.07719	1.27795	1.85637	3.1395	2.6092
KRT13	0.900926	0.657541	0.63847	0.860752	1.17646	1.8473	0.495796	0.170671
FN1	1.18269	1.0212	1.17667	1.17893	1.48455	1.61218	2.45203	2.73709
YPEL5	1.40457	1.19144	1.22331	1.10504	1.30189	2.1552	2.40843	1.57114
ALDH3A1	0.781942	0.641728	0.639199	1.17522	1.15963	0.944706	0.389634	0.0803525
ADAMTS6	1.2364	1.26356	1.31193	1.11951	1.00356	1.45768	4.95218	6.66122
CNOT6L	1.2651	1.12951	1.19478	1.07387	1.33319	1.77295	1.92877	2.39366
UBE2H	1.17523	1.14237	1.05696	1.05704	1.17605	1.35012	1.99283	1.76909
SLC47A1	0.771023	0.682035	0.915071	1.08583	0.926827	0.607868	0.476773	0.302783
SPOCD1	1.05519	1.37254	0.920022	0.813764	1.00546	1.97477	3.34072	2.62042
ZSWIM8	1.19046	1.27564	1.34414	1.25804	1.51473	1.64897	1.94366	1.96506
PADI3	0.739146	0.713294	0.748851	0.926006	0.814518	0.822314	0.540948	0.325513
TMEM50B	0.956448	1.03782	1.09543	1.16437	1.37423	0.803879	0.504891	0.444397
ZNF707	1.36576	1.25433	1.24213	1.04903	1.25498	1.28334	1.68727	2.41123
FLRT3	0.764989	0.976025	1.66197	1.13814	1.2494	2.62609	4.31356	3.4696
S100P	0.989562	1.03861	1.02042	0.938112	1.03364	3.424	5.70501	2.49165
WNT5A	1.55802	1.25943	1.25919	1.07625	1.36892	0.717682	0.181956	0.19457
GCA	1.02676	1.14096	1.04588	0.861555	1.02148	2.08685	3.34645	1.90669
LOC728392	0.953607	1.00829	1.17547	1.27528	1.06626	3.21805	4.99164	3.84411
PTGS1	0.979757	1.28343	0.797009	1.09618	1.65619	1.74767	0.657974	0.221824
SERPINE2	1.14404	1.08516	1.18262	1.34919	1.51405	1.53543	3.34989	3.27847
EPHA1	0.88791	1.0033	0.893029	1.18393	1.36814	0.890859	0.513964	0.332973
HBEGF	1.14542	1.54636	0.763096	1.01594	1.6944	2.36335	4.43222	2.53325
KRT9	1.08042	1.05809	0.951361	0.978999	1.37452	1.70855	2.21065	1.76726
IFITM1	1.06384	0.95027	0.895532	1.09192	1.60971	2.69268	3.06622	1.18697
MCM6	1.17983	1.25405	1.11207	0.863765	0.740388	0.7019	0.526264	0.42555
CRYL1	0.967286	0.964397	0.939436	0.847227	0.736694	0.796	0.633698	0.344725
CITED4	1.27654	1.10469	0.836116	0.932977	1.05098	2.00771	3.05591	1.10907
HAPLN3	0.828406	0.905582	0.919808	0.899436	0.87665	1.77477	2.11176	1.57329
CASP10	1.26237	1.25038	1.32442	1.14741	1.55144	2.09913	2.18764	1.41812
PLAU	1.26897	1.28951	1.2805	1.135	1.28042	1.77386	2.68311	1.79566
NEDD9	1.23382	1.33607	1.54854	1.39623	2.14256	2.51726	4.94227	5.13302
APOBEC3G	0.960734	0.940028	1.12252	1.26186	1.86017	1.90907	1.38199	0.372035
REC8	0.743165	1.02477	1.16908	0.878962	0.912939	3.37968	3.38923	2.97616
BATF2	0.842518	0.820739	0.802264	0.994603	0.986484	1.92016	4.53585	3.02724
NPC2	1.21177	1.14392	1.15154	1.12522	1.24936	1.01924	0.603157	0.492289
PDE4A	1.05577	1.39683	1.12689	1.07404	1.12951	2.49063	3.20719	2.06485
WFDC2	0.877263	1.0344	0.835039	0.902063	1.02987	2.07668	3.25272	2.28678
PPP1R3B	1.14926	1.21754	1.39824	0.94789	0.966245	1.64995	3.18729	2.71911
MIPEP	1.27845	1.19197	1.16438	1.09933	1.26768	0.726063	0.516017	0.345373
KDM7A	1.07382	1.03118	0.909521	0.878722	0.889116	1.67533	2.62518	1.95464
KCNK2	1.08572	1.18796	1.00679	1.06227	1.59794	0.89511	0.315435	0.259201
AKR1C3	1.24473	1.21618	1.21735	1.20748	1.46417	2.18771	2.93335	1.53844
GLS	1.17535	1.04284	0.99175	1.00173	1.39641	1.07953	2.37326	3.20505
LHPP	1.2525	1.43502	1.02055	0.819692	0.811577	0.683748	0.405649	0.205788
MSANTD3	1.26538	1.2709	1.24567	0.90231	1.13457	1.11688	2.08499	2.92941
DEFB1	1.37162	1.34173	1.42403	1.13727	1.02054	3.29233	2.93509	1.30935
MYO7A	1.19657	1.16765	1.04578	1.22452	1.53151	1.81443	1.58084	1.52172
ACAT2	1.23556	1.28638	1.08209	1.00836	1.17818	0.973341	0.452721	0.328553
RIPK2	1.20314	1.24742	1.33453	1.1158	1.12367	1.51431	2.27048	2.02216
HRASLS2	0.92097	1.06281	1.04549	1.03184	1.60892	3.33973	3.06705	0.965252
APPL1	0.607601	0.481726	0.787727	0.822305	0.604956	0.56068	0.543967	0.67536
COLCA2	0.827083	0.921185	1.09224	1.18172	0.884662	1.15686	0.559018	0.267046
ACSM5	0.730513	0.619435	0.824599	0.532119	0.564034	0.646951	0.614558	0.571638
CXCL11	1.00988	1.09183	1.6981	1.58526	1.68851	3.22299	5.94639	1.97578
KYNU	0.95872	1.04424	1.04646	0.81359	1.14809	1.37025	2.8375	3.89088
DUSP5	1.23506	1.7761	1.1593	1.09319	1.53256	1.89892	2.83048	2.03075
PAQR4	0.65794	0.910457	0.708596	0.81621	0.699434	0.598797	0.337122	0.410016
B3GALT4	1.07724	1.02419	0.882427	0.918391	0.852813	1.50902	1.04645	0.361168
VTCN1	1.00614	1.01772	0.970943	1.11971	1.36434	3.14653	1.81116	0.774162
SCFD2	1.04006	1.12074	1.06408	0.891198	0.636119	0.586454	0.422004	0.462396
SP100	1.43449	1.11741	1.34228	0.962707	1.25936	1.63972	2.29217	2.61632
AMTN	0.734398	0.621124	0.683072	0.839322	0.985614	2.50719	5.67589	4.44337
SLC2A5	0.959531	0.948449	0.822463	1.15223	1.70046	3.1296	0.546435	0.288044
RIMKLB	1.08637	1.14861	1.03003	0.995108	1.07607	1.88688	2.55983	2.17367
KCNAB2	0.879618	1.07245	0.827133	1.02498	0.872682	0.859041	0.73813	0.33663
FAM213A	1.03376	1.0207	1.08093	1.16928	1.9326	1.45787	0.612273	0.338599
DCBLD2	0.891162	0.922683	1.1629	1.064	0.966862	1.19573	2.0204	2.92357
SERPINA1	0.84532	0.800298	0.907708	1.00858	1.10146	1.2271	2.93472	3.66807
SLC47A2	1.05248	1.11399	1.29217	1.23648	1.41534	0.849211	0.422024	0.268872
NMNAT3	1.08589	1.15425	0.923706	1.02977	0.902347	0.824088	0.563021	0.353613
NCR3LG1	1.15033	1.29118	1.10454	1.02229	0.966576	1.65594	2.34883	2.31899
TPST1	1.18372	1.18283	1.40402	1.27893	1.6415	1.72565	1.76388	1.71544
ZNF488	0.878951	0.758897	0.7952	0.971387	0.824803	0.869143	0.38712	0.355205
USP18	1.09731	1.07322	0.995026	1.10574	1.17457	2.07851	2.99963	1.65647
STX19	1.17506	1.2351	1.05935	0.984567	1.31166	1.90344	2.12108	1.91931
HLA-F	1.01194	0.928429	1.00018	1.1443	1.43423	1.96992	2.95678	1.32721
BBC3	1.15021	1.02438	1.04754	1.09986	0.899218	2.4387	3.46313	1.86733
STAT1	0.959515	0.933546	0.961491	1.12994	1.06814	2.06754	3.88935	2.01455
ANKK1	1.30133	1.22663	1.21145	1.37364	1.08927	1.58527	1.73067	1.75508
SMAD6	1.16203	1.15694	1.01305	0.962325	0.954125	0.764833	0.308603	0.277948
HDDC3	0.833004	0.76856	0.896496	1.00396	0.757401	0.744351	0.547764	0.560407
CREB5	1.39232	1.38267	1.31477	1.18634	1.05092	1.7462	4.42954	4.58325
MUC1	0.931269	0.925625	0.951409	1.33252	1.81633	2.2905	2.30451	1.95835
OBSL1	1.0202	1.23601	1.24776	1.12521	1.43293	0.858176	0.447054	0.356415
DDX58	1.12681	1.07626	0.848783	1.00973	1.39207	2.50819	1.82182	1.08596
FAM126B	1.03107	1.12003	1.15403	1.2548	1.468	1.20805	1.70958	2.22276
SOX9	1.18727	1.15792	1.04732	1.45545	1.48218	1.90327	3.3333	2.27696
SRPX	0.988716	1.23039	1.30364	1.003	1.37201	1.1418	2.71631	3.55044
ALDH3A2	0.976479	0.877153	1.06262	0.971385	0.961982	0.682641	0.537374	0.528695
VIM	1.06819	1.40888	1.00368	0.744779	0.525018	0.885192	6.45656	11.7273
SLC12A7	1.33657	1.35789	1.07854	0.928606	1.33239	1.56904	2.4936	1.85086
BEX2	0.992215	0.909938	1.10842	1.13262	1.01304	1.59384	2.43988	2.69425
SLC22A18AS	1.20914	1.03194	0.911639	0.866906	0.765092	2.02463	3.07027	2.5531
TMEM156	0.998554	1.18964	0.985515	1.08135	1.51171	1.35321	2.12932	2.24389
KIAA0226L	0.723258	0.982142	1.2225	0.967025	0.743669	1.68102	2.98965	3.74908
BMP2	1.37937	1.5821	1.4841	1.12526	1.1758	1.70984	1.90669	1.77266
HSD17B7	0.847446	0.820641	0.903161	1.03961	1.10131	0.9457	0.503766	0.403449
BAMBI	1.02354	1.33459	1.45452	1.22389	1.28797	2.70935	3.51103	4.55914
NFKBIA	1.42291	2.01162	1.42223	1.03415	1.06371	1.72077	2.32245	1.713
MRPL24	0.846918	0.92917	0.917142	0.894021	0.78502	0.639996	0.607081	0.545286
CYC1	1.00977	0.795979	0.878056	1.21783	1.1335	0.500904	0.49483	0.393668
EPSTI1	0.856248	1.01368	0.959537	0.864079	1.09076	2.1222	3.33378	1.62943
SLC9A9	1.05158	1.42856	1.16118	1.17792	1.41933	1.34669	0.675237	0.318843
LRP8	1.2792	1.2896	1.29395	1.01969	1.34329	0.702591	0.311233	0.296797
TOB1	1.0785	1.44518	1.15011	1.14672	1.84536	1.97919	2.10812	1.71423
ARHGEF28	1.19826	1.02019	1.1757	0.780852	1.00817	1.54592	2.15376	2.37973
HIST1H1E	0.741792	0.705971	0.642608	0.704574	0.376484	0.437589	0.43584	0.353847
ALG14	0.643618	0.602917	1.04922	1.14432	0.814298	0.41996	0.355002	0.421371
MMP9	1.05819	0.919989	1.2166	1.09531	0.963862	0.985635	1.58162	2.78302
FAM64A	0.486811	0.493932	0.440514	0.666475	0.631999	0.580439	0.51154	0.340709
TIMM21	1.11289	1.09314	1.30368	1.05716	1.01114	0.456117	0.500306	0.713658
FRMD6	1.22941	1.34949	1.34153	1.08989	1.17121	1.17712	2.096	2.30423
ABL2	1.19544	1.10322	1.07889	0.980807	0.884307	1.28914	2.9014	2.75113
ARC	0.839674	0.79386	0.832684	1.16203	1.05437	2.04402	4.15324	2.79044
PMAIP1	1.21361	1.29279	1.04616	0.966701	1.22476	2.11649	2.86646	2.18811
GSR	1.22572	0.96005	0.907608	0.896119	0.984028	0.761306	0.573795	0.426302
TLE1	1.15855	1.02299	1.10636	0.876518	0.945834	1.07826	1.61349	1.95713
CRIP2	0.814179	0.692216	0.675101	0.937086	0.726422	0.826202	0.458345	0.285137
CFD	1.21859	1.05269	1.06009	0.857145	1.0821	0.62403	0.432793	0.308582
TNFSF15	1.03363	1.22688	1.06292	1.327	1.36687	2.10496	2.28755	2.09345
AKR1C1	1.33011	1.2032	1.32765	1.12265	1.4001	1.8699	2.87323	1.7175
LIPG	0.886421	1.1568	1.11337	1.37095	1.5922	1.52122	2.79223	2.65028
SYT1	1.01738	1.10387	1.02314	1.12955	1.21431	1.58834	3.15373	2.72243
CHRNA5	1.10511	0.948025	1.36822	1.17188	1.2394	0.663197	0.503341	0.430594
SPINK1	1.07011	1.0648	1.16761	0.857709	1.23265	1.20528	2.61444	3.26364
RASAL2	1.0809	0.969686	1.00226	0.961938	1.25181	1.21289	1.72267	1.95191
SLC16A2	1.18486	1.14138	1.03351	1.00791	1.2228	1.2642	1.67535	2.21241
PEMT	0.770915	0.672071	0.690289	1.23077	0.977232	0.556014	0.376654	0.337813
LY96	1.29453	0.940982	0.88581	0.964114	1.2747	2.70996	3.55933	1.79336
TCP11L2	1.19861	1.25004	1.00579	0.994711	0.939149	1.93653	1.80055	1.537
APOE	1.15992	0.848562	0.899256	0.657821	0.806354	1.2426	1.75103	2.65268
SLC37A4	1.03165	0.814159	0.933411	1.03203	0.951207	0.514668	0.459411	0.445787
BIK	1.16648	1.07851	1.07822	1.09506	1.18068	1.92603	2.00298	1.55884
ZNF750	0.60766	0.479274	0.527545	0.652814	0.704532	0.823086	0.600861	0.503324
ARL14	1.14763	1.33619	1.10714	1.05381	1.30911	3.05533	4.30181	3.41948
SERPINE1	0.836119	0.704746	0.695423	1.07381	1.33221	2.13073	3.25431	2.7033
ID3	1.12479	0.96588	0.971161	1.11109	1.29103	0.741933	0.417942	0.369907
IL1A	0.575826	0.713938	0.72018	0.835112	0.786095	2.77787	7.79756	3.82306
KDM5B	1.02241	0.980546	0.816397	0.883273	1.17591	2.31431	1.91887	1.31747
RELB	1.24888	1.42027	1.94755	1.30974	1.3001	2.03763	3.09212	2.09946
AADAC	0.95572	1.19775	1.30322	1.20878	1.19078	1.47565	2.30075	2.18557
FBXO6	0.830188	0.86651	0.894532	0.936186	0.975911	0.883883	0.679381	0.475519
CPVL	1.10948	1.19363	1.04841	1.13152	1.76846	0.944563	0.489643	0.231696
EHF	1.15878	1.0652	1.03039	0.882647	0.981634	2.08606	2.56098	1.96756
FAP	1.14205	1.12758	1.13436	0.944006	1.09841	1.325	3.08493	3.79987
ANK3	1.28352	1.34418	1.14997	1.09782	0.926247	1.24298	0.545145	0.346668
QPCT	0.868704	1.13225	1.24921	1.28155	1.03049	1.4403	2.28095	2.31484
ADIRF	0.938756	0.839025	0.911623	0.98812	0.959904	0.986388	0.625386	0.371445
IER5	1.22885	1.28021	1.18101	1.07073	1.06792	1.58573	1.93751	1.66619
ANXA2R	1.37509	1.00104	1.11498	0.816607	1.11682	0.934547	0.437386	0.352452
HIST1H4L	1.43782	1.08429	1.12569	0.815459	0.59998	0.460751	0.441489	0.36935
FYB	1.34112	1.3337	1.11414	0.978754	1.07682	2.29649	2.61237	1.5241
CYTH1	1.21923	1.06339	0.97848	1.19482	1.35383	1.5191	1.79628	1.91383
PDGFA	0.823731	0.813399	0.76277	0.953023	0.982091	0.796702	0.516922	0.393901
PELI1	1.46382	1.54172	1.47038	0.958326	1.10665	1.57689	2.54587	2.11046
IGFBP2	1.14858	1.20734	1.21413	1.19801	1.65607	1.53145	0.98893	0.497277
HLCS	1.12618	1.20335	1.1312	1.0288	1.16009	0.614247	0.563598	0.432411
OSMR	1.08437	0.937556	1.09943	1.10695	1.44382	1.33876	1.68447	1.77424
TUBB3	1.10058	1.00485	1.03198	1.59096	1.43559	1.4585	1.72724	2.52851
TLR5	0.91142	1.00709	1.20376	1.09228	0.912504	1.01168	0.713503	0.321377
SLC16A5	0.873239	0.745439	0.996954	0.865899	1.0201	1.13975	0.587846	0.239288
IGFBP3	0.897703	0.744617	1.14812	1.04039	0.774858	1.27935	2.0698	3.23346
MACF1	1.44143	1.53679	1.62261	1.3052	1.72098	1.75314	1.79289	1.75741
KRT17	1.00787	0.778876	0.728087	0.935978	1.06343	1.70727	2.66613	2.30012
ZSWIM6	1.07308	1.32738	1.31993	0.980577	1.2837	1.65931	2.11259	1.60329
ARNT2	0.764564	0.942769	1.02597	0.980011	0.865617	2.4826	3.55365	2.05024
TRMT112	1.13254	1.03505	0.957351	1.03024	0.967038	0.627579	0.566808	0.62217
CLIC4	1.20843	1.36495	1.1752	1.31064	1.09153	1.82784	2.56785	2.09566
ANK1	0.957922	0.903145	0.777147	1.12404	1.19682	0.961458	0.495871	0.383168
PPP1R10	1.24691	1.11457	1.06537	0.961882	1.03782	1.29761	1.96323	2.49832
ID1	0.796816	0.875244	0.806942	0.821774	0.786345	0.97524	0.528819	0.256616
THBS2	1.07414	1.05094	1.03819	1.15358	1.88707	1.57725	2.20738	1.65619
SEZ6L2	0.876573	0.925456	0.919222	1.13631	1.6108	2.53085	2.26627	1.65613
ALG6	1.00254	1.30681	1.15624	1.21055	1.23732	0.615304	0.435869	0.373673
IL1R2	1.00988	1.48418	1.22349	1.44343	1.02905	1.30882	4.67321	4.66387
IL7R	1.31927	1.36053	1.35409	1.09132	1.48218	2.32538	1.86752	1.47824
LGALS9C	1.28749	1.13084	1.10602	0.96669	1.51983	2.23862	2.49841	0.947696
CPT1A	1.12281	1.03662	1.03678	1.03077	1.34684	0.88828	0.524158	0.420694
TP53I3	1.04351	1.36723	1.25371	1.31973	1.59745	1.55504	1.59222	1.87907
HIST1H2AB	1.4518	0.816525	1.1201	0.933682	0.568343	0.46872	0.42048	0.439499
IRF6	1.03195	0.943992	0.857152	1.23175	1.22638	1.59837	2.48398	2.07472
IGFLR1	1.24897	1.24406	1.10727	1.08184	1.14095	0.875846	0.548341	0.470486
CLIC3	0.850184	1.0647	0.900509	0.885999	0.96756	4.1767	1.80261	0.492093
AKR1A1	1.1051	1.02881	0.822218	0.99673	1.33432	0.938835	0.478511	0.35122
LNP1	0.870732	0.850543	0.880986	0.804733	0.702624	0.655621	0.595722	0.745679
S1PR4	0.887944	0.960095	0.905489	1.03905	0.985768	1.09276	1.77456	2.58856
RASEF	1.14935	1.19749	1.07736	0.963249	0.980825	1.05186	1.80538	2.12596
CFAP58	1.20435	1.1729	0.908908	1.11112	1.05693	1.85435	5.0536	2.70078
CHRNB1	0.835187	0.889597	0.781166	0.853795	1.01757	1.32433	2.12804	2.83473
JARID2	1.3351	1.07145	1.3717	1.15543	1.20684	1.47457	1.79603	1.64685
AQP3	0.82839	0.712515	0.746552	0.999151	1.24257	1.42042	0.534306	0.207124
SOCS3	0.868833	0.888734	0.945178	1.07866	0.887406	2.02605	3.50467	1.75062
CSRNP2	1.20858	1.38685	1.05366	0.976051	0.99496	1.13164	1.85112	1.91354
GALNT18	0.919201	1.00848	0.980637	0.866461	0.948198	0.63215	0.449024	0.342401
GSTK1	0.862557	0.813657	0.980038	1.37632	1.33945	1.73204	0.805434	0.432828
MRPL23	0.971942	1.00708	0.944823	0.865639	0.626497	0.752792	0.509304	0.447119
SP140	1.15382	1.4106	1.16368	0.987887	0.882883	1.15895	3.85086	3.91433
SERPINB7	1.06424	1.14929	0.964938	1.43229	1.61255	1.56225	2.42015	1.9761
AKR1B15	1.13379	1.08543	0.962337	0.951633	1.52261	1.60321	0.704315	0.173596
BMP7	0.954946	0.783039	0.775321	1.21612	1.66595	0.91201	0.348126	0.345622
RAB11FIP1	1.24352	1.36683	1.3001	1.07183	1.11152	1.42327	2.52226	2.31168
OSGEPL1	1.11007	1.13377	1.11584	0.954596	1.10247	0.593974	0.477952	0.397546
PMEPA1	0.856754	0.836597	0.685487	1.0635	1.14642	1.20908	2.34709	5.92722
PTPRR	1.03486	1.3184	1.10038	1.16365	1.45143	1.51109	3.0732	2.90132
RFC5	1.3048	1.2515	1.3284	1.07493	1.03538	0.708824	0.584734	0.576511
TRIM15	1.13462	1.15975	0.99244	0.931974	0.991551	1.50054	2.70853	1.78727
BST2	0.90893	0.844062	0.984674	1.0912	1.3027	2.05992	2.25213	1.34376
DQX1	1.10842	1.38732	1.20272	1.13406	1.32192	2.31873	2.13132	1.46359
KLK10	0.934999	1.08548	1.13098	1.08509	1.32441	1.08208	0.434514	0.22795
DTX3L	0.9262	0.850003	0.930043	1.10924	1.24787	1.71602	2.23923	1.80683
C10orf10	1.31142	1.02623	1.678	1.52941	0.918709	2.07712	3.598	2.37727
CCNB2	1.19602	0.975045	0.63405	0.529573	0.693496	1.06611	0.856061	0.576601
ECH1	0.680024	0.774238	0.80438	0.955981	0.874263	1.09531	0.705037	0.388384
RFESD	1.00215	1.11438	1.00316	0.969826	0.708983	0.536783	0.516669	0.448885
LCN2	0.982246	0.784367	0.716194	1.04979	0.900477	4.20783	4.37486	2.79391
MIA	1.1209	1.20136	1.04188	0.946195	0.963203	1.15339	1.91604	2.10844
HIST1H4J	0.911205	0.636515	0.756049	0.711977	0.409538	0.455746	0.505609	0.358759
ABAT	1.24837	1.14462	1.3004	0.961975	1.12639	1.43325	2.68047	2.10597
ADM2	0.99575	0.880783	0.747542	0.88353	0.993669	1.76128	2.36559	2.11948
POLE2	1.16807	1.28095	1.33532	1.08122	1.13603	0.645946	0.51298	0.488367
HDAC9	1.00153	1.12923	1.00891	1.01219	1.15914	1.45377	2.45718	1.93092
MR1	0.987044	0.832515	1.0268	1.24251	1.30274	2.4746	1.74979	1.27682
NOD2	0.900402	1.12156	1.49505	1.15915	1.25199	2.19511	3.78337	1.88881
ABHD8	1.2087	1.1228	0.941593	0.953025	1.03434	2.40476	1.99005	1.81617
GSTZ1	0.822164	0.892043	0.893039	1.00041	1.03441	0.902031	0.704182	0.480642
CNTN1	0.843435	1.35713	1.07331	1.04788	1.81797	0.678954	0.345841	0.360799
NEDD4L	0.918704	0.703963	0.786097	0.794139	0.879805	1.29112	2.06984	2.7239
S1PR3	1.09282	1.30284	1.64355	0.999278	1.48783	1.41672	1.63509	1.92578
IL4I1	0.771111	0.925414	1.01383	0.979192	0.785642	1.96888	6.69537	12.0507
RGS2	1.12196	1.20702	1.27098	1.38249	1.68974	3.02282	1.98914	1.08776
GAST	0.953438	1.14957	0.907124	1.03982	1.04339	1.39912	2.5096	2.05573
FOS	1.43314	1.29562	0.858449	1.03357	2.41302	3.7819	3.54399	0.439602
DAPP1	1.46343	0.948435	1.2711	1.16459	0.998672	1.77869	3.96758	3.41977
THEM6	0.626384	0.844758	1.03104	0.967727	0.705021	0.785817	0.291713	0.299653
PPIF	1.20167	1.12001	1.20443	0.978433	1.12568	0.952819	1.74066	2.23639
FOXD1	1.01576	1.20705	1.03812	0.982196	0.967226	1.3775	2.00735	2.16863
ATP2C1	1.09134	1.01326	1.44521	0.996486	1.26394	1.40335	2.47777	3.73835
HIRIP3	1.01143	1.0633	0.904102	0.918755	0.977038	0.596919	0.553388	0.482569
TLR1	0.940306	1.10271	1.08941	1.07298	1.11443	1.74007	1.8415	1.89933
SCRN2	0.942653	0.811202	0.805965	1.10048	1.23876	0.77529	0.461278	0.412146
SERPINB13	0.930108	1.00565	1.13395	1.38095	1.18337	1.2017	0.708796	0.313591
ENC1	1.2674	1.2665	0.949765	1.05872	1.70002	2.04915	2.33021	2.22817
PIM1	1.43034	1.27108	0.933516	1.05964	0.973923	1.42069	2.17301	1.87783
IL16	0.6407	0.602413	0.71888	0.672026	0.580397	0.668544	0.76724	0.722091
EGR2	1.03708	1.61199	1.04334	1.15525	1.38528	3.04546	4.06906	1.58722
VKORC1	0.811897	0.894561	0.842861	1.14094	1.00034	0.640415	0.508364	0.652959
MPPED2	1.22027	1.29783	1.21188	1.13421	0.868616	1.39993	0.447569	0.344564
CDIP1	0.94373	1.4192	1.6724	1.43993	1.25204	2.11735	2.35123	2.11403
ELF1	1.20277	1.36169	1.27035	1.10026	1.34254	1.66817	1.82553	1.5685
NFKBIZ	0.987584	0.968464	0.985119	1.00029	1.28656	2.52908	2.76944	1.81999
SNCA	1.1007	1.05262	0.953061	1.0896	1.18915	0.687923	0.580443	0.454003
IFFO1	1.11627	1.03984	1.0244	0.812819	0.794924	1.21896	1.74931	2.11592
CEP250	0.46694	0.610941	0.659834	0.85523	0.866261	0.607338	0.648691	0.782039
SMIM13	1.19043	1.26184	1.17146	0.992736	1.21502	1.11779	1.5833	1.84303
PTPMT1	1.23469	1.30219	1.06357	1.08809	1.18423	0.859129	0.553573	0.588719
DNAJB6	1.11312	1.02616	0.840203	0.977244	1.22884	1.16145	1.70455	2.56485
COL12A1	1.2937	1.01474	1.19968	1.05106	1.35011	0.981484	1.81094	2.69897
MXD1	0.987828	1.37066	1.01694	1.0864	1.56726	2.4857	2.91491	2.20598
C8orf46	1.05714	1.26971	1.11126	1.18703	1.04013	1.95195	2.94515	2.63858
LMNB1	0.901447	0.898206	0.659396	0.572997	0.467223	0.522366	0.534472	0.429614
FAM71F2	0.688578	0.971546	1.07082	1.02561	0.99076	1.47135	1.73228	2.11355
DLG3	1.38684	1.34552	1.23357	0.841959	1.019	1.14637	0.688805	0.357551
ANTXR2	1.05857	1.01522	1.0659	0.937667	1.31444	0.965251	2.22205	2.4715
STAT2	1.31105	1.09442	1.39216	1.07475	1.4533	2.36117	1.68599	1.26834
ZNF511	0.731791	0.818812	0.817231	0.877303	0.825244	0.645074	0.616165	0.701548
TEX264	1.00822	0.879716	0.83334	1.05494	0.95492	0.694985	0.466867	0.472752
C15orf52	1.38698	1.09183	1.14472	1.01968	1.20096	1.05604	1.91747	2.63142
NQO2	1.0084	0.861544	1.06774	1.21478	1.18606	0.906521	0.551493	0.414637
TMCC2	0.673553	0.436716	0.454541	0.649179	0.48663	0.605525	0.463981	0.546978
KRT32	1.2429	0.987916	1.02395	1.03464	1.21346	0.883505	0.566745	0.401567
IMPA2	1.21241	1.09248	0.913715	1.15546	1.49428	0.894179	0.502819	0.445626
PGD	0.966039	0.717724	0.745907	1.01391	0.963112	0.701672	0.435619	0.341665
NACC2	1.16975	1.06895	1.56235	1.06733	1.07489	0.92307	1.75156	3.18987
HIST1H1D	0.824039	0.42477	0.545176	0.661485	0.290898	0.329745	0.342632	0.384262
LARP6	1.17345	1.09313	1.05813	1.10797	1.18027	1.40871	1.61766	1.70082
THBS1	1.2059	1.23686	1.22372	1.36536	1.45412	1.17274	1.89983	2.7366
ZFP36	1.00688	1.36512	0.884824	1.08586	1.01066	2.11831	2.93201	1.57178
PDLIM5	1.34569	1.25584	1.13313	0.986908	1.25274	1.46918	1.85742	1.45301
P2RY6	0.951364	1.01206	1.04081	1.0905	1.36127	3.11229	2.85498	1.24493
KREMEN1	1.06596	0.965374	1.08709	0.998674	0.99677	0.890183	0.536464	0.404066
CCDC71L	0.637843	0.777519	0.872336	0.887167	0.749757	1.3446	2.60345	2.82038
ZFP36L1	1.24664	1.04755	1.22006	1.04595	1.26399	1.72678	2.49872	2.63018
ANGPTL4	1.06329	1.00977	0.940369	0.956249	1.81839	2.1914	2.16538	2.42351
KIAA1462	0.673411	0.67455	0.744269	0.739385	0.542171	0.642932	0.670142	0.445988
EXOC7	1.11389	1.08081	1.05356	0.895232	0.983632	0.818768	0.714671	0.505968
ANKRD10	1.39067	1.27908	0.975241	1.02185	1.29898	1.28252	2.13036	2.82222
BPGM	1.26832	1.14621	1.24735	1.00548	1.0776	1.30908	1.74486	1.74239
AKR7A3	1.1121	0.951462	0.914625	1.03606	0.913538	0.767237	0.491857	0.448414
CRIP1	1.07535	1.0923	0.916737	1.00717	1.19863	1.78919	1.09919	0.572104
NIPAL4	1.25857	1.06819	1.18117	0.946358	1.1425	2.67877	2.16456	1.07867
UGT1A6	1.19729	0.974129	1.11367	1.19157	1.58741	1.37159	0.930635	0.433166
ADM	1.37241	1.30662	1.33203	1.10157	1.16965	1.46	1.6382	1.80681
TRAM2	1.29099	1.37351	1.2001	1.218	1.51763	1.44172	1.71934	1.87502
SHMT1	1.1829	0.921227	0.925857	1.05161	1.31296	1.07437	0.587591	0.43537
MAP3K13	1.64679	1.28016	1.30874	1.5375	1.31167	2.6	2.62819	2.6957
VEGFA	1.04188	1.10697	0.87939	1.57517	1.59796	1.66038	2.20786	2.50462
TTC27	1.30677	1.20173	1.18535	0.975623	0.834134	0.522589	0.569817	0.496725
CHAC1	0.913156	1.01788	0.943079	1.23643	1.02251	2.02147	2.77967	2.65813
MITF	1.44249	1.37856	1.45895	1.21726	1.40732	2.0157	1.78665	1.64356
MFSD6	1.23977	1.1772	1.25074	0.984315	0.961065	0.568917	0.444473	0.404848
CERS3	0.719571	0.946814	0.907423	1.09646	1.0968	2.00483	0.758784	0.361681
STON1	0.771223	0.725887	0.826522	1.05877	0.780065	1.19818	0.463231	0.188443
BDKRB1	1.01581	1.12245	1.21254	0.992496	1.03735	2.43579	3.15123	1.4009
MAP2K3	1.25248	1.16041	1.08456	0.939526	1.06468	1.02014	1.59895	1.81141
IL6ST	1.2428	1.16646	1.37964	1.08973	1.14159	1.44227	1.98747	2.01547
PLA2G12A	1.1423	1.29548	1.37339	1.04693	1.14681	0.66072	0.539216	0.551228
MFSD3	0.852142	0.627295	0.679089	0.970177	0.854893	0.546257	0.362198	0.469054
DLK2	1.24887	1.04155	1.029	1.02052	1.32071	0.988855	0.445377	0.304601
GDF15	1.30866	1.09203	0.868257	1.03093	1.2511	2.77461	3.12899	1.73094
CXCL10	0.850545	1.31551	1.39699	1.17965	1.0358	3.97024	3.39856	0.481877
SP110	1.2398	1.25392	1.16894	1.08312	1.23626	1.75842	2.70132	1.28857
CRYAA	0.643357	0.585801	0.695262	0.753088	0.490984	0.674439	0.797859	0.786278
BEST1	0.970826	1.16972	1.0474	1.1288	0.818452	1.53495	2.31323	2.13492
TRAPPC6A	1.05641	1.065	0.893144	0.980605	1.21045	1.37652	0.775093	0.345255
AKIRIN1	1.13135	0.94918	0.990906	0.907245	1.05838	1.0317	1.62591	2.43236
PPP1R15A	0.771007	0.942494	0.699338	1.11532	1.04145	1.76565	3.35196	3.47492
RASIP1	1.12712	1.41754	1.12043	0.849346	1.06857	1.19839	2.34802	2.8278
SLC25A11	0.793537	0.733709	0.85682	1.27803	0.827451	0.56046	0.468993	0.483583
PIGU	0.960576	0.932574	0.870538	1.29369	1.36151	0.835037	0.542229	0.388884
CITED2	1.14383	1.16852	1.02901	1.20099	1.10817	2.14006	2.07573	1.55489
DAPK3	0.843866	0.819692	0.809979	0.75211	0.614276	1.23757	1.69367	2.21988
TRIQK	1.37704	1.59423	1.18626	1.07541	1.15433	0.741239	0.494044	0.439548
TSTD1	1.22127	1.4332	1.03172	0.91584	1.2604	1.22595	0.675386	0.360742
TRIM22	0.717257	1.31299	1.25775	1.23866	1.12866	3.67835	3.24426	1.04336
EMP2	1.2019	1.15831	1.16306	1.15569	1.3225	0.928511	0.569267	0.473874
IL1RN	1.26883	1.0781	1.80463	1.51066	1.58181	2.15421	2.441	1.47355
CEBPB	1.17604	1.20727	1.08784	1.14722	1.17369	1.46404	2.01864	1.48656
FOSB	1.11783	1.50757	1.29182	1.50917	1.88679	3.53193	4.12585	2.50868
DNAJB2	1.00664	0.911832	1.13817	1.06512	1.05702	1.52961	1.61909	2.33945
HFE	0.86046	1.10914	1.01426	0.925793	1.20441	0.772655	0.48676	0.440382
RTN4IP1	1.21747	1.24446	1.04666	0.973067	1.01985	0.578453	0.501882	0.486504
RNF44	1.08036	0.988623	0.857271	0.945919	1.2316	1.59843	1.91809	1.40954
XPR1	1.12896	1.11492	1.20658	1.39587	1.43496	1.83467	1.40415	1.22268
GTPBP6	0.99581	1.02288	1.07179	1.00283	0.84403	0.615357	0.614829	0.59552
HIST1H4E	1.10804	0.712939	0.979427	0.921097	0.56335	0.423736	0.3876	0.431883
ACOT11	0.664308	0.61246	0.743471	0.889398	0.688592	0.666443	0.714675	0.673922
PTGS2	0.799199	1.47108	1.54433	1.40365	1.33718	2.32438	6.64714	3.70789
CYR61	1.13401	0.968074	0.975151	1.10094	1.12406	1.50344	1.94452	1.89149
CYP24A1	0.937765	1.30634	1.06558	1.05577	1.05593	1.46444	2.6364	1.66734
LAT	1.31982	1.18791	1.41547	1.14899	1.43527	1.05634	1.38523	2.47287
C17orf51	1.3721	1.41398	1.35722	1.06622	1.14491	0.85163	1.5821	2.26724
NRIP1	1.16828	1.20126	1.30687	1.36927	1.45593	1.89973	2.35921	1.97489
CCNA2	0.755542	0.688388	0.454365	0.666968	0.829357	0.664484	0.81719	0.566587
FAT1	1.27855	1.06183	0.845368	1.13356	1.37201	1.74545	2.39338	2.03541
C17orf105	0.653786	0.515487	0.742267	0.665618	0.749471	0.614829	0.693592	0.628717
COQ5	0.885	0.943049	0.86714	0.892755	0.829933	0.706219	0.618639	0.507832
SMCO4	1.37252	1.13922	0.980463	0.856561	0.74755	0.652675	0.55218	0.587737
GSDMD	0.563521	0.556503	0.676499	1.01978	1.05804	0.546315	0.511695	0.536634
FOXE1	1.30886	1.41688	1.69779	1.3036	1.05217	2.31341	2.5394	2.37157
AKR1B10	1.12509	1.12046	0.972463	0.965317	1.37022	2.09912	0.790046	0.175785
RFX2	0.983433	0.979594	0.994153	0.879379	0.849714	0.73643	0.522468	0.53773
MAP3K5	0.618811	0.707743	0.753187	0.887723	0.79471	0.6269	0.588114	0.518028
IL13RA2	0.754299	1.1638	1.19899	0.894954	0.887453	1.04031	2.69829	4.20951
TOR3A	1.09098	0.943151	1.15647	1.13974	1.31837	0.684143	0.532228	0.593989
PIGA	1.27489	1.13586	1.13816	1.09586	1.11558	1.16628	1.8009	1.9035
B9D1	0.822889	0.93598	0.855995	1.02113	0.883657	0.758954	0.528627	0.387016
TBC1D1	1.39866	1.26625	1.49062	1.0386	1.19886	0.910663	0.674115	0.462902
ID2	1.07025	1.40384	1.21013	0.921233	1.37306	2.76978	2.66836	2.71327
IL15RA	0.793668	0.995947	0.808366	1.10231	1.03352	1.09152	0.671929	0.429892
LY6G5C	0.587523	0.384525	0.321591	0.427447	0.492331	0.644894	0.441743	0.468838
COQ3	1.24189	1.32483	1.21307	1.225	1.18406	0.647254	0.500099	0.400096
CAV2	1.20285	1.22113	1.22311	1.00911	0.916386	0.68956	0.57143	0.435173
XRCC6BP1	1.26869	0.883347	1.39196	1.12611	0.955919	0.549214	0.560347	0.504824
AZGP1	0.758229	0.980257	1.15374	1.05236	1.00309	1.53068	1.64806	2.31027
UCN2	1.12666	1.01639	1.36488	1.13201	1.57385	1.90319	1.72403	2.37953
ABHD5	1.20767	1.22197	1.22887	1.12819	1.15686	0.779029	1.33938	2.14781
MAPK8IP2	1.26279	1.05411	1.15626	1.3204	1.18027	1.54175	1.77445	2.04818
TNFSF18	0.958729	1.35023	1.05805	1.02237	1.23657	1.97311	2.35756	1.15028
EFCAB11	1.32957	1.27008	1.15061	0.835188	1.06949	0.667591	0.668275	0.371405
FABP6	0.951265	1.04897	1.18812	1.20343	1.01533	1.39511	2.40998	1.88203
NR4A2	1.02819	1.22622	1.10856	1.0888	1.08399	1.93201	2.66586	2.32119
C17orf96	1.29182	1.37246	1.50307	0.981112	1.23775	1.41191	1.70772	1.79368
PNKD	0.799114	0.821771	0.941837	1.08659	1.11281	0.879411	0.518841	0.518978
TBC1D7	0.724696	0.924799	0.892265	0.970081	0.772486	0.527291	0.537709	0.614533
CRB3	1.42228	1.2379	1.22711	1.03132	1.23003	1.36724	1.49216	1.68564
CCDC167	1.2773	1.15804	1.04963	1.08011	1.16023	0.698483	0.49636	0.444749
PAFAH1B3	0.717739	0.853572	0.807865	0.991512	0.774837	0.704413	0.525092	0.531446
OXTR	0.92747	1.0542	1.57668	1.19576	0.864299	1.80626	3.31265	2.27511
WISP2	1.1661	1.07536	1.00038	0.969658	1.38232	1.59283	0.571728	0.353544
MYL9	0.673791	0.705112	0.721547	1.16151	0.835808	1.62656	2.38198	2.48632
FGFR3	1.1548	0.964603	1.01492	1.02158	1.48867	0.903983	0.448198	0.340381
LY9	1.11255	1.00366	0.937249	0.918659	0.917293	0.868222	0.449259	0.327145
ITGA6	1.38939	1.3188	1.40981	1.40616	1.79647	1.57484	1.4168	1.17472
HADH	0.89349	0.825821	0.976507	0.967579	0.78534	0.742077	0.613973	0.519367
NUCKS1	1.22861	1.24811	1.11504	0.840647	0.93816	0.646536	0.628606	0.541425
PHPT1	0.796739	0.964462	0.921559	0.98513	0.831882	0.783985	0.520034	0.506059
GADD45A	0.593509	0.920871	1.07767	1.27357	1.14333	1.58722	3.66075	3.10465
CALHM3	1.10071	1.21602	1.17607	1.14461	1.4315	1.73233	0.823242	0.356842
MTFP1	1.11421	1.09145	0.838794	1.02285	1.02211	0.567701	0.461488	0.553098
NCEH1	1.14273	1.12876	1.23654	1.02152	1.30566	1.01019	1.59111	2.00795
STK16	0.833979	0.616475	0.644149	0.793344	0.796916	0.665316	0.633138	0.668453
WDR34	1.03907	0.92282	0.900552	1.17672	1.07134	0.57999	0.4658	0.627142
HPDL	1.17123	1.16577	1.02746	0.846204	0.898332	0.737449	0.535197	0.381565
IL1B	1.18624	0.986848	1.03834	0.925659	0.788326	1.39791	6.18192	2.77319
PDE9A	0.837713	0.876767	0.769474	0.730325	0.757869	0.484406	0.638138	0.533355
PFKFB4	1.08863	0.901657	0.977986	1.00757	1.75296	1.8918	2.09377	2.04028
MANEA	0.764195	1.42428	1.13837	1.11122	0.772046	0.749317	0.457459	0.3456
FADS2	1.04294	0.983394	0.930609	0.942001	0.995394	0.97179	0.456864	0.345512
TLR4	0.958879	0.958774	1.2219	0.949127	1.04267	1.60344	1.97147	2.03085
SEMA7A	0.73223	0.636913	0.735273	0.914038	1.04019	0.907238	1.74973	2.73134
FAM222B	1.59902	1.3382	1.44489	1.09167	1.35552	1.19038	1.52627	1.59249
MRPS14	1.11691	1.25894	1.04883	1.00226	0.986017	0.783775	0.570311	0.532206
PI3	1.17105	0.932876	0.84166	0.959549	0.963668	1.4502	3.14965	2.6076
C4orf47	1.17382	1.2929	1.20697	1.13329	1.29411	1.45006	1.44917	1.8896
ADPRH	0.821448	1.04591	1.26818	1.17951	0.954252	1.47811	1.7964	1.85113
MAP3K6	1.04722	0.919321	1.0644	1.2443	1.0919	0.668633	0.561961	0.522093
NSMCE1	0.663034	0.555316	0.669362	0.929373	0.65368	0.538623	0.542131	0.386537
SLC27A3	0.849462	0.824141	0.906802	1.23355	1.60163	1.01543	0.556791	0.46085
METTL7A	1.12199	1.05594	0.994371	1.01405	1.28151	1.56412	0.201191	0.159511
HOXB9	1.02676	1.12854	1.12122	1.0101	1.06484	1.19844	2.12157	2.41664
TRIB1	1.04958	1.09072	1.10313	0.982817	1.09059	1.5551	2.16286	1.3575
SYTL1	0.836589	0.910112	0.734858	0.804019	1.12781	1.03198	0.426376	0.324803
MMP12	1.22109	1.06515	1.22058	1.34796	1.55818	2.56038	2.89119	1.88442
LIMS1	1.13136	1.17113	1.08146	1.03258	1.14428	1.19776	1.67408	1.68859
C17orf58	1.276	1.30381	1.09571	0.934225	0.786467	0.540467	0.664462	0.498945
NANOS3	1.12	1.27075	0.99257	0.987187	1.05492	1.43865	1.88848	1.70891
SLC26A11	1.03218	1.13957	1.54919	1.44589	1.19549	1.97391	2.09151	1.89789
PVRL4	1.09147	1.18261	0.858322	0.726093	0.899955	1.95647	2.25685	1.9565
SH3BP1	0.582339	0.654481	0.729867	0.960099	0.754834	0.665063	0.538608	0.505159
UGT2B10	1.00087	0.922219	1.01162	1.07253	1.1108	1.77317	2.10163	1.76528
RNASET2	0.862783	1.15041	0.983998	1.3586	1.46863	1.13364	0.552928	0.449812
PARP12	1.09165	0.795889	0.792948	0.959271	1.10372	1.537	2.24774	2.25245
APOL4	0.941441	1.02504	1.03096	1.02089	1.40106	1.78715	1.70779	1.78728
SYNGR1	0.743478	0.857418	1.01179	1.25082	1.34615	1.31944	0.64041	0.441636
GALK1	0.858629	0.970598	0.949452	0.950955	0.99064	0.709741	0.475409	0.421969
ARL4D	1.31897	1.28291	1.2304	1.1325	1.44508	1.45909	1.58852	1.41813
C1orf106	0.965584	0.948205	0.752666	1.23321	1.58132	1.68455	2.01965	1.92156
SMC2	1.38307	1.30886	1.24921	0.990621	1.05713	0.897388	0.641838	0.541435
FAR1	0.586124	0.724369	0.838637	0.82631	0.899947	0.839113	0.705375	0.565808
CARD6	1.51603	1.2615	1.50313	1.08338	1.39787	1.63296	1.83562	1.66648
CDH2	1.0054	0.978451	1.16474	1.07059	1.07074	0.857656	1.50955	2.27306
USP53	1.21306	1.38897	1.21107	1.05469	1.16309	1.1068	1.64909	1.76724
TM7SF2	0.845053	1.02656	0.86075	0.947755	1.05416	0.787812	0.411799	0.392045
AGPS	1.22112	1.07365	1.24005	0.959533	0.963677	0.638738	0.437724	0.519402
MYPN	1.02066	0.981054	0.939826	1.06535	1.14869	1.33746	2.20564	1.90976
DAB2	0.904883	1.16678	1.23785	1.12865	1.27227	1.3278	2.63275	2.27937
RSAD1	1.08344	0.835131	0.835439	0.776731	0.750026	0.615678	0.525293	0.747001
SPARC	1.37789	1.18053	1.33299	0.984703	1.37793	1.14611	0.623027	0.392591
ARHGAP17	1.30704	1.38087	1.1492	0.93273	1.05341	1.24649	1.85676	1.6033
SLC29A2	0.864775	0.803854	0.886628	1.00309	1.17452	0.608284	0.43611	0.395649
PRKAB1	0.385805	0.51996	0.513204	0.896841	0.79408	0.616398	0.650046	0.537676
PIGO	0.853607	0.909581	0.910945	1.11971	1.18019	0.712005	0.534738	0.550013
HIST1H1A	0.791177	0.679064	0.388619	0.867813	0.275041	0.351585	0.272051	0.404544
SLC22A4	1.04063	1.31089	1.28447	1.26938	1.64746	0.967574	1.35978	2.21008
CYBRD1	0.989782	1.1149	1.39267	1.35169	1.3056	1.42181	0.933299	0.48741
GOLGA6A	1.39278	1.29049	1.23456	1.23016	1.11745	1.39773	1.5837	2.24278
C12orf54	1.18451	1.35092	1.18048	0.929595	0.72901	2.06179	2.525	2.36609
CBR3	1.36495	1.28688	1.01076	0.988006	1.13287	1.01756	0.745701	0.459162
TMEM97	0.848814	1.14132	0.916136	1.03463	1.19101	0.941387	0.475282	0.461893
AQP10	1.16378	1.15549	1.05081	1.09148	1.25657	2.63454	1.56234	1.21986
EPGN	1.13042	1.06968	1.49925	1.2635	1.39286	2.02597	3.18065	2.30032
NAAA	0.79303	0.88963	0.945506	1.03391	1.45541	1.14365	0.764472	0.463194
ITPR2	1.17392	1.29981	1.20495	1.15968	1.22469	0.821989	0.579667	0.363751
PLAC8	0.690087	1.04232	0.83678	0.770103	0.628139	1.45423	0.725523	0.276851
TMPRSS7	0.910642	1.22316	0.975781	1.05033	1.02433	1.96566	2.67965	2.08291
NUDT8	1.06108	0.906668	1.0627	1.12565	1.14999	0.721526	0.534234	0.489054
TPM1	1.18784	0.876925	1.00426	1.0177	1.23452	1.58526	2.0852	1.86287
TYMSOS	1.2593	1.30983	1.08598	0.827684	0.927614	1.18846	0.71921	0.373646
TBC1D22A	0.762495	0.578049	0.703533	0.952168	0.875049	0.718459	0.569959	0.726767
ACP5	1.2138	1.10975	1.29366	1.21352	1.89706	2.49643	1.50543	0.900207
ATP5G2	1.17989	1.00385	0.95263	0.974078	1.0645	0.769824	0.623764	0.517969
FAM175A	0.895829	1.06674	1.01056	0.961722	0.961995	0.600455	0.541824	0.4601
NABP1	1.20104	1.09655	1.30413	1.06425	0.86063	1.55553	2.38353	3.42207
WLS	1.46235	1.29888	1.45405	1.1088	1.11881	0.765273	0.593763	0.431084
LTC4S	1.04627	0.995328	0.940972	0.928415	1.03892	0.942479	0.551727	0.532978
UGT2B11	1.01602	1.20458	1.16535	1.40136	1.35385	1.3966	2.00954	1.73829
ALDOC	0.865408	0.852079	0.833514	1.03558	1.04255	0.866392	0.584826	0.376778
HOMER2	0.673556	0.517465	0.635648	0.832695	0.60262	0.539816	0.690775	0.606386
PVR	0.608573	0.807494	0.886618	1.03692	0.761342	1.23592	1.65615	2.15135
STRC	0.912293	0.828421	0.862736	0.833976	0.791528	0.733973	0.679878	0.729175
PPP3CB	1.24837	1.19058	0.957874	0.845672	0.938791	0.476943	0.551722	0.643242
MARVELD3	0.674083	0.675313	0.678672	0.811129	0.549646	0.672138	0.638795	0.621878
PVRL1	0.738549	0.748063	0.796081	1.06801	1.22709	0.671968	0.4814	0.681126
MCAM	0.528542	0.436034	0.793919	1.19113	1.52054	1.9965	1.64479	1.49054
KCTD12	0.957585	1.10525	0.743364	0.698777	0.737789	0.621488	0.456671	0.495632
APOBEC3B	1.10519	1.04379	1.00241	1.26797	1.62547	1.75858	1.25794	0.716641
RORA	0.915187	1.1678	1.10014	1.00174	1.1097	1.30623	2.16643	2.50649
HIST1H4C	1.1508	0.895844	0.973314	0.992835	0.804934	0.594564	0.558399	0.534356
ISG15	1.15106	1.20756	1.0209	0.976922	1.20908	2.02035	1.95024	1.20696
NDRG1	1.10662	0.99529	0.852995	1.2311	1.44376	1.88501	1.42252	2.20057
ASPM	0.795654	0.785182	0.47629	0.528869	0.610625	0.932269	0.787309	0.673773
DECR1	1.30082	1.39824	1.23263	1.27798	1.37915	0.937253	0.655464	0.38442
CORO6	0.933941	0.827084	1.17788	1.12773	1.08819	1.79722	1.95695	1.87972
SP140L	0.865777	0.897763	0.96641	1.21319	1.24428	1.45573	1.82743	1.61446
DMKN	1.2776	1.18506	1.10719	0.966607	1.12208	1.2368	1.67066	1.83658
KRT80	0.962179	0.915854	0.670523	0.887414	1.0115	1.02031	1.60599	3.08558
ARRDC4	1.15541	1.1413	1.03365	0.981791	1.0687	1.25453	2.59014	3.27949
MAN2A2	1.04457	1.27199	1.15493	0.96334	1.05925	0.808984	0.637297	0.48562
ATP5G1	1.40415	1.18128	1.20788	1.08439	1.21652	0.836094	0.581598	0.440665
PIGF	1.1168	1.13001	1.05516	1.04983	1.08461	0.681979	0.378844	0.297147
NDRG4	0.793847	0.805732	0.93778	0.796973	0.932869	1.02076	1.42568	1.95545
LGI4	0.512603	0.447652	0.415052	0.424478	0.471428	0.58746	0.503831	0.740941
RIOK3	1.30774	1.4576	1.4256	1.33897	1.11964	1.60929	1.74928	1.56749
PRRG4	0.808579	0.907745	0.951806	1.12017	1.28149	1.26864	0.810408	0.553533
SKP2	1.06404	0.902932	1.04787	1.30052	1.05005	0.654967	0.606782	0.531919
NAV3	1.24067	1.2753	1.31647	1.09253	1.29344	1.1646	2.68058	2.36736
ZMYND15	1.19511	1.19313	1.06066	0.954536	1.14463	1.50106	1.67102	1.66434
CDKN3	1.1853	1.2818	0.744836	0.580597	0.889472	0.755589	0.734588	0.422595
SOX2	1.13645	1.00479	1.04809	0.983179	1.01145	0.750415	0.450148	0.310194
IFI27L1	1.23728	1.19673	1.03548	1.01994	1.22315	1.73982	1.64302	1.11286
TFB1M	1.06721	1.05201	0.870812	0.824821	0.733007	0.760195	0.517896	0.415624
ZNF426	1.12065	1.42329	1.06429	1.00948	1.33632	1.54688	1.97887	2.01536
PYCARD	0.859355	0.855433	0.882853	1.01462	1.23644	1.54784	0.750355	0.434074
IFITM10	1.08797	1.20983	0.90519	0.926131	1.11263	2.01733	2.19013	1.97353
OGFOD3	1.08394	0.869048	0.826334	1.26257	1.37786	0.663665	0.469219	0.454596
PARP14	1.06294	1.28106	1.17887	0.932398	1.25036	2.16722	2.12842	1.94921
QARS	0.922373	0.868006	0.980621	0.933412	0.911672	0.777851	0.52686	0.555265
IRX4	1.22591	1.16316	1.31868	1.16689	1.31679	1.1992	1.48189	1.71972
ZNF26	1.24526	1.25711	1.13902	0.895996	1.08567	1.05771	1.73025	2.20514
MBD1	1.31608	1.27957	1.36949	1.16826	1.22857	1.2805	1.76882	1.90756
KRT15	0.969717	0.978269	0.821351	0.988782	1.24449	1.16923	0.517623	0.378681
PDCD1LG2	0.981351	1.20413	0.92158	1.08048	1.40525	1.58982	2.34544	1.72786
PISD	1.02584	0.836043	0.856781	1.06594	1.23649	1.53463	1.99584	1.99201
UQCR10	1.32519	1.07112	1.15522	0.855756	0.953891	0.675051	0.589738	0.565553
HIST1H3B	0.856285	0.743503	0.932604	0.864478	0.470785	0.39404	0.358656	0.306993
LIMK2	1.14642	1.01316	0.963051	1.04843	1.28107	1.34293	1.48	1.69321
ST6GALNAC2	1.08437	0.974567	0.901876	0.96922	1.44015	1.41161	0.793023	0.366736
RNF144B	1.10266	1.49466	1.01651	1.09432	1.28733	1.53966	1.87158	1.60656
FTHL17	0.802842	0.893564	0.782476	1.02862	0.776241	1.18417	1.80863	2.49406
HLA-DOB	0.914206	1.12288	1.00451	1.10056	0.891852	1.75427	2.16735	1.5066
USP36	1.47508	1.24253	1.45582	0.997588	1.19458	0.975101	1.65829	2.34823
TYMS	1.1531	1.30559	1.18221	1.12893	1.2771	0.730871	0.593318	0.657373
POLR2A	1.26331	1.00104	1.13256	1.1345	1.27714	1.64122	1.54639	2.08924
PLLP	0.838648	0.867091	0.829125	1.20169	1.40829	0.911881	0.503424	0.364337
HIST1H4K	0.6729	0.662609	0.720687	0.715191	0.423833	0.593023	0.489608	0.321194
TLK2	1.00012	1.02282	1.09274	0.945759	1.26967	1.11816	1.52829	2.09704
HIST1H2BE	1.30032	0.631034	0.789868	0.722953	0.51427	0.385578	0.376852	0.464615
EIF2B4	0.690739	0.502768	0.687801	1.02327	0.924512	0.600311	0.575552	0.683747
SLIT2	1.00375	1.47803	1.28961	1.13564	1.11411	1.21597	2.77009	2.90558
MCM5	1.10048	0.844722	0.80768	1.00052	0.973717	0.665566	0.540528	0.439261
SNAPC1	1.10092	1.26143	1.03068	1.00702	1.0344	1.54647	1.96984	2.26126
LOC400863	0.631768	0.703076	0.782131	0.614916	0.480178	0.584324	0.753752	0.65526
PCYT2	0.757362	0.702202	0.762892	0.974327	0.963209	0.82626	0.486001	0.441952
SSNA1	0.741782	0.792591	0.732832	0.908335	0.696632	0.540639	0.568342	0.652652
ZC3H12A	0.87626	0.946034	0.832518	0.903665	0.973715	1.40128	3.17105	2.49316
KITLG	1.19232	1.25067	1.44379	1.30647	1.37449	0.991247	0.787204	0.593298
ASPHD1	1.07529	1.23538	1.23084	1.14311	1.38079	1.36965	1.77169	1.73501
FXYD3	0.941023	0.839828	0.996761	1.02276	1.25212	1.78351	0.928134	0.600721
ANP32E	1.26024	1.27382	1.10013	0.904108	0.999549	0.73268	0.712649	0.606925
SLC6A2	0.634449	0.811584	1.05152	1.08498	1.25617	1.85892	1.94654	2.17412
NUMB	1.21675	1.16442	1.07985	0.951981	1.04794	1.26238	1.66857	1.46456
IFIT2	0.773814	0.857272	0.864536	1.20329	0.97005	3.64875	2.60475	1.81549
MC1R	1.41347	1.35109	1.34724	1.15175	1.49975	1.43	1.57617	1.63313
NPM3	0.797265	1.03688	0.87876	0.891523	0.899338	0.61235	0.68285	0.67427
IFIH1	1.02461	1.15723	1.04199	0.914799	1.25918	1.90901	2.15771	1.59046
KLRC1	1.17831	1.10824	1.06944	1.20997	1.40882	2.29394	2.25538	1.32724
SARS2	1.01868	0.919861	0.810762	0.955472	0.865365	0.655085	0.517984	0.521077
TRIM55	1.02796	1.06024	1.03513	1.05956	1.03019	1.33495	1.86886	2.05263
FOSL2	0.899956	1.0426	1.13369	0.886836	0.648609	1.51958	1.99409	2.26927
SH3TC2	1.05571	1.40366	1.02418	1.04635	1.47713	1.36163	1.80168	2.02379
KIAA1671	0.448518	0.443264	0.571872	1.00741	0.932001	0.753376	0.735877	0.614845
TSPAN1	1.01672	0.933461	0.969108	1.38028	1.85369	1.60772	0.811116	0.430424
ATG2A	0.944497	1.18359	0.963682	1.37376	1.15667	1.24619	1.64994	2.16611
ARID4B	1.19978	1.32003	1.14812	1.05722	1.34432	1.39624	1.53426	1.60069
DPY19L4	0.483926	0.515796	0.76167	0.833305	0.362003	0.56921	0.480749	0.448283
ADD1	0.38262	0.506218	0.636272	0.794634	0.62035	0.704747	0.76678	1.02536
CRTC2	1.36895	1.25399	1.16041	0.855829	1.03752	1.1703	1.51086	1.6827
PIR	1.07015	1.04764	0.974121	0.900438	1.19942	0.901629	0.602031	0.326397
SLC48A1	1.39355	1.18436	1.13411	1.02231	1.21876	0.827296	0.55708	0.546052
TMEM201	1.04664	1.18615	1.2075	1.06293	1.00722	0.523144	0.570071	1.14365
ZNF268	1.25627	1.27384	1.24164	1.07684	1.13486	1.09836	1.46321	1.51194
TUBGCP3	1.10081	1.08846	0.913789	0.957786	1.07866	0.583714	0.633762	0.5737
KHDRBS3	1.02852	0.985873	1.17727	1.28016	1.16607	1.13344	1.58356	1.71942
SPINK2	0.538065	0.641052	0.788254	0.826013	0.806172	2.0025	1.02048	0.325899
PACSIN3	1.00243	0.851346	0.850448	1.09745	1.20927	0.704862	0.556513	0.495759
HMBS	1.31658	1.13965	1.12179	0.87864	0.963585	0.709746	0.636603	0.581969
IER2	1.52325	1.54339	1.22804	0.992636	1.32482	1.32487	1.97338	1.18945
GNPAT	0.927665	0.674028	0.76441	0.926105	0.738094	0.645696	0.592788	0.634658
ARV1	1.27345	1.21219	1.12559	0.965337	1.28396	0.846001	0.482124	0.420312
NEXN	1.01821	1.13857	1.28317	1.17475	1.04518	1.2715	1.81081	2.46429
C17orf62	0.711943	0.616753	0.738622	1.05249	1.03072	0.684433	0.463077	0.564493
DEPDC1	0.610523	0.765831	0.552854	0.508478	0.525043	0.663227	0.882986	0.748058
SYTL2	0.789654	0.919569	1.04026	0.866336	0.899546	1.95895	1.76048	1.58084
FERMT2	1.2272	1.25035	1.05379	1.05953	1.19849	1.24152	1.97769	2.16671
ISG20	1.11297	0.85949	1.02339	0.975194	1.15837	2.31544	2.53867	1.50706
ABCA1	0.670648	0.973113	0.874006	0.9516	0.744045	2.0634	2.37486	1.88762
BLVRB	1.27697	1.20028	1.03208	1.00407	1.43659	1.41204	0.796949	0.488343
SDHA	0.54844	0.811523	0.787518	0.808391	0.90748	0.830497	0.501038	0.40246
TXNIP	0.659536	0.751408	0.708168	1.217	0.897988	1.67931	7.94082	3.90542
LACE1	1.22511	1.14674	1.13672	0.922996	1.09054	0.715043	0.615232	0.543175
LRRC73	1.03265	1.05131	0.979785	1.19212	1.29811	0.853723	0.629441	0.47869
SORBS1	1.63025	1.36084	1.34147	1.15721	1.14988	1.63951	1.9739	2.04549
VIT	0.981662	1.01609	0.907724	0.987295	1.05972	1.00464	0.375525	0.503656
POU5F1	0.934137	0.868278	1.086	0.85931	0.868319	1.50554	1.71238	2.24322
TAB3	0.706759	1.02153	1.13458	0.96656	0.948164	1.61438	1.9377	2.5771
SMIM1	0.947226	1.11498	1.05199	1.12097	0.969594	1.5736	1.02627	0.436693
SNTB2	0.734988	0.509364	0.737106	0.744282	0.389447	0.594905	0.428596	0.392341
DNM3	1.37074	1.27525	1.25411	1.1172	0.934494	1.35728	1.44688	1.53799
SLPI	0.937398	1.09087	0.942364	1.15307	1.5216	1.8886	1.90404	1.71704
PLK3	1.24313	1.20263	1.06915	1.08336	1.23083	0.990718	1.6311	1.93544
POLD2	0.878374	0.770578	0.807379	1.20251	1.26234	0.657516	0.473864	0.447119
GCNT1	1.2924	1.15634	1.56843	1.14001	1.54783	1.60163	0.614624	0.353546
SLC25A13	0.515905	0.466466	0.590172	0.797637	0.57135	0.430472	0.579528	0.81893
PTGR2	0.601856	0.530057	0.574232	0.717688	0.727778	0.857654	0.662359	0.526596
SMIM22	0.986662	0.920972	0.877922	0.797462	0.852058	1.40383	1.70965	1.02423
LIG3	0.876059	0.748042	0.751803	0.909389	0.936536	0.536463	0.564371	0.586729
FOXL2NB	0.990541	0.982775	1.0838	0.980258	1.28062	1.45633	1.52502	1.99665
GATB	1.18214	1.08947	0.940926	1.05883	1.1064	0.690186	0.561513	0.556846
TMEM125	1.34357	1.3472	0.9344	1.10433	1.55688	1.55257	1.66092	2.28875
DNAAF3	0.593388	0.781195	0.688562	0.889618	0.856499	0.652071	0.566579	0.536433
MTURN	0.60724	0.651849	0.906854	1.06584	0.924302	0.88849	1.36215	1.6915
NCOA7	1.19199	1.36304	1.15321	1.10981	1.16759	1.73309	2.27207	1.13124
CD55	1.04283	1.31646	1.0573	1.20611	1.54378	1.69027	1.74148	1.51301
ARG2	1.16643	1.16463	1.00968	1.14092	1.04175	1.36241	2.14017	1.74455
KANSL1	1.32923	1.22646	1.14566	0.933058	1.03737	1.18641	1.39441	1.68141
LOXL3	0.871223	0.933264	1.02766	1.04288	0.864284	0.944706	1.59978	2.0224
GGT1	0.897342	0.934239	0.853459	1.10684	1.44656	1.83211	1.63277	1.49736
HK2	1.26899	1.21776	1.16971	0.956538	1.2449	1.00254	1.59841	2.39456
SLC2A8	1.18607	1.14981	1.18965	0.950749	1.10964	0.73086	0.600547	0.709984
NGEF	1.16428	1.26182	0.997952	0.926581	1.21888	0.828445	0.631609	0.446271
CERS4	0.779632	0.711003	0.780013	1.11663	1.10193	0.915246	0.534757	0.49636
NPIPA5	0.990994	0.896998	0.86346	0.84835	0.99951	1.09198	1.5961	2.17329
UROS	0.977591	0.970263	0.806672	0.890221	0.790935	0.886507	0.632992	0.537944
UBE2R2	0.994511	1.20153	0.919579	0.924623	0.738	0.596414	0.644064	0.595402
C12orf79	1.24509	1.21396	1.01138	1.16361	0.957455	0.960032	1.42808	2.14917
PODXL	1.09895	1.13289	1.19468	1.04347	1.42932	1.15503	0.6323	0.391407
SLC25A15	0.867547	1.05887	1.06882	0.984954	0.906763	0.56187	0.585434	0.628054
ITGB5	1.04692	1.01798	0.842071	1.11286	1.18799	0.89557	0.530914	0.430779
BNIP3	1.21824	1.13802	1.07173	1.0323	1.13525	1.45014	1.5061	2.77755
CDV3	1.03169	0.931004	0.997682	0.749765	0.69097	1.09372	1.87287	2.3424
LAMA3	1.01308	1.2989	1.03842	1.05764	1.33906	1.93962	2.03678	1.81448
OBFC1	1.1446	1.25046	0.957	1.01003	1.18801	0.831588	0.601508	0.380361
PSRC1	1.01206	0.74916	0.456778	0.672968	0.70645	0.796449	0.656008	0.606955
PHB2	0.577333	0.472665	0.576468	0.929877	0.552221	0.469371	0.518036	0.547974
SHANK2	0.915048	1.11924	1.23837	1.13737	0.937057	0.823107	0.664901	0.470441
NUAK2	0.855714	1.08721	1.13974	0.917147	0.767655	2.25631	2.61279	1.76434
ZBTB43	0.798504	0.985606	0.802149	0.867389	0.850366	1.58163	1.84985	2.02471
EID3	0.978596	1.07326	1.09141	0.841454	1.14412	1.35189	1.88129	2.37019
SLC25A25	1.33949	1.37999	1.37651	1.12166	1.28977	1.27878	1.80066	1.74204
NAT14	0.99492	0.908067	0.82126	1.01204	0.979274	1.05916	0.587441	0.529588
ABHD11	0.92983	0.874929	0.930441	0.992171	1.24392	0.723496	0.549864	0.50329
TOX2	1.04717	1.17537	0.996022	0.953172	0.933259	0.702341	0.589378	0.525937
WBP5	1.17118	1.38847	1.27946	1.28493	1.38486	1.44885	1.61393	1.27724
FGF1	0.954342	1.23563	0.939736	0.869679	0.9538	0.79633	0.563717	0.423709
CBS	0.840732	0.874303	0.903622	0.968949	1.38051	2.06748	1.98419	1.35564
TMPRSS4	0.722419	0.616834	0.722498	0.957142	1.38124	1.51672	0.708734	0.323777
RNF220	0.546021	0.585935	0.573116	0.903259	0.717565	0.588524	0.622683	0.748644
POLR3GL	1.2811	1.49724	1.06618	1.00153	1.14533	1.16177	0.7097	0.42688
HLA-DRA	0.929755	0.99731	0.91982	1.09251	1.11696	2.54539	1.82005	0.439839
SAMD9	0.76162	0.945912	1.05071	1.02137	0.971371	2.39605	1.8522	1.26782
TRANK1	0.766795	0.87547	0.763763	1.10905	0.837405	2.22408	1.6716	0.98593
AMOTL2	1.39156	1.36065	1.27567	0.994108	1.07343	1.19684	1.86383	2.36569
ANP32B	0.772364	0.736004	0.866501	0.786119	0.713404	0.543815	0.727414	0.593755
GON4L	1.55053	1.25295	1.51666	1.03183	1.29123	1.80844	2.08404	1.57873
C9orf85	1.15809	1.20351	1.19713	1.04714	1.23535	1.31641	1.63374	1.49557
MPZL3	1.37738	1.28247	1.40786	1.19371	1.45614	1.17621	1.4602	1.62129
APOBEC3F	1.70633	1.24946	1.37176	1.07145	1.50062	1.81184	1.43424	1.1728
TIPRL	0.913945	0.878312	0.835501	0.880207	0.813056	0.746295	0.673444	0.671179
SLC19A1	1.08483	0.852232	0.936887	1.15135	1.10269	0.663235	0.60611	0.452551
BRD4	1.35367	1.24939	1.22843	1.00565	1.0645	1.16694	1.48275	1.9455
EGFR	1.05512	0.981821	1.00234	0.951277	1.20288	0.938054	0.656319	0.522155
IPO4	0.994917	0.760423	0.73339	1.11833	0.877905	0.585497	0.45199	0.612011
CBLB	1.11835	0.998959	1.15224	1.28737	1.44655	1.7296	1.7962	1.56865
MRPS34	1.03301	0.813796	0.829726	1.07427	1.02119	0.629373	0.510385	0.619534
EPB41L1	1.35715	1.34266	1.22726	1.08087	1.26877	1.71075	0.72559	0.449005
EMP3	0.978983	0.973764	0.921728	1.16025	1.1086	1.81605	1.51076	0.507087
LRRC49	1.07842	1.24348	1.23632	1.08545	1.14882	0.95801	1.81714	2.3627
ISLR	0.673367	0.709309	0.919103	0.857018	0.638007	0.814481	0.471039	0.502238
CEP120	0.876377	1.0331	0.972143	0.928156	0.691667	0.694905	0.741498	0.68068
ANKRD22	1.45858	1.41296	1.46924	1.15598	1.50113	0.86096	0.647327	0.576817
DPM3	1.22219	0.957248	1.00253	0.984559	1.02942	0.796601	0.545319	0.511038
E2F2	1.36065	1.2257	1.27769	0.802805	1.06723	0.735248	0.530467	0.681657
IAH1	0.939867	0.831093	0.862875	0.956712	0.876709	0.69056	0.607045	0.477384
HMGB2	0.621895	0.671869	0.449333	0.665087	0.420277	0.628592	0.679163	0.567022
SLC10A7	1.13137	1.1706	1.20602	1.25549	1.30605	0.91745	0.670771	0.604567
B3GALTL	1.19743	1.15911	1.22847	1.12367	1.18259	0.692454	0.59789	0.68873
COQ9	0.815323	0.595218	0.696301	1.03189	0.895785	0.688012	0.548245	0.621052
SLC39A8	0.845261	0.965406	1.53674	1.17855	0.870322	1.38102	1.86575	3.47967
BTBD11	0.961266	1.05959	1.06001	1.13925	1.16012	0.863272	0.547158	0.467219
BCL11A	1.07152	0.88491	0.822282	0.783664	0.86821	0.738579	0.590513	0.417793
RNF213	1.02967	0.912928	0.920467	1.03093	1.16618	1.56458	2.05808	1.68968
JMJD8	0.994464	0.938562	0.792749	1.14978	1.01464	0.637616	0.499089	0.593833
QKI	0.819181	0.855736	0.992266	0.824824	0.702851	0.997818	1.78711	2.44087
RMDN1	1.21955	0.915822	1.10272	0.870414	0.847598	0.77401	0.591461	0.543493
ECM2	1.21986	1.29721	1.13341	1.30729	1.47677	1.85044	2.55204	1.33316
TUBA4A	1.20904	1.10504	1.0299	1.06836	1.26229	1.13311	1.35551	2.02476
NR2C2AP	0.790577	0.827379	0.802718	0.845264	0.669049	0.695954	0.68236	0.754905
CTU2	0.929825	0.77633	0.83599	0.911441	0.7701	0.505611	0.62295	0.752374
MAFG	1.14589	1.21494	0.912336	1.04895	1.05814	1.05355	1.48565	2.13476
CD14	1.10594	1.08129	0.906963	0.827038	0.990566	1.39303	0.528939	0.375079
ATXN2L	1.22515	1.20303	1.21882	1.07475	1.11633	1.09821	1.49192	1.62296
FTH1	1.17802	1.25301	1.06173	1.14471	0.857117	1.4509	1.77085	1.84307
CD274	1.1757	1.17282	1.21344	0.966575	1.0264	1.60198	2.01837	1.90915
SMC1A	0.905826	1.07938	1.03728	0.861617	1.06031	0.636594	0.501999	0.438074
ANKH	1.04527	1.22643	1.15572	0.856612	1.09579	0.573221	0.550168	0.4939
COQ7	1.0703	1.08612	1.1609	1.09702	1.07835	0.702497	0.69316	0.544227
PRDM4	0.984838	1.0049	0.950897	0.97749	1.06286	0.93638	1.7641	2.08143
HIST1H2AL	0.729266	0.417634	0.820601	0.741087	0.330742	0.474542	0.411597	0.3234
CRYM	1.13278	1.09573	1.03931	0.987894	1.12909	1.18447	2.30069	2.9081
FZD4	1.2767	1.37167	1.37177	1.37057	1.39634	1.44195	0.536801	0.359454
AASS	1.12554	1.18395	1.21062	1.30486	1.14782	1.10061	0.754783	0.483969
TRIO	1.15793	1.04514	1.03683	0.897436	1.07473	1.60254	1.79635	2.55418
EIF2AK2	1.31293	1.19085	1.29899	0.923891	1.0676	1.38264	1.78819	1.57621
CLSTN3	1.3737	1.13684	1.36179	0.945109	1.517	1.68956	2.54729	1.94287
ITPKB	1.10063	1.02958	0.99645	1.10155	1.0276	0.657923	0.589351	0.669464
DHX58	1.23369	1.11081	1.12673	1.01883	1.15046	1.82463	1.80187	1.19108
FAM24B	1.23068	1.25199	1.087	1.0441	1.31691	1.29063	1.68068	1.67865
LAMB3	0.931313	1.0685	1.21917	1.29621	1.23322	1.8607	2.49655	2.09895
MBOAT1	1.18127	1.04553	1.00335	0.918607	1.08696	1.18819	0.521436	0.355884
NRM	0.963199	1.0166	0.851972	1.25111	1.26224	0.742909	0.460644	0.458303
STAT4	0.993294	1.11396	0.981616	1.083	1.26003	2.05128	1.83627	1.25341
HSPA2	1.20689	0.970072	0.933326	1.14465	1.81906	2.23579	1.47151	0.934927
DUSP4	1.08223	1.0203	1.02143	1.02127	1.11428	1.06259	1.71947	1.8782
FAM160A1	1.28403	1.39179	1.14772	1.13105	0.944302	1.24307	1.8764	2.23406
MRPS18B	1.06916	0.859892	0.710953	0.996187	1.08867	0.593001	0.517128	0.496236
TAGLN	0.841563	1.01779	0.774215	1.05517	1.23865	1.23713	1.92659	2.39526
MED18	0.436572	0.611666	0.640301	0.74139	0.711703	0.404865	0.733886	0.825647
SLC26A2	1.30032	1.24724	1.0647	0.985744	1.28827	0.900601	0.440652	0.555343
LZTS1	1.54472	1.25815	1.14116	1.31592	1.06587	1.24342	0.599125	0.539186
OAS2	1.01249	0.921855	0.915524	1.21289	1.33646	2.11638	2.69432	1.24315
SMPD4	1.25685	1.15372	1.15574	1.20552	1.14333	1.0443	1.20558	1.63827
SOCS1	0.934126	1.16114	0.95222	1.1733	0.916742	1.7513	2.78117	2.27679
TERF2IP	1.14867	1.11245	0.983457	1.02012	1.13868	0.950597	1.40476	1.59415
IMPAD1	0.757502	0.768567	0.76204	1.16911	1.22071	0.672294	0.570252	0.446907
MGST3	1.17248	1.24329	1.10889	1.22539	1.44268	1.06514	0.73354	0.559588
C6orf62	1.27538	1.30259	1.27851	0.952826	1.0406	1.30755	1.37001	1.85946
OXSR1	1.02716	1.19613	1.17064	1.22497	1.06023	1.40021	2.05885	1.84797
LYPD3	1.05481	0.983791	1.01154	1.77722	2.15305	1.69222	1.23969	0.827142
ELMOD2	0.959604	1.16783	1.43929	1.04085	1.03207	0.754193	0.433003	0.426923
PIF1	1.02526	0.730486	0.155982	0.279977	0.47097	0.791319	0.657176	0.513689
CBR1	1.26244	1.90261	1.3053	1.16235	1.32545	0.978511	0.634534	0.456753
IFI35	0.894238	0.940425	0.912058	1.25444	1.17912	1.98299	2.8046	1.14156
TCN1	0.887768	1.11756	0.964923	1.07818	1.1046	1.49359	3.06192	1.26111
COG4	1.02915	0.767586	0.795812	0.983567	1.15709	0.800162	0.563114	0.5308
ZSWIM3	1.14697	1.19008	1.03007	1.3139	1.35879	1.76008	1.78406	2.15275
PDLIM4	1.0523	1.05333	1.29211	1.01448	1.33278	1.32992	1.19713	1.92191
SEC13	0.759203	0.690243	0.836459	1.11389	0.971575	0.578827	0.606607	0.652545
RBM39	1.25625	1.31242	1.16432	0.956259	1.00475	0.984273	1.4499	1.92997
MAP2	1.46642	1.33101	1.28406	0.891926	1.08161	1.03062	0.688625	0.45066
NRBF2	1.11973	1.1499	0.998425	0.942031	1.06954	1.05348	1.69567	1.62723
AKR7A2	1.08083	1.11157	1.0249	1.2292	1.30894	0.860843	0.610931	0.519337
TSHZ1	0.860723	0.967019	1.07227	1.09033	1.0186	0.838718	0.614154	0.499063
HOXC6	1.23747	1.25262	1.23708	1.15786	1.20499	1.13431	1.49644	2.57534
MPND	1.0425	1.08791	0.900532	1.09945	1.07723	0.985145	0.655718	0.533117
RAB31	1.19022	1.13988	1.04276	0.931681	1.08992	0.76847	0.668064	0.480101
FASN	1.0056	1.06735	0.96298	0.920907	0.84224	1.00377	0.469061	0.363832
HIST1H4D	1.19922	0.894931	0.910586	0.808016	0.56978	0.502136	0.390614	0.373818
DBI	1.18366	1.23238	1.22983	1.10488	1.12475	1.03644	0.609005	0.561453
CETN3	0.567909	0.547299	0.644906	0.86656	0.597377	0.466473	0.562823	0.439981
ANKRD50	0.941034	1.1531	1.05931	0.961696	1.06501	0.635175	0.561839	0.574253
SGPP1	1.31493	1.16369	1.29474	1.27662	1.78077	1.37457	1.53082	1.24606
STX1A	1.20464	1.18658	1.06698	1.01514	1.16499	1.12551	1.67952	1.82638
PDGFB	0.962261	0.893762	0.703069	1.02091	1.15623	1.26364	2.02557	3.14098
DNASE2	0.635595	0.602854	0.719561	1.01948	0.976803	0.778973	0.624314	0.510937
CACNG4	0.849322	0.904165	0.841734	0.973879	0.89582	0.608796	0.52914	0.584581
CENPV	0.856793	0.898902	0.875703	1.10289	0.991749	0.508279	0.578855	0.55544
NUDT1	0.82469	1.16501	0.922301	1.04819	1.02992	0.903221	0.670945	0.538324
STARD5	1.08556	0.922665	1.11866	1.24732	1.28981	1.9026	1.6392	0.808638
REEP5	0.768645	0.94914	1.22724	0.907025	0.932647	0.701416	0.504404	0.429476
CRABP2	0.882059	1.01017	0.620136	0.869224	1.1728	4.05139	1.53357	0.581527
DUSP14	0.795039	0.891479	0.966533	1.04375	0.820482	1.32332	2.21578	2.30476
TENM2	0.488433	0.522213	0.474114	0.807798	0.751308	0.692488	0.933953	1.12653
RIMS2	1.0455	1.03187	1.01907	0.903051	1.11776	1.52902	2.69129	2.31908
FH	1.14388	1.11324	1.01056	1.02227	1.0287	0.613911	0.598032	0.540984
VLDLR	0.898135	1.03249	0.986214	1.02175	1.08292	1.30863	2.07051	2.11728
VWCE	1.12482	1.00779	0.95063	0.793411	0.910021	1.21801	1.756	2.49889
KLRC3	1.13508	1.35644	1.16788	1.25842	1.4192	1.94931	1.74402	1.17236
SRPRB	1.20617	1.12734	1.32853	1.26583	1.42922	0.940251	1.03955	1.59911
MVK	1.28133	1.08036	1.13855	0.839766	0.914279	0.793748	0.525372	0.481111
PARK7	1.58251	1.39676	1.12467	0.908365	1.02232	0.899165	0.676967	0.605903
CCNE1	0.98783	0.992948	1.22767	0.904333	0.838891	0.858164	1.3512	2.02898
LCP1	0.95811	1.23279	0.921511	0.971837	0.959315	0.900167	1.40839	2.3232
WDSUB1	0.810962	0.929793	0.821768	0.930774	0.897478	0.487358	0.654817	0.621156
HIF1A	0.951971	1.22465	0.95888	1.22675	1.66929	1.79157	2.15532	1.77865
CAMK2N2	1.23447	1.36613	1.25116	1.30895	0.903763	0.961036	1.18697	1.75258
JMY	1.01163	1.18263	1.57642	1.32672	1.42541	1.13059	2.04585	2.46279
PPARD	0.942038	0.895501	0.913982	0.968996	1.14992	1.37498	2.00618	2.53817
PLOD2	0.96695	1.1596	1.2279	1.00685	1.2086	1.42878	1.50492	1.80068
CLCN5	0.88494	0.876088	1.06761	1.02928	0.826984	0.671164	0.559293	0.558329
CEMIP	1.16977	1.04151	1.24454	1.45656	1.37167	3.51423	1.64563	0.639017
HMGN2	1.30123	1.20251	1.23776	1.00873	1.00179	0.660248	0.682244	0.830178
B4GALNT1	1.17346	1.36819	1.18567	1.10996	1.30747	0.826111	0.57087	0.563969
PRODH	0.905908	1.04151	0.96962	1.04877	0.850726	0.952974	0.619876	0.360228
PRR11	0.61846	0.852224	0.569748	0.550767	0.69811	0.79957	0.937996	0.876192
ZNF354A	1.05056	1.07757	1.00384	0.94709	1.1837	1.31116	1.77287	1.89734
NAGA	0.709078	0.722412	0.735908	1.19989	1.01357	0.999621	0.733219	0.517047
FAM20B	1.53337	1.66364	1.19149	0.904713	1.02461	0.731818	0.536364	0.580838
ERV3-1	0.94313	0.931095	0.904252	0.799128	1.14877	1.49522	1.91303	1.95489
HOPX	0.574718	0.673173	0.848411	0.691629	0.563807	0.653939	0.779844	0.759067
TMEM144	1.04595	1.11176	1.28071	1.21587	1.44153	0.894335	0.639537	0.618415
LBR	0.771888	0.630691	0.766268	0.871299	0.875625	0.638702	0.496497	0.574566
EXOC6	1.11294	1.2688	1.0845	0.764273	0.99215	0.551583	0.618252	0.5767
IDH1	1.0726	0.983946	0.931023	1.01353	1.59361	1.53205	0.503643	0.444713
CHRNA10	1.01293	0.936731	1.00073	0.874963	1.15729	0.95022	1.39434	2.54814
GXYLT1	0.865616	0.810554	0.951377	0.982198	0.923359	0.550927	0.466931	0.633191
ACN9	1.43825	1.33989	1.44439	1.1264	0.954902	0.655873	0.523129	0.593267
CHIC2	1.31131	1.26045	1.17292	1.34701	1.29303	1.36993	1.76988	1.75479
KIF22	0.704637	0.809382	0.62503	0.788838	0.749509	0.595336	0.615179	0.618938
HS3ST3B1	1.02727	1.07663	1.22244	1.45827	1.2972	1.56062	1.6145	1.55264
KRBOX4	1.25461	1.15171	1.35073	1.01694	1.31184	1.26042	1.47605	1.8411
CNNM3	1.52993	1.54606	1.38953	0.983995	1.18192	0.87461	0.644811	0.691517
CKMT1A	0.84293	0.713206	0.858237	1.15562	1.19644	2.51574	1.33715	0.793353
MAU2	0.540881	0.74256	0.726355	0.862848	0.821118	0.934291	0.772608	0.795626
KREMEN2	1.05744	1.02292	1.41732	1.12679	1.60376	1.17753	0.689277	0.376802
DHODH	1.35899	1.04404	1.23849	1.02267	1.25295	0.563899	0.539045	0.686512
ATP7A	0.883833	0.917182	1.04524	1.12998	1.00771	1.01809	0.579837	0.439513
ENDOV	0.61645	0.771566	0.627342	0.850932	0.797366	0.943031	0.827364	0.72226
AOC3	0.915029	1.40829	0.658198	0.394858	0.646125	1.34949	1.5518	2.1105
ACSF2	0.913885	1.03478	0.798168	1.02706	1.82869	2.86625	1.15777	0.834117
SNAI2	1.33816	1.83603	1.49936	1.59284	1.38205	1.96358	2.27608	1.93386
PML	1.02161	1.01347	1.03068	1.03375	1.28853	1.63049	1.93682	1.3979
MRPL48	1.14713	0.97185	0.933582	0.915689	0.947067	0.61603	0.608355	0.647511
CYB5B	0.839058	1.00789	0.933515	0.932961	1.05918	0.681462	0.486742	0.539588
ATP5O	1.55019	1.33599	1.21582	1.0575	1.00232	0.958823	0.721969	0.615231
GRAMD4	0.58391	0.497074	0.704683	0.951876	0.922942	0.668888	0.515819	0.566413
ELOVL6	1.02296	0.888819	1.04013	0.965567	0.964421	0.696519	0.57248	0.571946
PEX11A	1.26406	1.1501	1.24071	1.3475	1.44596	0.900481	0.762905	0.707397
BLMH	0.760715	0.884535	0.822044	1.12286	0.96005	0.601001	0.674059	0.575074
ENTPD7	0.9898	1.02542	0.976974	1.20451	1.49859	1.18822	1.4644	1.64536
PIGK	1.1684	1.11501	1.28367	1.15381	1.25637	0.942407	0.664654	0.546753
THAP11	0.711276	0.645202	0.765112	1.07754	0.846305	0.670999	0.556104	0.8101
DCAF11	0.843018	0.635798	0.72307	0.998676	0.81499	0.725368	0.617259	0.624254
ADRB2	1.16528	1.16129	1.1076	1.08348	1.23138	1.11793	1.72765	2.05525
OTUD1	1.04998	1.08913	0.915385	1.32195	1.44569	1.79989	1.70789	1.46308
HDDC2	1.11515	1.13534	1.07739	1.1894	1.21684	0.833391	0.726498	0.527457
PDK3	0.962498	0.970832	0.904276	1.04015	1.14885	0.919865	0.596539	0.417923
RPL3	0.655133	0.817785	0.769926	0.789248	0.596356	0.879344	0.7233	0.645333
CPLX3	1.03518	1.09789	1.01995	0.927533	0.82102	1.42337	1.77479	1.85272
DDIT3	1.09682	1.00306	1.03295	1.32468	1.25867	1.6653	2.31863	1.86362
H6PD	0.722075	0.608884	0.814544	1.0263	0.825777	1.05358	0.754574	0.440611
IL4R	0.519268	0.442622	0.550894	0.886119	0.649568	0.697069	0.693803	0.600517
PIGS	0.893828	0.699535	0.766042	1.42451	1.6739	0.758643	0.536621	0.50099
SLX1A	1.00507	0.823517	0.818117	0.989166	1.10351	0.717991	0.556239	0.454702
TPX2	0.728368	0.812088	0.461653	0.690721	0.733849	0.980965	0.888248	0.706399
KRT6A	0.923798	0.875728	0.903416	1.19045	1.25347	1.38005	1.62272	1.33042
PPP2R3A	1.20311	1.1856	1.21466	1.06541	1.06887	0.843151	0.755827	0.532669
ZNFX1	0.989205	0.976471	0.666807	1.03068	1.29681	1.90329	2.02	1.72283
PLCB1	0.920171	1.12868	0.983655	1.04038	0.917	0.895933	0.754511	0.615013
SLC16A3	1.18673	0.988362	1.45137	1.09965	1.34145	1.88859	2.17976	1.20469
GPD2	1.16699	1.23074	1.21206	1.00581	1.21669	0.844335	0.639389	0.609109
ZNF432	1.08946	1.49665	1.18457	0.931908	1.21575	1.21784	2.05473	2.26554
CLK1	1.20494	1.51902	1.15676	1.37032	1.39239	1.91216	2.02499	2.73432
TET1	1.44073	1.18219	1.49009	1.41102	1.29889	1.36487	0.689239	0.381173
ARSI	0.980658	0.866728	0.886293	1.06692	1.41588	1.0738	0.536544	0.451532
PXMP4	1.00316	1.12249	1.12847	1.01515	1.13675	1.18834	0.692733	0.490135
GPR176	0.797998	0.726461	0.945792	0.859138	0.778339	0.982155	1.52552	1.97881
C17orf49	0.919975	0.878509	0.748398	1.00922	0.738541	0.460904	0.611434	0.502315
BCAP29	1.29583	1.16205	1.30267	1.02801	1.21077	0.550031	0.61986	0.638205
ABCA12	0.832328	1.21626	1.39769	0.934503	0.976642	3.08516	2.72787	3.1682
CSGALNACT2	1.08243	1.124	1.00015	0.99336	1.2372	0.943275	1.46482	2.1953
NASP	0.906896	1.54209	0.740107	0.796967	0.643163	0.829544	0.496338	0.386156
MAFK	1.08281	0.922614	0.800148	0.992964	1.20217	1.18523	1.61253	1.99907
BCO2	0.867083	1.1552	1.26516	1.11781	1.40348	2.6606	1.18207	0.629841
PQLC3	0.90569	1.00679	0.974439	1.01007	1.11762	0.801929	0.654495	0.530165
PLCG2	0.650351	0.804049	0.831577	0.913037	1.1119	1.55629	1.00713	0.47615
CD40	0.913869	0.920663	1.00906	1.14766	1.44276	1.35838	0.893146	0.567476
GIMAP2	1.0739	1.31591	1.14525	1.14452	1.29367	1.71569	1.29795	0.691807
PTRHD1	1.20411	1.16849	1.06133	1.04636	1.04646	0.753665	0.696953	0.571763
COA1	1.0849	0.983973	0.901498	0.936089	1.08621	0.74777	0.678087	0.52617
EYS	0.711097	0.712425	0.792467	0.643595	0.616099	0.7945	0.819679	0.731302
CXCL9	1.09364	1.17096	1.33801	1.28349	1.42511	2.86961	1.24105	0.834739
GALE	1.04655	0.843511	0.833429	1.01119	1.15251	0.678305	0.594091	0.47867
MAP3K10	1.0254	0.931061	1.01643	1.13712	1.13871	1.30084	1.69203	1.95659
RNFT2	0.875556	1.05565	0.960232	0.966964	0.921211	0.808942	0.603929	0.576479
GM2A	1.22673	1.22599	1.20283	1.10379	1.54335	1.23569	0.791742	0.587466
MSMO1	0.73831	0.443167	0.678589	0.85701	1.17035	0.868283	0.568018	0.386641
FBXO22	1.44278	1.16791	1.09496	1.06336	0.992312	0.726899	0.769093	0.651957
VSNL1	1.24493	1.26949	1.22831	1.15579	1.31904	1.0288	0.704066	0.35496
TPD52	0.835321	1.09269	1.14803	0.89742	0.657971	0.634011	0.556827	0.423672
CMC4	0.841179	0.637278	0.919387	0.966505	0.838511	0.819116	0.694499	0.601183
CCR5	0.906938	0.949885	0.855301	1.03985	1.12063	0.672014	0.5577	0.599306
ZNF394	1.11942	1.13933	1.03338	0.98863	1.17553	1.21386	1.49678	1.59884
RAB3IP	0.694604	0.871961	0.875994	0.78563	0.477843	0.470229	0.863561	1.19981
CDCA3	1.08379	0.822066	0.511791	0.678149	0.711507	0.789631	0.634363	0.578038
YPEL4	0.603218	0.552578	0.788856	0.692042	0.544977	0.748657	0.876751	0.729381
WDR45	0.873259	0.857124	0.757441	1.11157	1.31779	1.36866	1.68262	1.70805
ZNF675	0.7345	0.655083	0.885636	0.998973	0.930002	1.13844	1.92104	1.96613
KIAA1211L	0.658936	0.685402	0.752503	0.901697	0.863433	1.06452	0.741969	0.465081
FPGT	1.28653	1.34206	1.2484	0.896275	1.09987	0.847736	0.646738	0.475691
PLA2G4D	1.28164	1.16458	1.13702	1.2683	1.49614	1.55296	1.50388	1.19483
HRK	1.01121	1.15548	1.06545	1.20439	1.08606	1.81576	1.49035	0.878228
GPAA1	0.993014	0.703883	0.764203	1.27112	1.38021	0.694619	0.421005	0.4591
CDC42EP1	1.01187	1.03571	0.832296	1.00999	1.18666	1.27435	1.72528	1.67362
FAM214B	0.695637	1.33518	0.7854	1.03131	1.01847	2.07943	2.69972	1.93797
SAMD8	1.03341	1.09962	1.10456	1.06997	1.31264	1.65487	1.54589	1.30566
PLAUR	0.802506	0.743163	0.968396	1.30544	1.40902	1.72683	1.4642	1.19294
CPT2	0.633832	0.583147	0.761262	0.92191	0.832212	0.726417	0.672323	0.519263
MUC2	0.742604	0.586762	0.754792	0.749415	0.844949	0.697811	0.710466	0.653382
BTC	0.901291	0.889406	1.07841	1.06607	1.20955	1.86829	2.30588	1.59584
GJB4	0.985149	1.04917	1.17383	1.05705	1.10344	1.65048	2.30445	1.05041
EEF2KMT	0.684367	0.612872	0.802429	0.9547	0.648556	0.738041	0.67773	0.745425
KIF20A	1.1578	0.905202	0.290592	0.308384	0.679107	1.01641	0.915916	0.463464
NCK1	1.32767	1.41968	1.22287	1.04119	1.22734	1.42935	1.52248	1.25513
PLIN4	1.02447	1.68845	0.965862	1.02392	1.58137	2.47053	1.30112	0.755925
ZNF729	0.983249	1.06987	1.05928	0.94503	1.27515	1.36735	1.87547	1.8827
COL18A1	0.775612	0.971124	0.957077	0.891343	1.0354	0.880191	0.630013	0.492246
PPAP2A	0.798587	0.969392	1.06417	1.0593	0.988494	1.23628	0.752592	0.470793
DSEL	1.39634	1.25754	1.73308	0.990435	0.903465	0.908958	1.36934	1.91675
KIAA0753	1.19884	1.1332	1.13691	1.01468	1.1763	1.0565	1.33761	1.69893
LMTK2	1.50764	1.29527	1.41046	1.04767	1.42451	1.27869	1.34155	1.6387
DHFR	1.44048	1.3524	1.37529	0.989497	0.922452	1.06882	0.462279	0.505531
PCMTD2	1.19054	1.3411	1.26871	1.20273	0.84191	0.817273	0.627723	0.697034
CHID1	0.912301	0.570667	0.849354	1.29688	1.23686	0.584245	0.569287	0.417348
C14orf2	1.21499	1.01958	1.0497	1.00346	1.15356	0.681905	0.558173	0.717446
BRD2	1.16114	1.05232	1.2454	1.01253	1.0083	0.994661	1.54641	1.83158
ILVBL	0.951016	0.847463	0.883696	0.963711	0.983459	0.865663	0.520346	0.483672
C3orf52	1.20066	1.37633	1.22578	1.0653	1.3211	1.12923	1.62419	1.88204
ARID3A	1.14317	1.08709	0.960151	0.832354	1.01136	1.26955	1.57403	1.64867
TLR2	1.10451	1.25947	1.48687	1.45739	1.62055	1.30856	1.39059	1.15377
PTGER4	1.22065	1.44569	1.33868	1.12762	1.57325	1.8422	1.7418	1.81418
HIST1H3G	1.33132	0.891692	1.01777	0.9801	0.703802	0.589179	0.589228	0.530029
ME3	1.12616	1.20474	1.04697	1.05888	1.14006	1.39873	1.66236	1.39166
MRPS28	1.27949	1.1012	1.10581	1.01116	1.11238	0.752324	0.695531	0.586974
HLA-A	0.611258	0.53764	0.639172	1.06442	0.886943	1.1103	1.85388	1.42823
CDC7	1.21662	1.41946	1.19589	1.0273	1.22511	0.829453	0.684487	0.633382
DBT	1.12291	1.15661	1.25306	1.09709	0.764162	0.68579	0.586616	0.486399
BSPRY	1.20184	1.24684	0.932974	0.864693	0.68593	0.712586	1.46483	2.03266
HIST1H4I	1.2475	0.737738	0.914249	0.822496	0.5027	0.548922	0.533202	0.397669
HOXC9	1.47679	1.53545	1.1495	1.10493	1.34049	1.35602	1.55466	2.39239
MPC1	1.3766	1.42266	1.49496	1.17485	1.2252	0.683417	0.600533	0.744877
TTC12	0.769505	0.679949	0.875474	0.945141	0.725499	0.638458	0.571347	0.559848
TMC4	0.992856	0.823747	0.825784	0.909311	1.14656	1.90247	2.41674	1.24027
YIF1A	0.739391	0.806028	0.78974	1.13086	0.902868	0.795362	0.619313	0.589031
DIEXF	1.16147	1.26064	1.13866	1.069	1.07252	1.11535	1.55153	1.92757
BRIP1	1.10759	1.30097	1.33638	1.33711	1.38645	1.27414	1.36908	1.35592
TMEM120A	1.05818	0.928663	0.956937	1.03793	1.29305	0.838458	0.565128	0.500714
TNRC18	0.960838	0.834204	0.817206	0.593697	0.769504	0.80437	0.759626	0.715035
MAN1A1	0.917481	1.10464	1.36702	1.18162	1.10032	2.18265	1.91379	1.46845
CPAMD8	0.697856	0.84514	0.912465	1.08273	0.772698	1.38972	0.841077	0.452661
PHF19	1.08259	0.995585	0.626256	0.786588	0.851237	0.568098	0.602012	0.543678
MAPK13	0.782825	0.700786	0.731759	1.00363	0.867641	0.771757	0.639086	0.703073
SERGEF	1.2052	1.29043	1.21484	0.985509	1.00114	0.848186	0.744455	0.517411
NCKIPSD	0.606167	0.653864	0.709796	1.05731	0.8539	0.773058	0.694642	0.834174
SFR1	1.27834	1.27819	1.28759	1.2547	1.26869	1.29921	1.57836	1.21675
ALG2	1.18123	1.26666	1.24363	1.2413	1.55608	1.19345	1.40969	1.49254
HIST1H2BK	1.04128	0.925369	0.84591	0.739756	0.480121	1.24365	1.76055	1.43289
PYCRL	0.72195	0.803853	0.788281	1.14092	0.911223	0.715544	0.631909	0.667665
HBA2	1.00292	1.12154	1.11779	1.06816	0.985959	1.21615	1.70927	1.7612
SC5D	0.885835	1.23961	0.988614	0.930137	1.17498	0.821328	0.585318	0.445217
C20orf195	1.12991	1.28313	1.0541	1.14469	1.17501	1.07364	0.745096	0.480382
ATP5A1	0.854674	0.574849	0.82009	1.1297	1.05683	0.728212	0.536554	0.483109
ADSSL1	0.909163	0.977661	0.891201	1.00871	1.30022	1.72075	1.08301	0.479024
PGRMC2	1.12006	1.21574	1.2201	1.19857	1.56794	1.27715	1.24226	1.43006
TCF19	1.07063	1.27253	1.16779	1.08744	0.986543	0.679642	0.660718	0.808789
HCAR2	1.04519	0.958731	0.943105	0.985804	1.24321	0.816994	0.461845	0.403493
SALL4	1.1354	1.00691	1.1264	1.05398	1.33548	1.78105	2.44424	1.74444
KCTD1	0.929914	0.876882	0.810908	0.914393	0.838671	0.835671	0.650357	0.525147
MRPS16	1.04095	0.949547	0.935946	1.06276	0.986616	0.791358	0.596276	0.745239
FITM2	1.12986	1.16705	1.08224	1.18533	1.3682	0.854219	0.607759	0.610933
CP	1.12911	1.05317	0.893332	0.931286	0.869136	2.09763	0.798919	0.345762
H1FX	0.855812	0.599613	0.373277	0.772753	0.480492	0.710766	0.791945	0.598455
TUSC2	1.26696	1.20924	1.12899	1.04641	1.15715	1.13521	1.30984	1.6399
ANKRD13A	1.16005	1.15709	1.08045	1.02908	1.16756	1.34492	1.60797	1.55804
SLC25A10	0.847376	0.811828	0.835941	1.06254	0.942379	0.709224	0.453716	0.619419
FAH	1.15915	0.960536	0.915123	1.14849	1.10447	0.856548	0.61758	0.461454
NANS	0.517621	0.523529	0.609817	0.736604	0.426961	0.659646	0.77878	0.743955
ADIPOR1	0.490678	0.519289	0.613507	0.885708	0.791487	0.786533	0.754708	0.843875
TNFRSF6B	0.982361	0.840035	0.890536	1.16251	1.09968	0.745181	0.937549	0.418927
C1orf74	0.9836	0.765823	0.858792	0.976775	0.948863	0.804281	1.81502	2.4252
LRP1	0.842458	0.876256	0.929447	1.08805	1.14873	1.34516	0.735902	0.528487
PARP8	1.16311	1.08985	1.21297	1.07891	1.22527	1.68143	1.75896	1.4072
UNG	1.37723	1.15689	1.25604	0.955624	0.884677	0.792102	0.782495	0.774601
BRD1	1.50262	1.23646	1.34114	1.01065	0.840958	1.29889	1.66068	1.74569
MXRA7	0.917851	1.07257	0.985745	0.791586	0.968165	0.738854	0.536428	0.395909
RFC4	1.20966	1.03022	0.982109	0.956284	1.11184	0.712179	0.612571	0.680165
CDKN2A	1.06891	0.925466	0.86663	1.08543	0.909862	1.13258	1.80773	1.73796
ACO2	1.07728	1.16809	0.974417	1.25951	1.34605	0.857382	0.609735	0.536689
BCL2	0.95073	1.17329	1.18533	0.937178	0.867432	0.595956	0.645883	0.624638
FRMD4B	1.12231	1.49819	1.24249	1.07191	0.852984	2.01662	2.27686	1.61408
SRSF8	1.01079	1.19046	1.15069	0.955462	0.795494	0.408011	0.58381	0.860697
MOB3B	1.1061	1.01291	0.860671	1.18422	1.23245	1.12864	1.68259	1.95055
DSCC1	1.24638	1.37375	1.54353	1.22075	1.21919	0.653493	0.728243	0.590095
DMBX1	0.955509	0.975003	0.940306	0.924239	1.01371	0.994307	0.718817	0.481148
TMEM135	0.744435	1.36134	1.07265	1.04881	1.09793	1.10961	0.521041	0.324582
ZFP36L2	1.1462	1.19715	1.19981	1.17315	1.23934	1.85628	1.61797	1.12016
PCCA	1.13807	1.06278	1.15225	0.92558	1.12977	0.963547	0.636284	0.466568
LIPE	1.20715	1.20472	0.858519	0.786882	0.845522	1.13707	0.844199	0.516791
CCL26	1.52922	1.39272	1.08286	1.13462	2.2225	2.01845	1.01317	0.680945
RPS6KA2	0.802968	0.641159	0.720842	0.723106	0.740949	0.645782	0.687974	0.786304
ICMT	0.439389	0.468872	0.493443	0.708315	0.378475	0.461856	0.335737	0.453006
SEH1L	1.27144	1.23646	1.20622	1.014	0.995712	0.568007	0.705937	0.825626
ENTPD8	1.15178	1.02989	0.873872	1.01819	1.41534	2.15009	1.06481	0.466991
PGF	1.24226	1.22098	1.05116	0.898533	1.04502	1.00572	1.61277	1.89024
WDR91	0.583661	0.772728	0.76352	1.0843	1.17633	0.839968	0.682565	0.711266
MESP1	1.07257	1.12988	1.0106	0.800633	0.770411	0.519384	0.656679	0.634701
MRPL43	1.10021	1.03753	0.895105	1.09839	1.25931	0.642542	0.583653	0.580771
C2orf43	0.59445	0.796737	0.905438	0.962337	0.68978	0.898366	0.557966	0.456929
ZNF92	1.45258	1.28231	1.32639	0.928527	1.22619	1.22208	1.58037	1.7765
ZFYVE21	0.89095	0.96081	0.949074	0.864322	0.862275	0.827215	0.74518	0.700914
TMEM198	0.889913	0.976433	1.06159	1.38418	1.46429	1.19577	1.1474	1.65471
LRP4	0.629874	0.766725	1.33547	1.14161	0.858165	0.695721	0.453458	0.342725
SORL1	1.24511	1.33284	1.06315	1.08938	1.46724	1.00338	0.605937	0.449073
FUT1	1.1936	1.21117	1.0463	0.958933	1.2931	1.48416	1.52081	1.5433
HCLS1	1.03901	1.09272	1.06015	1.01785	0.943848	1.12032	1.47083	2.10813
QSOX1	0.985645	1.04457	1.08623	1.0261	1.24863	1.25616	1.4943	1.83164
EPPK1	1.08894	0.933529	0.982296	1.24874	1.5846	2.40257	1.49924	0.71345
CHMP4C	1.29544	1.35829	1.09163	1.07215	1.20821	1.16829	1.81689	1.59434
CBLN3	0.94167	0.776172	0.878403	0.922207	1.17147	2.24292	1.88484	1.23962
FDXR	1.14569	1.17114	1.30819	1.15291	1.20862	0.886337	0.671881	0.576209
RHBDL2	1.03949	0.961416	1.26652	1.20552	1.51483	2.34745	1.93584	1.18267
MAPK3	0.801701	0.872818	0.730088	1.15566	1.21154	0.683076	0.481689	0.515225
DNPEP	1.06291	0.826489	0.82292	1.306	1.14695	0.693341	0.486794	0.466886
SLC41A1	1.26295	1.38547	1.18945	1.08002	1.01024	1.09684	1.81762	2.13
MANEAL	1.01108	0.982799	1.14115	1.04973	0.857319	0.621043	0.525184	0.753697
CCBL1	0.981191	0.878305	0.743732	0.911654	1.15169	0.641297	0.430857	0.465772
PTAFR	1.03594	0.857953	0.954984	1.12116	1.5815	1.749	1.43584	0.954145
TMEM173	1.05279	0.920226	1.10392	1.21216	1.33752	1.89564	1.13133	0.643438
RNF187	0.568741	0.680819	0.569131	0.814002	0.856566	1.36715	0.665669	0.679106
DNTTIP1	0.963202	1.04849	0.919536	1.08611	0.907517	1.10576	1.83848	1.89332
GPAM	1.36497	1.2723	1.43649	1.0557	1.25377	0.544358	0.584548	0.891921
SERPINA3	0.997497	0.912132	0.853961	0.899585	0.822407	1.03222	2.58581	1.75679
VWA8	0.926467	0.98545	0.917899	0.977181	1.03279	0.902376	0.592408	0.522035
P4HTM	1.01794	0.914043	0.861697	1.05832	1.27155	0.744656	0.522473	0.467224
AGO2	1.02036	0.997707	0.9674	1.04881	1.10682	0.859505	1.24148	1.96517
ATXN3	1.13307	1.09637	0.984543	0.880222	0.82631	0.730022	0.618467	0.718156
AQP1	1.68749	1.33137	1.60019	1.39539	1.29594	2.51253	2.42263	1.35168
PLEKHN1	1.06506	1.20224	1.06394	0.917771	1.08934	1.15373	1.55621	2.22503
DDX60	0.633599	0.77656	0.733121	0.930341	0.921601	2.43128	1.02962	0.466993
MLST8	0.796513	0.778103	0.731368	1.12919	0.98778	0.567949	0.470229	0.598057
ZNF714	0.974379	1.03022	0.99774	0.933475	1.27036	1.56357	1.70536	1.86405
PYGL	0.562849	0.399764	0.67598	0.860839	0.610449	0.889959	0.86213	0.765419
TUBG1	0.705448	0.569362	0.710892	1.07387	0.930081	0.63204	0.567188	0.565561
PDSS2	1.02424	0.989223	0.960903	1.0335	1.08466	0.552865	0.517986	0.58424
CEP41	0.767192	0.982126	1.01774	0.847675	0.571612	0.615233	0.606472	0.45831
MAGED2	0.893577	0.857399	0.937105	1.28766	1.2685	0.946157	0.757514	0.421837
SKIL	1.15416	0.871788	0.886683	0.861245	0.734549	1.12674	1.83579	2.58032
TJP2	0.921007	1.0005	0.917164	0.995039	1.05	1.08742	1.46996	1.80898
GOLGA8A	0.892214	1.01629	1.02281	1.02688	1.44266	1.22416	1.55393	1.83854
METTL5	1.25486	1.13572	1.14977	0.893918	0.937434	0.690928	0.71795	0.593509
SMURF1	0.423602	0.471178	0.402581	0.779165	0.354046	0.739676	1.09026	1.30745
FUBP3	1.33029	1.38508	1.30614	1.13347	1.25877	1.10511	1.53894	1.68845
MTMR2	0.963806	0.780899	0.806077	0.895853	0.815454	0.608058	0.598785	0.623245
SAT1	1.04458	1.23817	1.14461	1.17155	1.25371	1.86045	2.09006	1.28695
DHFRL1	1.11093	0.992638	1.00611	0.818618	0.951002	0.82186	0.435023	0.483382
DDB2	1.21295	1.09495	1.0314	1.04449	1.12207	0.99039	0.692566	0.51235
POLA1	1.26582	1.10328	1.37978	1.12487	1.20698	1.01642	0.676897	0.642629
ACOT1	1.28701	1.08406	1.00182	1.1275	1.14666	1.16052	1.58759	1.54951
KCNK5	1.17525	1.15329	1.18133	1.00079	1.32948	0.965179	0.760605	0.37262
MBP	0.816187	0.878236	0.884383	0.813988	0.739133	0.651231	0.74187	0.877906
ALMS1	1.19794	1.26964	1.47377	1.24682	1.11627	0.684574	0.7344	0.986309
TMEM52	0.713121	1.08125	1.03021	0.841367	0.799032	0.648133	0.603481	0.581684
KIAA1551	1.33561	1.53213	1.38988	1.1048	1.18541	1.27087	1.70476	1.50825
BTNL2	0.699595	0.842946	0.906495	0.982763	0.827477	1.29595	1.81588	2.19667
TDP1	1.40749	1.41662	1.08549	0.941685	1.10077	0.61238	0.669761	0.558981
GRHL3	1.03488	1.04499	0.923926	0.978521	0.973062	1.26204	1.75667	1.72619
GCSH	1.30572	1.23789	1.38119	1.01498	1.19516	0.623659	0.612301	0.767814
HIST1H2AH	1.25341	0.79404	0.882542	0.804372	0.579183	0.500279	0.512178	0.526005
TMED3	0.794232	0.828391	0.878828	1.10738	1.03128	0.678303	0.568028	0.690312
NLRP1	0.879351	0.796201	0.939825	1.08396	1.20424	1.42675	1.7675	1.67092
SLC16A12	1.62068	1.52293	1.28934	1.51922	0.973816	1.48876	1.26822	0.966728
MAFF	0.830295	0.893001	0.675428	1.04199	0.909335	1.21467	2.38154	2.05558
ASTN2	1.2333	1.23604	1.02677	0.849876	0.939828	0.932077	1.51784	1.90016
BSCL2	1.05774	0.91558	0.870439	1.20365	1.59328	0.820534	0.509485	0.52919
BBS9	1.05285	0.950083	0.95519	1.00839	1.33376	0.928047	0.489468	0.507493
MTF2	1.17515	1.0965	1.08539	0.898936	1.1524	1.27759	1.39974	1.45659
ACADSB	1.16809	1.41832	1.17289	1.0194	1.36818	0.715301	0.486253	0.599291
OCLN	0.974489	1.29896	1.07721	0.961547	0.664645	1.25426	1.43045	1.9607
HMGA2	1.33653	1.26675	1.25137	1.11586	1.03394	1.08107	1.68457	2.65949
LMAN2	1.0866	0.887482	0.99077	1.23018	1.27855	0.841593	0.670439	0.577508
CPNE5	0.900742	0.98137	0.961194	0.891254	1.18831	1.7162	1.79472	1.00963
PLEKHM1	0.957255	0.934368	0.898892	0.977232	1.02437	0.922495	1.38715	2.09098
DNAJB4	1.18994	1.33299	1.18929	1.14994	1.6933	1.49096	1.80656	1.49198
NDUFS2	0.946824	0.958813	0.806216	1.16009	1.00493	0.744009	0.554346	0.440186
TBCD	1.13138	0.883853	0.846433	1.01398	1.19766	0.630203	0.497054	0.622041
CHST14	0.98358	0.83946	0.848777	1.364	1.34749	0.816646	0.600058	0.545156
MPP7	1.0486	1.26303	1.25281	1.40155	1.27592	0.87624	0.602685	0.458032
MYO6	1.18069	1.16456	1.04377	1.10807	1.2153	1.41177	1.42142	1.33597
KMO	1.05262	1.19273	1.34108	1.3909	0.984177	1.70183	1.92912	2.55622
GLMP	1.17479	1.10762	1.14728	1.47912	1.53283	1.67584	1.43109	1.1605
BIRC3	0.748611	1.1031	1.0745	0.892491	0.642043	2.77445	4.46833	2.85806
GBP6	1.13989	1.18449	1.13792	1.10772	1.48115	1.16595	0.759167	0.501182
BCL3	1.00946	0.955293	1.06004	0.998099	1.03405	1.3999	2.30364	1.60059
IKZF2	1.49138	1.5058	1.18875	1.09461	1.49482	1.5815	0.646267	0.494031
MPPE1	1.06371	0.959474	0.809467	1.28008	1.53902	1.06287	0.723148	0.518243
DUOX1	0.989727	0.89848	0.831637	1.28256	2.0732	2.54307	1.24004	0.891677
FRRS1	1.17113	0.920788	1.11612	1.10673	1.37951	0.823072	0.545692	0.401392
DOCK8	1.11629	1.01461	0.967665	1.04679	1.73125	1.75708	0.52224	0.328576
CFAP53	0.79372	1.18655	0.65909	0.804693	0.851208	1.01002	1.80569	2.37349
C9orf114	0.991481	0.815683	0.905972	1.13938	1.14976	0.551141	0.543526	0.668287
C6orf120	0.620018	0.890209	0.782273	0.934677	0.602677	0.659523	0.532291	0.610905
CTH	1.38768	1.22691	1.38981	1.37334	1.37386	1.30712	1.49903	1.00837
MTFR1L	0.977994	0.923441	0.890685	0.875657	0.804816	0.695264	0.713413	0.694913
TROAP	0.886926	0.675733	0.742498	0.724214	0.868505	1.0102	0.894913	0.642672
PPIL4	1.09957	1.19177	1.27267	1.08256	1.23889	1.00854	1.44108	1.71853
JAK3	0.948105	1.17061	1.00561	1.12593	1.00788	1.42402	1.27693	0.580969
JADE1	0.827404	1.1209	0.829637	0.729116	0.847107	0.678899	0.648984	0.527318
CCDC80	0.873681	0.947159	0.876267	1.04028	0.772213	1.13784	0.733174	0.513852
SH3KBP1	0.620115	0.677868	0.665829	0.662701	0.524712	1.78518	1.97551	1.80376
NHLRC3	1.14627	1.11846	1.2682	1.35375	1.78765	1.55103	1.19751	1.03968
MAF	0.986996	0.94882	1.06604	1.02563	1.03836	1.18363	1.85685	2.05129
GTSE1	0.931931	0.610384	0.323368	0.551684	0.679396	0.89694	0.886191	0.913912
KIAA1715	0.892579	0.977487	0.988131	1.19232	1.42878	0.690723	0.569257	0.621404
ATAD3B	1.09528	1.08614	1.13208	0.962094	1.06781	0.710637	1.02084	1.99402
TCAF1	0.913488	0.781957	0.762779	1.11256	1.12562	0.751076	0.610132	0.562293
SYNE3	0.671445	0.983035	1.12647	1.11197	0.743499	1.29015	0.614678	0.453247
COMMD3	1.15224	1.09925	1.06814	1.00899	0.908793	0.771542	0.600137	0.580459
WARS	1.09284	0.883862	0.776561	1.12614	1.4721	1.89321	1.63105	0.755867
LSM2	1.32273	0.940047	0.949837	1.13876	1.15598	0.738495	0.576848	0.561076
ITSN1	0.678572	0.649193	0.778861	0.807968	0.629507	0.539289	0.55807	0.57425
MECP2	1.31398	1.29726	1.29858	0.967283	1.00579	1.0533	1.43662	1.53456
LAMA2	1.05297	1.23656	1.01088	1.35603	1.36826	1.46615	1.94792	1.62019
TMOD3	1.26311	1.43115	1.26388	0.930518	1.17179	1.33506	1.67705	1.5578
MAPKAP1	0.523596	0.594502	0.64656	0.988223	0.747387	0.483804	0.675127	0.650834
SLC6A6	1.28374	1.0953	1.26924	1.21825	1.51774	1.17156	0.735921	0.584223
RPS6KA3	1.07182	1.08045	1.0386	0.95748	1.08011	1.12191	1.50857	1.5339
MESP2	1.11785	1.15805	1.00374	0.939741	1.05388	0.911536	0.73442	0.620653
UBE2Z	1.27511	1.44468	1.26197	1.12448	1.09342	1.34383	1.63784	1.51347
ATP1A4	0.67913	1.0186	0.822292	1.17508	1.45676	0.95971	0.554006	0.459245
ZNF267	0.896079	1.06662	1.27855	0.948141	0.926786	1.81436	2.31969	2.06318
PCP2	0.983544	0.844135	0.784024	0.925404	1.14157	0.843221	0.613722	0.49298
CYP2B6	0.844022	0.943971	1.42555	1.18105	1.24405	2.05394	1.83557	1.52519
TSC22D1	1.33599	1.26991	1.27497	1.28394	1.45356	1.2393	1.72565	1.44863
SPA17	1.11945	1.24264	0.97666	0.79265	0.948112	0.807254	0.801344	0.524526
CCDC144A	1.00069	1.01246	1.02391	1.02849	1.05023	1.28022	1.32679	1.96979
MMP1	1.17131	1.16052	1.38039	1.12143	1.51635	1.85635	1.15809	0.642683
VAV3	1.49663	1.11307	1.32125	1.12982	1.19074	1.01899	0.563785	0.409043
ESYT2	1.15455	1.04907	1.08121	1.15999	1.39112	1.01541	0.60458	0.466306
PCK2	0.778013	0.799484	0.872037	1.29674	1.25551	0.994016	0.828866	0.42742
ADCK2	0.932488	0.999143	0.869744	1.30971	1.2738	0.767355	0.516237	0.57206
PHLDB1	0.897466	0.770501	0.7077	0.891272	0.946078	0.691017	0.571569	0.627628
CFH	0.938318	1.31806	1.05844	1.28843	1.76264	1.65634	0.992668	0.561033
KLF10	1.18955	1.6377	1.01452	1.18661	1.42983	1.63867	1.49616	1.10264
TCEAL8	1.44338	1.22272	1.33583	1.47489	1.13113	1.58418	1.6106	1.23529
C19orf57	1.13366	1.09706	1.15955	1.0752	1.17897	1.46596	0.702814	0.536691
SSR1	1.53195	1.1424	1.12866	1.08582	1.0692	0.727715	0.629913	0.60546
FBXL15	0.828883	0.714572	0.873753	1.04043	0.904809	0.675609	0.635114	0.884363
NCF2	0.5015	0.950051	0.97625	0.882663	0.986749	1.85066	3.5937	2.29437
LRRFIP2	1.06865	0.917772	0.957996	0.862636	0.977723	1.04327	1.34936	1.53144
NAA38	1.22219	1.23749	1.11306	1.00769	1.01857	0.780297	0.590158	0.685649
UQCRB	1.39682	1.38933	0.774055	0.604731	0.680681	0.750688	0.686063	1.11312
TXNRD3	1.12439	1.0351	1.04033	1.04377	1.22194	0.788533	0.780628	0.5101
HIST1H4B	0.82423	0.828731	0.860186	0.812971	0.412814	0.549444	0.455891	0.408275
PRDX2	1.12905	1.03485	1.04666	1.12257	1.18033	0.954139	0.627993	0.484407
BTN2A1	1.34093	1.44195	1.45425	0.962773	1.1929	1.51606	1.59076	1.9798
PCNXL2	0.975273	0.882352	0.9649	1.03941	1.13638	1.38664	1.60358	1.96597
SYT17	0.945366	1.04477	0.985673	0.968301	1.32406	1.30579	0.782865	0.404449
C19orf70	1.0896	0.906883	0.964759	1.17209	0.994988	0.830913	0.5952	0.551341
RFX5	1.11089	1.0093	1.02277	1.04141	1.18497	1.42697	1.41547	1.30498
NOL4L	0.624454	0.515865	0.801043	0.869728	0.850875	1.13321	1.23458	1.29396
PLA2G10	0.8883	0.937379	1.00168	1.07578	0.920022	1.57699	0.734093	0.53106
TMPO	1.14729	1.2315	1.09899	0.786855	1.00656	0.682228	0.582519	0.583456
ATG4B	1.31527	1.1961	1.21482	0.935998	1.17678	1.42944	1.36329	1.4973
SPTLC3	1.16313	1.66193	1.06936	1.25094	2.08479	1.12927	0.747266	0.418159
PDHB	1.38457	1.2354	1.19114	0.906264	1.00256	0.7677	0.715379	0.603736
SPC25	1.33571	1.36323	1.12385	1.04889	1.08301	0.744573	0.569333	0.639392
TM2D3	0.82482	0.869972	0.9335	0.970725	1.00232	0.752045	0.475369	0.474029
C9orf89	1.09545	0.940261	0.894696	0.982301	1.13583	0.969398	0.685562	0.539459
LTA4H	1.42866	1.24086	1.16844	0.924137	1.12111	0.838582	0.708734	0.624263
RASSF4	1.14975	1.24721	1.02782	1.29304	1.40683	1.32105	1.71859	1.64488
INCENP	0.81313	0.525895	0.449651	0.658167	0.612797	0.812338	0.790035	0.631822
ALDH3B1	0.689004	0.64853	0.723473	0.871357	0.912767	0.897171	0.590875	0.576987
COX20	1.17361	1.29328	1.08059	1.02482	1.02005	0.634916	0.587376	0.634761
NOL12	0.840807	0.916186	0.950122	0.969496	0.558086	0.570556	0.608585	0.912582
FKBP4	0.692885	0.807273	0.795583	1.01971	0.549451	0.565904	0.577126	0.675604
LRRC37A2	0.637741	0.583839	0.682944	0.804223	0.660096	0.817467	0.8498	0.850563
SLC25A1	1.00308	0.777978	0.747562	1.09784	1.01663	0.768465	0.470698	0.477284
BSDC1	0.657386	0.71717	0.667365	0.745338	0.938932	0.743839	0.71047	0.848274
EPHA10	1.05859	1.04434	1.01712	1.20454	1.28279	1.50552	1.45367	1.92903
HIST1H2AJ	0.89396	0.740553	0.899131	0.824278	0.491709	0.576091	0.504139	0.495325
WDR4	1.07376	1.06941	1.05208	0.923604	0.956224	0.581024	0.587102	0.559574
STX8	1.15967	1.05752	1.04075	0.945915	1.15497	0.704055	0.687637	0.613217
HIST1H4G	1.22073	0.929987	1.1696	1.00737	0.584671	0.607317	0.616546	0.507223
MPP2	0.975786	0.888076	0.904227	1.07469	1.36987	2.23995	0.827618	0.567479
MAPK12	0.931008	0.829273	0.826375	1.06365	1.19421	0.662657	0.53094	0.609261
ZNF85	0.924989	1.0927	0.940004	0.909617	1.1393	1.77704	1.81279	1.87171
HTRA1	0.733501	0.678573	0.926407	0.941617	0.808562	0.729524	0.537145	0.478236
SEC61G	1.54956	1.41324	1.39301	1.43296	1.48955	1.38757	1.21917	1.33485
APOL2	0.897934	1.06134	1.00812	1.03625	1.18911	1.76148	1.31693	1.29037
ACE2	0.869048	0.870223	0.916988	0.963854	1.07041	1.72414	1.37803	0.554412
APEH	1.14591	0.859209	0.824655	1.30682	1.42707	0.771658	0.469434	0.393002
ABHD17A	0.856197	0.68465	0.78062	1.12438	0.903627	0.583895	0.522446	0.543519
MPZL2	1.25561	1.46248	1.43069	1.1618	1.26348	1.54753	1.45224	0.858638
WIBG	0.660437	0.742076	0.639869	0.861643	0.710301	0.946226	0.83257	0.733974
SAMM50	0.754184	0.975	0.969408	1.25899	1.17704	0.65494	0.57729	0.660859
ARPIN	0.476394	0.822588	0.811353	0.986349	0.732715	1.15151	0.873446	0.601616
C6orf57	1.16598	1.12816	1.00669	0.96317	0.950591	0.860205	0.751961	0.426337
CXorf57	1.35739	1.29846	1.44749	1.198	1.36559	0.78995	0.679928	0.744262
SIPA1L2	0.989482	0.962087	0.8907	0.898736	0.81846	0.816833	0.614328	0.554073
CRADD	0.733527	0.78042	0.778962	1.0609	1.05973	0.751988	0.6944	0.596637
TMEM25	1.04932	1.20953	1.20655	1.16274	1.78916	1.99199	1.2155	1.33508
STAU2	1.15785	1.70223	1.24192	0.926952	0.835334	0.870337	0.600846	0.447517
XDH	1.47471	0.979011	1.07775	0.974976	1.12769	1.20635	2.01283	1.76499
EIF2AK3	0.877482	1.48991	1.23651	1.46447	1.11834	1.61407	1.81056	1.67915
TMED1	1.13431	0.943631	0.945584	1.35832	1.34415	0.677997	0.584706	0.533965
C8orf82	1.15923	1.15933	1.13612	0.965695	0.912692	0.680574	0.777378	0.782741
TMX4	1.19793	1.20704	1.14521	1.14988	1.09852	0.747614	0.662087	0.586435
BCKDK	0.822224	0.795296	0.714921	1.10606	0.986072	0.651394	0.552895	0.644875
UPF3B	1.28772	1.32835	1.36255	1.2496	1.28408	1.12593	1.41027	1.49251
THUMPD3	0.841802	0.720076	0.825467	0.922239	0.955915	0.67588	0.686621	0.578426
ZNF697	0.733751	1.40716	0.981664	1.01982	0.848828	1.4347	2.32928	1.87997
BCAS4	0.989498	0.791455	0.850463	0.95108	0.946389	0.898155	0.613669	0.591573
PRMT1	0.944652	0.804748	0.83236	1.08104	1.02555	0.648563	0.55836	0.54666
KIFAP3	1.21234	1.22821	1.09855	1.21027	1.39701	0.72338	0.725872	0.578508
ARID3B	1.20408	1.08892	1.05634	1.10811	1.23134	1.09941	1.72134	1.58366
SHISA5	0.563926	0.700644	0.714881	1.16711	1.38267	1.16365	0.852553	0.580911
BEST3	0.74724	0.578557	0.695079	0.617319	0.734922	0.803817	0.709679	0.781434
FBXO36	0.90707	0.905931	0.988172	0.80764	0.982585	0.850139	0.731875	0.523793
CCNH	0.724718	0.585389	0.793023	0.856792	0.671411	0.535283	0.758051	0.707652
FAM83A	1.07379	0.915431	0.896116	1.08795	1.19331	1.00326	1.60916	2.00532
UGT8	0.976322	1.09284	1.17291	1.03068	1.27066	0.836245	0.587587	0.544492
MCM7	0.898576	0.711138	0.833824	1.11942	0.968848	0.655903	0.475964	0.575587
EFNB2	1.10439	1.29034	1.28299	1.17573	1.11888	0.874656	1.33322	1.89108
HMMR	1.571	0.868818	0.59546	0.487815	0.810866	0.793638	0.531	0.431846
WDYHV1	0.779015	0.912462	0.95639	0.96238	0.852365	0.589808	0.552173	0.464263
PAGR1	1.0728	1.07815	1.06561	0.807261	0.74559	0.588478	0.49763	0.472698
CCDC50	1.13455	1.15007	1.02331	1.09232	1.04003	1.16222	1.63491	1.42457
DPP9	0.674106	0.722455	0.566196	0.806728	0.794834	0.699105	0.698678	0.811841
CDH1	1.40708	1.34601	1.20458	1.06628	1.35726	1.83147	1.53438	1.25974
FOPNL	0.81797	0.956965	1.03152	0.799272	0.516072	0.533233	0.69512	0.869471
ANKRD13B	0.681586	0.607149	0.743311	0.797716	0.639061	0.704789	0.721715	0.829498
TMCC1	1.45836	1.29837	1.2619	1.10325	1.47197	1.22533	1.26297	1.06342
GEMIN8	1.22517	1.00919	0.836808	0.979511	1.21465	0.657862	0.611177	0.504998
MTG1	1.14792	1.20215	1.13196	1.06452	1.11704	0.629024	0.656193	1.13984
SAPCD2	1.08165	0.817938	0.608808	0.702438	0.975454	0.524083	0.497691	0.52711
GGA1	0.584897	0.762057	0.748683	1.02771	0.833142	0.679133	0.653181	0.970537
NDUFA7	1.39443	1.10751	1.23022	0.973341	1.22147	0.794427	0.666216	0.573795
TREX2	0.766875	0.753347	0.926336	0.860913	0.667601	0.671253	0.752005	0.792403
MLF1	1.22624	1.20205	1.34092	1.00474	1.153	1.60622	1.82505	1.15425
ZNF451	0.938482	0.869206	1.18384	0.980373	0.960315	1.21035	1.66032	2.05972
ZNF747	0.554747	0.736795	0.772559	0.933933	0.736985	1.0215	0.865484	0.940641
FDPS	0.572386	0.647912	0.722046	0.907573	0.766668	0.81278	0.549312	0.474685
ZNF117	1.2092	1.075	1.17295	1.01117	0.856683	1.77635	1.82497	2.20969
ZDHHC12	0.904909	0.881718	0.758056	1.21353	1.26306	0.866139	0.48511	0.555167
DEFB4A	0.674507	0.937491	1.00142	0.791232	0.79526	0.852133	1.197	2.07249
IDE	1.31852	1.44581	1.19328	1.03002	0.984537	1.07134	0.833795	0.71218
NDUFS6	1.19999	1.33688	1.16575	1.056	1.11814	0.742654	0.685983	0.666523
LYPD1	1.24911	0.993601	0.83715	0.792615	0.737403	0.588631	0.503687	0.82234
KLF2	0.956058	1.01794	1.02015	0.976783	0.829902	1.66013	1.91828	1.45428
SMCHD1	1.27303	1.27119	1.18144	1.10498	1.33366	1.4584	1.53351	1.45086
B4GAT1	1.02975	0.949961	1.16475	1.12594	1.38502	0.715163	0.452953	0.550559
DOPEY1	1.1783	1.29612	1.1296	1.12102	1.15388	1.03927	1.38985	1.6671
ARNTL2	1.07778	1.12839	1.10151	0.992788	1.1198	1.08548	1.46999	1.61144
EXD3	1.18358	1.19007	1.21257	1.3058	1.09578	1.19561	0.865712	0.351314
DCLRE1B	1.2065	1.17792	1.15709	1.05665	1.10145	0.652873	0.6772	0.778744
SAP30BP	1.27426	1.31167	1.09546	1.0708	1.03145	1.11337	1.41602	1.66045
H3F3A	1.59182	1.30363	1.35681	1.10158	0.920829	0.883764	0.828863	0.882582
HIST2H2AC	1.16509	0.689804	0.907378	0.866095	0.543117	0.649233	0.630765	0.485588
PRRC2B	1.46385	1.02181	1.25568	1.0692	1.14897	1.67742	1.83095	1.72416
AHCYL1	0.703271	0.686801	0.812156	0.874442	0.629515	0.981411	0.716362	0.585989
MAP1LC3B	0.764152	0.883622	0.937252	1.1997	0.878665	1.4946	2.34038	1.83329
ISCA2	1.44735	1.13063	1.1883	0.969232	1.0281	0.68195	0.675613	0.550548
TSC22D3	1.30188	1.26778	1.09069	1.15311	1.18719	1.69479	1.04274	0.514814
CHST11	1.23099	0.988833	1.09832	1.02531	1.15861	1.09649	1.55332	1.61771
CYSTM1	1.0242	1.01666	0.889994	1.12694	1.00893	1.24675	1.7162	1.34085
CHD6	1.28152	1.29095	1.24114	1.18068	1.66255	1.68999	1.369	1.15484
UFM1	1.20573	0.787729	1.02364	0.96697	1.08265	1.34256	1.45102	1.95647
HIST1H3F	1.07058	0.728355	0.848602	0.742578	0.48038	0.655936	0.42313	0.39052
ALG5	1.34608	1.19355	1.38524	1.16476	1.25695	0.756297	0.682522	0.766426
PSCA	0.937167	1.10152	1.0478	1.07786	1.3502	2.52184	1.52276	0.69022
SNX2	1.42978	1.31894	1.10719	1.00562	1.16124	0.83452	0.668035	0.60084
KLRC4	0.762365	0.836177	1.15519	1.18143	0.9171	2.11971	1.94343	1.37069
ARID5A	0.997542	1.00019	1.00972	1.15119	1.20216	1.69369	1.40264	1.18608
CD68	1.09992	0.816283	0.817081	1.21894	1.33848	1.41874	3.01474	1.73984
WDR26	1.34321	1.2744	1.20712	1.02328	1.32179	1.30207	1.41797	1.34381
INF2	1.31881	1.19999	1.29631	1.01726	1.02316	0.763598	0.928688	1.65265
GAS1	0.905698	1.02326	1.25494	1.26011	0.789693	1.06381	1.68681	2.10941
PTOV1	0.917354	0.934848	0.745898	0.998588	1.09499	0.707972	0.533052	0.485473
MAP2K5	1.03087	0.997529	0.769442	1.03924	1.34573	0.800795	0.573987	0.534696
TNIP1	1.05091	1.09952	0.983976	0.984964	0.920635	1.33331	1.98399	1.75325
GPC3	0.754914	0.845853	0.971086	0.566882	0.557693	0.61535	0.556813	0.692468
SPRY1	1.04196	0.8705	0.739353	0.911732	1.14829	0.781713	0.495462	0.45742
OLFML2A	1.16432	1.12369	1.06588	1.25984	1.68863	1.37609	0.757799	0.51826
CCL2	1.04664	1.03449	1.12697	0.835681	0.995284	1.57052	2.22872	1.08911
CCRN4L	0.914495	1.06407	0.905537	1.12495	1.01277	1.46614	2.00456	1.94235
PEX7	1.22183	1.20182	1.12505	0.917907	1.19912	0.751115	0.732614	0.461611
CALML5	0.904992	1.11388	0.93367	0.958534	1.01517	1.89891	1.18817	0.690258
RSPH14	0.654625	0.756809	0.934714	0.616105	0.699448	0.819199	0.805309	0.622705
DBP	0.830956	0.74845	0.601904	0.913361	0.928948	0.843668	0.645051	0.375967
HCFC1R1	1.09974	1.04365	0.983555	0.843529	0.783373	0.84213	0.677643	0.546717
PCOLCE	0.915429	0.881987	0.924582	1.0938	1.12683	1.06524	0.789824	0.608563
RRAGA	0.739418	0.82183	0.928284	1.05473	0.872808	0.752386	0.678421	0.675104
CTSH	0.93984	0.932916	0.881423	1.07705	1.17393	0.933557	0.613181	0.420918
WWC1	0.927881	0.844501	1.0285	0.749291	0.694786	1.10106	1.77689	2.45603
AGPAT5	1.06617	1.10241	1.33445	0.90261	1.03913	0.497841	0.552863	0.575388
ACAD9	1.05702	0.81669	0.873328	1.09979	1.11234	0.67423	0.53208	0.670884
CPEB4	1.41903	1.0873	1.15248	1.04525	1.12783	1.25817	2.372	2.93672
DLGAP5	1.28978	1.17797	0.572885	0.600368	0.880316	0.875471	0.65376	0.435184
TP53I13	0.775488	0.785018	0.881172	1.13356	0.951959	0.767282	0.58105	0.562052
TRMT1	1.11056	0.982978	1.09934	1.16606	1.25089	0.851485	1.27309	2.3084
CSTF2T	1.24866	1.16256	1.37209	1.00826	1.00551	0.696497	0.617568	0.602113
SSRP1	1.19487	1.05213	0.989786	0.993363	0.951391	0.680214	0.711332	0.772793
SPTBN1	1.24674	1.1979	1.09924	1.01106	1.15917	1.18982	1.647	1.93912
TTC31	0.606845	0.835282	0.778657	0.913626	0.830709	0.715817	0.628935	0.630259
SEC22C	1.14294	1.06548	0.948758	1.12179	1.19421	0.600768	0.596904	0.532292
C11orf52	1.22747	1.17172	1.21619	1.26292	1.19844	2.10704	1.52179	1.08958
NCAPD2	0.8891	0.828781	0.542027	0.620134	0.78212	0.900117	0.674059	0.519059
TBC1D9B	0.640073	0.885817	0.851948	0.866173	0.89416	0.780858	0.556873	0.72875
ZNF737	0.725586	1.19244	0.979904	1.03221	1.14118	1.5039	1.98704	2.10516
LRBA	1.16267	1.47365	1.14497	1.23458	1.57567	1.18687	0.804772	0.684081
CHCHD6	1.16485	0.965936	0.99337	1.09003	1.181	0.739264	0.677433	0.562966
MINA	0.842008	0.742038	0.754344	0.960243	0.980242	0.540269	0.608488	0.677512
ERC1	0.296485	0.626905	0.714806	0.84026	0.841469	0.630867	0.881658	0.726326
ZDHHC7	0.7283	0.618243	0.695025	1.05921	0.942087	0.798821	0.720715	0.930743
MED11	1.14975	0.99766	0.920599	1.05917	1.1332	0.689453	0.596809	0.586529
GPAT2	0.998375	1.00971	0.907182	0.709035	0.589606	0.814336	0.735064	0.800006
ITGB3BP	1.38861	1.33508	1.41678	1.16516	1.13232	0.772496	0.76293	0.608539
SCNM1	1.30594	1.21157	1.25672	1.03398	1.03009	1.05425	1.52509	1.45798
XRCC6	1.21254	1.09495	1.0851	0.95061	1.00998	0.714557	0.706238	0.771147
LRRC28	0.746212	0.988561	0.87566	1.15739	1.07499	0.746783	0.650266	0.583203
PGM1	0.796386	1.06597	0.930293	1.15378	1.2272	1.04405	0.627683	0.541835
LRAT	0.798734	0.954991	1.34086	1.21768	0.8075	1.03997	0.433559	0.323387
AKAP10	1.09365	0.983844	0.918666	1.12192	1.24303	1.19168	1.56063	1.5439
EEF2K	1.27769	0.967332	1.3931	1.12877	1.33664	1.10965	0.604447	0.487377
FGFR2	0.657213	0.547374	0.740742	0.910941	0.903768	0.766398	0.612383	0.769606
LY6D	0.830524	1.11065	0.926941	1.2111	1.31535	2.03547	0.835089	0.552086
MOSPD1	1.3178	1.37893	1.26789	1.20325	1.24064	1.12642	1.67498	1.66987
ERMP1	0.901494	0.924154	0.943668	1.06895	1.26552	0.690401	0.579474	0.439758
PF4	1.13275	0.969566	1.07233	1.08335	1.2265	1.13971	1.26703	1.72459
LPCAT1	0.521571	0.47415	0.66598	0.734709	0.706986	0.686139	0.740591	0.902523
LAMC2	0.68954	0.806341	0.990401	0.989848	0.839732	1.40434	2.02961	1.86236
HIST1H4A	1.10252	0.631447	0.992146	0.882594	0.40297	0.403212	0.444555	0.427608
CLCF1	0.923403	1.08469	0.808335	1.12528	1.43447	0.981163	1.70735	2.30646
KRTAP3-1	1.33807	1.06444	1.38629	1.17332	1.22859	1.94218	1.94957	1.03376
GRHPR	1.08298	0.881067	0.883674	1.11353	1.30758	0.812449	0.684494	0.504243
RSG1	1.03089	1.10953	0.93281	0.929189	0.784829	0.870708	0.660106	0.510734
CDCA7	0.854509	0.952442	0.940983	0.676365	0.516017	0.685879	0.463983	0.551513
LIG1	1.12311	0.954861	1.17813	1.2854	1.37228	0.872945	0.604277	0.74924
C19orf26	0.940968	0.543582	0.898273	0.838133	0.746898	0.521941	0.636039	0.657604
NUDT2	1.13801	1.21307	0.944433	1.04719	1.081	0.790466	0.707475	0.604808
LOC389602	0.952037	1.23518	1.0523	0.986595	1.26916	1.42158	1.81727	1.74046
GATA2	0.734451	0.819447	0.822079	0.893899	0.841594	1.05697	1.54224	1.74025
PLTP	0.922066	0.76441	0.832704	1.27546	1.76309	2.15115	1.81859	0.942844
PIK3R4	0.991704	1.06655	1.20411	1.27742	1.64262	1.17718	0.864732	0.737982
CABYR	1.19714	1.13624	0.769349	0.692871	1.01058	1.30141	1.73109	0.873702
ZNF254	0.665924	0.953171	1.1724	0.991832	1.05526	1.40782	1.69414	1.90252
KIAA0586	1.24512	0.674369	0.806719	0.835834	0.916726	0.709083	0.599092	0.514392
PIGX	1.20037	1.25071	1.39146	1.035	1.18852	0.806333	0.700364	0.68047
KDM4D	0.905518	0.794982	0.710276	0.856815	0.731918	0.863667	0.700052	0.660642
UBALD1	0.890553	0.945201	0.661934	1.22485	1.14972	1.40529	1.99148	2.83086
CTAGE4	1.11409	1.1299	0.90444	1.30687	1.54664	1.35474	1.67567	1.55813
TAF15	0.7874	0.591465	0.614996	0.619108	0.738764	0.484751	0.744857	0.880989
PTPRZ1	0.928782	0.85163	1.17224	1.40538	1.51118	1.44544	0.917747	0.446057
PARP10	0.864753	1.34317	1.00783	1.11433	1.08164	1.80235	1.76379	1.75305
DHRS4L2	0.972411	0.752298	0.904291	1.00996	0.903985	0.788922	0.733276	0.650146
SRPX2	0.673257	0.627119	0.805016	0.969099	0.872486	1.78317	1.9498	1.16786
SMYD3	1.20284	1.06296	1.04328	0.911865	0.984207	0.900984	0.745732	0.582273
CIB1	0.621722	0.791521	0.845192	0.872278	0.648116	0.743919	0.601767	0.452232
TMEM98	0.877669	0.970743	1.09559	1.24111	1.0013	1.16421	1.72417	1.74717
ROBO4	1.08758	1.33503	1.06889	1.05039	1.03468	1.48479	2.04393	1.61346
SLC2A6	1.1966	1.25722	1.44635	1.24596	1.33299	1.3118	1.23678	1.43308
PLEKHH3	1.09194	1.09063	1.04822	0.935792	1.19971	1.03005	0.629993	0.569287
GOLGA8M	0.976239	0.994197	1.07378	1.0177	1.46678	1.18897	1.42112	1.75497
STAR	1.04899	1.3108	1.11913	1.12069	1.58985	1.8298	1.32071	1.33917
DTD1	1.20979	1.10084	1.12403	1.02368	1.14211	0.709137	0.788296	0.745728
TM2D2	1.30678	1.1757	1.30525	1.30944	1.48457	1.23248	1.31059	1.23507
IFT20	1.06425	1.07183	1.03616	1.05113	1.1803	1.59811	1.66651	1.65598
FIBCD1	0.743046	0.880812	0.8604	1.01863	0.952728	1.05878	0.704747	0.565248
MKL2	0.822446	1.03697	1.06368	0.92715	0.942781	0.558277	0.498644	0.651538
C16orf93	0.875293	0.956758	1.03413	1.27768	1.41202	0.818468	0.552606	0.542262
CTAGE5	1.42958	1.03831	1.1549	1.1426	1.03371	1.70184	1.77161	1.72878
KIZ	1.23992	1.25118	1.08898	0.976595	1.13634	1.35438	1.55393	1.2079
AGPAT4	0.962799	1.14016	1.00242	0.948791	1.12937	0.859024	0.754472	0.447022
DCBLD1	0.477434	0.583917	0.663318	0.770759	0.621082	0.82552	0.945884	0.852347
CDCA8	1.00672	0.882047	0.608274	0.64468	0.706493	0.909202	0.912245	0.806134
CARD16	1.25136	1.22146	1.15704	1.0986	1.36376	1.77677	1.45101	0.798168
ABHD6	1.01171	0.903819	0.964256	0.871848	0.863332	0.871873	0.503122	0.65214
TNFRSF8	1.23882	1.2714	1.12252	0.877617	0.956501	2.02848	1.52342	0.781552
UBAP2L	0.894423	1.09982	1.03537	1.00627	0.895611	2.00639	1.76876	1.6272
UBE2V1	0.631908	0.504196	0.520387	0.836005	0.668768	0.774545	0.799773	0.770471
FDX1	1.24484	1.25257	1.2253	1.01601	0.969399	0.767219	0.73784	0.551671
GTPBP2	0.975262	0.801355	0.862757	1.03139	0.997838	1.45358	1.8279	1.84351
SMPDL3B	1.26543	1.06042	0.999408	1.19142	1.26201	1.39839	1.36683	1.28747
TUBGCP2	0.746069	0.624727	0.716405	0.996803	0.854699	0.576275	0.484398	0.639022
C8G	1.10066	1.08632	1.05194	1.00654	1.25551	1.26649	1.52867	1.79971
REV3L	1.49182	1.39172	1.29929	1.11098	1.21247	1.03628	1.27538	1.39722
IFI16	1.20008	1.60012	1.19271	1.22844	1.2911	1.60122	1.8391	1.07593
ACKR3	1.0825	1.14003	1.44604	1.46692	1.81468	1.39614	0.895098	0.711448
GNAZ	0.740886	0.903558	1.18093	0.793889	0.590211	0.503217	0.561524	0.599002
CNRIP1	1.1641	1.39558	0.885006	0.773791	0.586664	0.75516	1.21101	1.58506
ORC1	1.05157	0.979312	1.04946	1.17292	1.19067	0.720049	0.563387	0.66784
WDR76	1.15696	1.01863	0.929456	0.950631	0.852555	0.730364	0.615889	0.599167
LYPD5	1.23723	1.18865	1.10612	0.995647	1.05303	1.76674	1.65887	0.913841
UBR7	0.882985	0.975027	0.942197	0.742798	0.540817	0.67076	0.465264	0.470974
PTPN14	1.56893	1.56252	1.2842	1.31443	1.09935	1.36511	1.24047	1.46443
PXYLP1	1.13644	1.19008	1.29312	1.08305	1.16365	0.655415	0.681872	0.644476
PDE5A	1.50257	1.65137	1.23269	1.08132	1.17345	0.942493	0.513081	0.474526
PGP	0.818609	0.693238	0.90669	0.982947	0.957236	0.68218	0.636717	0.912027
MAP1B	0.889116	1.22631	1.05383	1.20718	1.01383	1.26788	1.62131	1.97086
CD58	1.50343	1.40275	1.48866	1.51194	1.42767	1.2213	1.19658	0.881649
CSNK1G2	0.572275	0.465442	0.627571	0.850411	0.692378	0.531932	0.703489	0.836108
ALG1L2	1.13524	0.804655	0.872063	1.34499	1.46006	0.59718	0.548692	0.745061
IRS2	1.23747	1.68358	1.05507	1.19068	1.27722	1.16502	1.84879	2.09685
ZMYM3	0.830723	0.735464	0.7934	0.961386	1.2319	0.755445	0.57018	0.540197
TMEM117	0.872591	1.01332	1.2119	1.17114	1.38642	0.953843	0.721937	0.600425
IGLON5	0.780657	0.608667	0.730625	0.708433	0.909732	0.735259	0.762351	0.793847
RUNDC1	1.22084	1.43345	1.31362	1.16611	1.21902	1.08987	1.50801	1.5431
PCED1B	1.16092	0.962019	0.799133	0.906925	0.841055	0.866421	0.720489	0.522929
HIST1H2AM	1.34281	0.69887	0.950917	0.789041	0.530291	0.586989	0.632065	0.53033
L3MBTL3	0.684941	0.781367	0.932037	0.943697	0.909582	0.652451	0.636643	0.463442
SPAG7	1.20773	1.12028	1.08185	0.991382	1.10792	0.730582	0.719961	0.458122
ACACA	1.43274	1.16809	1.36075	1.00826	1.32492	0.877673	0.600372	0.546027
GLT8D1	1.05561	1.05065	1.06823	1.22201	1.30373	0.87278	0.706073	0.546142
NARF	0.732467	0.450301	0.653771	0.862271	0.619499	0.65886	0.558596	0.742181
LDLRAP1	0.550408	0.691962	0.805862	1.07525	0.569557	0.844957	0.523131	0.510847
NPRL3	1.08031	0.991935	1.19202	0.982149	0.694974	0.489515	0.604214	0.901825
PSIP1	1.10974	1.21395	1.13822	0.960757	1.13442	0.722102	0.715202	0.567417
SLC35B2	0.70278	0.894199	0.721015	0.972843	0.91888	0.887842	0.554566	0.606548
AUTS2	0.697589	0.67154	0.774451	0.809358	0.773981	0.784051	0.666636	0.78757
ZNF727	0.649639	0.68361	0.765571	0.932616	1.01248	1.10774	1.64732	1.82978
COTL1	0.93743	1.31069	1.00276	1.19492	0.840486	1.37973	1.99542	2.24402
MAX	1.01516	1.00428	1.04809	1.04928	1.12798	1.1065	1.34425	1.6197
INPP5K	1.13318	1.0751	0.833664	0.818398	0.850611	0.899997	1.13051	1.61364
SHISA2	0.96993	1.10902	1.16772	1.16152	1.18569	1.29132	2.15499	1.8299
RNMT	1.35041	1.4173	1.11048	1.0672	1.64	1.45413	1.38109	1.63779
CAPS2	1.15022	1.05319	1.12452	0.913088	1.11112	1.02273	0.620509	0.483283
ZNF732	1.01313	1.0472	1.05138	0.99052	1.13204	1.31949	1.78581	1.82656
ZNF646	1.27809	1.20271	0.993039	0.962911	1.28442	1.37493	1.50622	1.49296
MAST4	0.804136	0.855051	0.819216	1.13125	1.28632	1.61508	1.7609	1.58021
FAM72A	0.992108	0.792081	0.544636	0.632684	0.521429	0.696268	0.982839	0.838836
MEGF9	1.14449	1.12844	1.0439	1.20071	1.59228	1.10286	0.737596	0.583985
ARHGAP19	0.819817	1.11464	0.9135	0.821186	0.883082	0.656838	0.705207	0.657867
BLVRA	0.925234	1.11928	1.07493	0.99604	1.11062	0.861193	0.703725	0.536967
IFI44	1.24111	1.39585	1.1549	1.03691	0.858541	2.06145	1.49845	1.39772
SPC24	0.869967	0.796775	0.615685	0.887347	0.816625	0.946393	0.606311	0.478571
ALG10B	0.915392	1.08078	1.19957	1.15295	1.12091	0.656162	0.495436	0.519118
PECR	1.07938	0.898593	1.05432	1.07676	0.773667	0.735383	0.555789	0.512969
CAPG	0.804011	0.912989	0.816295	1.2212	1.22743	1.61192	1.17076	0.49191
MYH9	1.13254	1.04602	0.91905	1.07106	1.08963	1.2358	1.84034	1.8027
WIPI1	0.994102	0.766321	0.974029	0.956566	0.910877	1.50665	2.46953	1.55061
HAS3	1.30261	1.28838	1.48531	1.33197	1.58625	1.64354	1.56456	1.12343
GSK3B	1.18782	1.0833	1.03427	1.07415	1.19689	0.895079	1.43728	1.67834
RAB24	1.16323	0.95561	1.12436	1.12847	1.21589	1.45296	1.50665	1.22957
TNS4	0.911265	1.01878	0.977517	0.959068	1.01844	1.7931	1.5877	1.25067
CYB561	0.637574	0.531792	0.666252	0.975661	1.03574	0.665032	0.550006	0.65184
NGFR	0.992836	0.880715	0.692568	0.753175	0.976461	1.31775	0.579982	0.297705
MVD	1.01647	0.883887	0.771826	0.968102	1.13672	0.836614	0.404003	0.416817
SAP30	1.36741	1.17953	1.03417	0.960602	0.91667	0.670293	0.587529	0.567348
RPUSD3	0.989232	0.805857	0.834581	1.14691	1.19559	0.664657	0.656885	0.613286
PCCB	0.756608	0.892626	1.06998	1.29527	1.08136	0.85727	0.499969	0.306175
ADNP	1.1189	1.14759	0.95755	0.917922	0.987297	0.601271	0.618325	0.630898
OXA1L	1.05541	0.814436	0.823822	1.19684	1.03018	0.815438	0.637694	0.542562
PSMB8	1.09497	1.03661	0.90774	0.945958	1.12563	1.06731	0.791054	0.551387
OR6M1	0.718038	0.679689	0.683022	0.832391	0.772093	0.852035	0.727399	0.828516
ENDOD1	0.8918	1.01208	0.961048	1.0571	1.20302	1.12815	0.768588	0.486746
AXL	0.963475	1.06636	0.89326	0.835449	0.914773	0.743197	1.55399	2.0272
GULP1	1.2039	1.32015	1.02779	1.28325	1.34661	1.30588	1.58602	1.56356
ZFAND5	1.01448	0.848182	1.02773	1.02277	0.859755	1.59443	1.99059	1.86415
SLIT3	1.06333	0.860507	1.03514	0.953402	1.01007	0.926216	0.587088	0.355996
DHRS13	1.0509	0.985479	0.985559	1.18594	1.16099	0.608564	0.461525	0.624014
PGAP1	1.30921	1.40709	1.28653	1.28583	1.09424	1.22788	0.984614	0.845773
SLC35B4	0.980084	1.00085	1.15078	1.05457	1.10075	0.692231	0.59694	0.580533
CMIP	0.44405	0.4585	0.417743	0.838593	0.488923	0.978094	1.20692	1.38271
SMARCD2	1.10443	0.869951	0.852218	0.910879	0.980462	0.696612	0.65033	0.665485
EFNA1	0.915449	0.95094	0.93068	1.27964	1.2689	1.35109	1.89954	1.52982
CCDC34	1.57098	1.11204	1.44102	1.15257	0.772379	0.623381	0.565968	0.55936
FNTB	1.16133	1.11962	0.943939	1.0112	1.14131	0.611306	0.590285	0.676253
C1orf198	1.07345	1.00149	1.25546	0.828875	0.762736	0.705612	0.684632	0.663044
FOXD4	0.900101	1.00878	0.888262	0.717126	0.90244	0.917379	1.32515	2.21293
GTF3C6	1.51654	1.46244	1.32228	1.05912	1.30191	0.983298	1.46711	1.78361
GPIHBP1	0.856672	0.680035	0.793632	0.778648	0.861863	0.677748	0.792732	0.711483
SULF2	1.18946	1.14225	1.21577	0.966895	1.17354	1.15898	0.732483	0.521766
NDUFB6	0.776808	0.77999	0.99099	0.968522	0.810262	0.698006	0.565274	0.473792
ZNF655	1.27388	1.1991	1.12777	0.996113	1.21003	1.31323	1.53731	1.36244
OSBPL2	1.27722	1.10849	1.07461	1.01644	1.2824	1.18362	1.34414	1.47093
C6orf15	1.19482	1.19748	1.13443	1.43175	1.08975	1.29687	1.69393	1.46722
PLXNA3	0.901992	0.954955	1.19954	0.964154	1.18959	1.99218	1.77943	1.66678
LCE5A	1.1845	1.11471	1.00822	1.15861	0.996609	3.62702	2.0332	0.649454
ZCCHC6	1.1355	1.03602	1.11294	1.16937	1.33867	1.56679	1.70807	1.46242
CYB5D2	1.11508	0.904107	0.857592	1.07517	1.1201	0.864304	0.642058	0.597828
GBP1	0.902328	0.984516	1.08223	1.07425	0.973724	1.85212	2.97837	1.40343
NUPL2	1.06648	1.08385	1.14656	1.12306	1.18799	1.1865	1.3952	1.57745
EIF2B5	1.21152	0.994403	0.944311	0.913663	1.10846	0.624114	0.604076	0.678036
FBLIM1	0.547641	0.416387	0.456282	0.736594	0.546451	0.793209	1.18872	1.0218
IARS2	0.659604	1.19294	0.864662	0.86484	0.941322	0.801047	0.461754	0.587632
MVB12B	0.821559	0.761438	0.792433	0.859481	0.908892	0.618251	0.602127	0.698705
NDE1	0.834347	0.706499	0.528696	0.814528	0.783826	0.838536	0.72697	0.608324
CCDC149	1.21312	1.21423	1.21805	0.955557	1.05825	1.45988	1.44553	1.22167
POR	0.973989	0.855831	0.867513	1.12935	1.23086	0.771464	0.556997	0.506653
ACAT1	0.84008	0.915252	0.834297	0.958233	1.23031	0.711364	0.66959	0.510442
DNAAF5	0.764136	0.751463	0.649402	0.995394	0.961049	0.60575	0.490352	0.670669
CDA	1.10675	0.632627	0.799687	1.18832	1.09889	1.94397	2.32638	1.75212
BLM	1.16842	1.15265	1.36838	1.11858	1.29896	0.732281	0.750712	0.89842
PBXIP1	0.944101	0.864036	0.792622	1.10724	1.37196	1.97728	1.47458	1.3261
DET1	0.836699	1.02397	0.87398	0.823307	0.531374	0.54143	0.561999	0.603091
HRG	1.21569	1.24981	1.25093	1.23759	1.02355	1.52898	1.93021	1.66467
UBAC1	0.926645	0.891036	0.876473	1.00425	1.03063	0.877667	0.565987	0.660184
HES2	0.668087	1.33573	0.808124	0.965964	0.925478	1.05359	0.637251	0.426415
UBE2S	0.986434	1.00286	0.642132	0.634927	0.692816	0.835297	1.18968	1.12944
FLCN	1.07127	1.19086	1.1786	1.04103	1.08433	0.807157	1.11723	1.71335
DTNBP1	1.231	1.06056	1.03041	0.955308	0.950293	0.704835	0.677695	0.571796
FAM133B	1.15917	1.18924	1.17234	0.787648	0.97425	1.42773	1.72757	1.87564
GINS2	1.01172	1.02635	1.09825	1.06324	0.995519	0.660775	0.704242	0.6667
GAL	0.912005	1.01072	1.34147	1.28172	1.26086	1.00489	1.47733	1.67641
PYGO2	0.96727	0.767506	0.745542	0.828749	0.945926	0.634844	0.646172	0.636134
DNAJC21	0.653677	0.792504	0.99428	0.873871	0.60671	0.613016	0.614482	0.622196
TRAF5	0.723915	1.0283	1.61441	1.13828	1.2598	0.772365	0.549242	0.464437
BTN3A2	0.661037	0.812422	0.661718	0.928475	1.20874	1.54283	0.758003	0.487508
TAF9B	1.43486	1.19353	1.09445	1.04041	0.805846	0.668547	0.593239	0.558898
THADA	0.989365	0.715715	0.861975	1.16947	1.38543	1.73013	1.84262	1.15682
SCG5	1.11106	1.20836	0.921389	0.754458	0.997243	1.10856	1.8228	1.84796
ATP5I	1.18878	1.08882	1.12219	0.899578	1.00974	0.8314	0.713813	0.648028
PHTF1	1.07949	1.56527	1.29682	1.34112	1.51428	1.18938	0.820248	0.752733
MRPS36	1.30384	1.22744	1.32596	1.05527	1.13878	0.911407	0.847392	0.617567
FOLR1	1.18288	0.943598	1.24736	1.07128	1.12193	1.43343	1.53669	1.6616
PDE6G	0.867037	0.847228	0.960758	0.915827	0.845695	1.18553	1.43751	1.39953
APITD1	1.39209	1.30436	1.34749	1.17142	1.09522	0.826171	0.778843	0.726267
ST3GAL1	1.11166	0.987145	1.04692	1.11415	1.32675	0.980968	1.51354	2.08797
CYBA	1.08175	0.952936	0.927576	1.19533	1.60239	1.88199	1.35143	0.78425
KRTAP4-1	1.17143	1.20693	1.01487	1.16773	1.29315	1.34424	1.42275	1.67916
PRKDC	1.21666	1.19811	1.18021	2.00055	2.22185	1.60836	1.56768	1.43455
LPCAT2	1.10461	1.42045	1.12538	1.07812	1.31376	0.833048	0.646638	0.58031
CLDN1	0.617224	0.842274	1.45313	1.30347	0.856384	2.81223	2.9675	1.58682
SMAP1	0.838661	0.979102	0.99124	0.869839	1.05613	0.729898	0.611376	0.598719
ZNF257	1.23112	1.21164	1.21984	0.969582	1.16721	1.19239	1.41273	1.41121
BTBD6	1.30242	1.2007	1.20486	0.937878	0.939819	0.641851	0.698779	0.943818
KLF5	1.19337	1.60517	1.31112	1.49374	1.31627	1.153	1.82996	1.62311
RERE	0.651039	0.768229	0.839636	0.839253	0.769999	1.09547	0.81358	0.698418
ARMCX6	1.35118	1.24523	1.17497	1.42289	1.8281	1.07827	0.860715	0.827951
GPR180	1.06446	0.968955	1.12055	1.02663	0.906014	0.780568	0.671194	0.638611
TCF7	0.922207	1.1494	0.849455	0.961383	1.22298	0.985588	0.803216	0.455881
GADD45B	0.878875	1.30622	1.24426	1.18022	0.725837	2.01561	2.59663	2.15993
HS1BP3	1.02348	0.897	0.812247	0.924413	1.06794	0.856877	0.710607	0.517492
GABPB1	1.41018	1.50695	1.43258	1.00314	0.948817	0.980829	1.39181	1.50732
MAP3K9	0.556983	0.615308	0.581123	0.770757	0.922562	0.916753	1.17597	1.27691
SPTBN5	1.05892	1.17708	1.03216	1.00695	1.45018	1.4436	1.44778	1.8918
APMAP	0.685035	0.606392	0.801365	1.39602	1.19888	0.848131	0.583818	0.576184
GUCY1A3	0.683456	0.974369	1.03508	0.947712	0.993738	0.978479	0.741862	0.577335
GSK3A	1.08269	1.07284	1.0045	0.987264	1.00048	0.912823	1.272	1.84947
LPCAT3	1.11295	0.940339	1.28109	1.1945	1.26258	1.17747	0.687316	0.565787
ATAT1	1.17384	1.38777	2.05585	1.35095	1.74934	0.867961	1.28745	1.27645
ACOX2	0.959421	1.37514	1.24149	1.17354	1.62501	0.78444	0.615156	0.666375
TMEM177	0.695013	0.744729	0.853786	0.984016	0.686087	0.567772	0.805066	0.860431
GPR25	0.900507	0.693167	0.885015	0.779227	0.760383	0.759708	0.744445	0.720068
H1F0	0.595946	0.736788	0.311628	0.682608	0.357497	0.924418	1.59789	1.58099
NUBP1	1.18126	1.40637	1.19596	0.930132	0.901233	0.737746	0.705769	0.608985
CCDC61	0.637061	0.676662	0.870117	0.972395	0.811137	0.749202	0.67325	0.758838
B3GNT3	1.26031	1.14271	1.13814	1.04351	1.57724	1.43285	1.25832	0.82158
H2AFY	0.74447	0.734714	0.754048	0.851514	0.747697	0.812879	0.839702	0.90128
PET100	0.833913	1.00481	1.13264	0.97283	1.07307	0.888467	0.638228	0.583734
EVPLL	1.08857	1.02631	0.946174	1.20188	1.33471	1.74573	1.65072	1.22895
KIF13B	0.803205	0.93771	0.958821	1.10844	1.00733	0.816147	0.774483	0.646423
RTP3	1.03163	1.10957	1.14208	1.0424	0.881563	1.18442	1.94614	1.85301
TMX3	1.281	1.2671	1.49817	1.12668	1.34218	0.786876	0.635654	0.690649
SLC7A6OS	1.42024	1.33953	1.47951	1.07146	1.14774	0.995037	1.30571	1.25819
SLC38A9	0.871556	1.0862	1.08602	1.20402	1.50592	1.54588	1.24132	1.17543
SMPD2	1.06523	0.940194	0.917616	1.30551	1.19401	0.592269	0.597639	0.714541
CSAG1	1.22209	1.05972	1.01377	1.05825	1.16989	2.14792	1.51661	0.702595
CHCHD7	1.36217	1.48983	1.38664	1.20044	1.16772	0.982441	0.740042	0.621597
CA9	0.715912	0.841246	0.808989	1.00078	1.36646	1.11482	0.498994	0.518661
DESI1	1.09876	1.06963	1.08357	1.18853	1.21283	1.22734	1.70418	1.68706
MFSD1	1.23012	1.16776	1.35989	1.16127	1.27375	1.16888	1.19244	1.73818
RNF10	1.11536	1.13144	0.96881	0.954412	1.0603	1.2911	1.52806	1.45271
RAB26	0.706869	0.778539	0.913134	1.19236	1.28987	1.8381	0.432996	0.280446
CLK2	0.626755	0.81373	0.817974	0.915962	0.676704	0.594736	0.563348	0.59427
EDARADD	0.835188	0.844533	0.778211	1.09153	1.09166	0.740157	0.668487	0.593451
UBR4	1.31904	1.16781	1.24191	1.14964	1.25238	1.18666	1.10466	1.3943
PLA2G4A	1.12194	1.29082	1.44133	1.56218	1.68326	1.4203	1.5963	0.688059
FBXO17	0.745077	0.762745	0.707335	0.984482	0.89298	0.810375	0.883791	0.590395
GLIPR1	1.63966	1.60043	1.62211	1.10936	1.30238	1.49302	1.3829	1.42507
HMGCR	1.25647	1.24715	1.13929	1.00946	1.38575	1.07927	0.574846	0.545387
C20orf24	1.2969	1.5096	1.42599	1.23023	1.52464	1.00346	1.02401	1.33919
TERT	1.46702	1.45862	1.58332	1.01802	1.33367	0.914106	1.30271	1.72669
ZNF350	1.44844	1.57361	1.1393	1.0929	1.31128	1.5294	1.71683	1.52073
C10orf35	1.34672	1.23377	1.25897	1.10544	1.33816	0.96727	1.14806	1.42837
GATSL3	1.3046	1.06062	0.997989	0.945185	1.26514	1.27857	0.760759	0.486993
FKTN	0.876321	1.09163	1.18688	1.09187	1.47513	1.04511	0.721265	0.499617
TNFAIP2	1.20573	1.17308	1.071	0.972388	1.2034	1.57158	1.82522	1.25005
CLCN3	0.662759	0.614978	0.918137	1.0507	0.85347	0.703393	0.610308	0.698689
RAPH1	1.22889	1.22938	1.01376	0.898054	0.916521	1.272	1.60044	1.40743
FAM107B	1.2653	1.38489	1.05568	0.949644	1.02266	1.506	1.53316	1.21586
C9orf116	1.06531	1.05467	1.10032	1.24129	1.29506	0.976723	0.6287	0.767033
TMEM8B	0.92742	1.23553	0.906955	1.00202	1.56145	1.73141	0.940973	0.628167
GPR68	1.18899	0.800426	1.06558	1.19614	0.803135	0.746528	0.590533	0.442168
HNRNPA3	1.17075	1.20457	1.10992	1.02749	1.04475	0.747937	0.723574	0.61656
ZC2HC1C	1.20204	1.12164	1.23903	1.22278	1.23635	1.33758	1.28882	1.48262
CC2D1A	0.66133	0.586667	0.68777	0.964185	0.859907	0.773082	0.581351	0.686739
LRFN4	1.04128	0.87103	0.742137	0.914032	0.937128	0.546833	0.520163	0.909776
RCCD1	1.05825	0.846812	0.852705	0.845548	0.788194	0.885249	0.60643	0.502206
DNER	1.01642	1.24517	1.1214	1.01569	1.14372	0.900682	1.92019	2.07004
SEMA4D	0.97141	1.1966	1.07779	0.90218	1.22536	1.75051	1.5421	1.82849
C10orf12	0.789196	0.672289	0.689428	0.80899	0.63294	0.783123	0.755728	0.861906
COQ2	1.07107	1.06595	0.990306	1.10344	1.24668	0.714198	0.624418	0.555547
GRTP1	1.09288	1.21596	0.808071	1.05752	1.35666	0.718176	0.625334	0.532608
KIAA1958	0.880247	0.969032	1.03419	0.800676	0.738644	0.617714	0.555164	0.607501
NFYC	0.759172	0.773133	0.809215	1.07008	0.856687	0.653034	0.623056	0.588429
HSBP1	1.27174	1.57589	1.01428	0.971757	1.34341	1.09138	0.650343	0.515332
HLA-DMB	1.25673	1.35881	1.03809	0.878701	0.911922	1.73025	1.22782	0.664359
TLR3	1.0656	1.1815	1.24665	1.29671	1.65642	1.4802	0.886738	0.599008
IKBKAP	1.38823	1.41363	1.42258	1.15268	1.09907	0.911561	0.781691	1.02683
ZFYVE27	1.42608	1.34694	1.30771	1.0883	1.29999	1.23066	1.23655	1.32414
ATG16L1	0.97397	0.911007	0.868579	1.03781	1.21371	0.992861	1.18955	1.8828
STARD13	0.712724	0.773193	1.19718	0.98207	0.769921	1.17597	2.09439	2.4313
ZFP41	1.1525	1.00374	1.05349	0.999427	1.20979	0.966735	1.25081	1.83511
EXOSC7	0.994192	1.02075	1.02577	0.994441	1.01742	0.667041	0.71607	0.552865
TBL3	0.651968	0.742637	0.708193	1.16486	1.10481	0.610506	0.469528	0.560546
VPS37A	1.19299	1.23792	1.17212	0.936374	1.06853	1.02481	1.59195	1.52778
FAIM3	0.600774	0.588647	0.648502	0.949799	0.775502	0.830763	0.906317	1.08583
OSCAR	0.810889	0.839235	0.881419	0.985732	0.789308	1.59678	1.52852	1.69213
CDC25C	0.747728	0.68998	0.593727	0.83822	0.683775	0.919641	0.786364	0.575322
PTRF	1.0804	1.36575	1.05058	0.983801	1.06895	1.3123	1.35142	1.37059
SLC52A3	0.912262	1.10097	1.09994	1.27071	1.12123	1.78614	1.32375	0.943182
ABCB10	1.06403	1.04113	1.2184	1.18417	1.16419	0.693552	0.598532	0.758351
ACTG2	0.920258	1.1288	1.05103	0.983145	0.891717	1.22518	1.8585	1.88602
AHCY	0.728804	0.922973	0.720846	0.910289	0.698778	0.848837	0.599953	0.482754
ZNRF1	1.08856	1.05831	0.967604	0.975039	1.16261	0.795973	0.643987	0.591234
TMEM187	0.663394	0.657219	0.812413	0.853364	0.620494	0.999593	0.793697	0.470448
GSTT2	1.09075	1.25626	1.36337	1.05262	1.38472	1.49976	1.12495	0.709936
COL27A1	1.31502	1.52764	1.55819	1.05337	1.52845	1.70495	1.3706	1.49472
ADAM15	0.918482	0.612954	0.675925	1.15381	1.44011	0.948406	0.498737	0.428018
WHSC1	1.35272	1.11309	1.12617	0.75794	0.836553	0.705234	0.699985	0.748782
ABCA5	0.933861	1.10575	1.62823	1.16728	0.700581	2.19793	2.19972	1.62801
TAF4	0.748677	0.668071	0.666539	0.876744	0.703203	0.538691	0.921639	1.19331
PPP1CA	0.753101	0.695334	0.827867	1.09268	0.836495	0.676054	0.571066	0.571616
DHX34	1.19566	1.18676	1.18653	0.920714	1.09774	0.859665	1.11306	1.67182
ZFYVE26	1.03795	1.11707	1.22822	1.162	0.988869	1.7832	2.00232	1.66524
ZADH2	1.33592	1.17113	1.16254	0.927195	0.99444	0.772505	0.73655	0.704831
HYI	1.14029	0.942894	0.954966	0.970423	0.932639	0.652966	1.25918	1.78139
GPSM1	1.22302	1.17432	1.35742	1.22393	1.63865	1.30944	1.56203	1.31874
IQCD	1.2234	1.28381	1.35455	1.24752	1.26171	1.49258	1.51532	1.38171
POLR3A	1.15109	1.06403	0.970196	0.958822	1.23105	0.956595	1.37138	1.80397
GALNT14	1.33465	1.17068	1.48816	1.21112	1.18552	1.1207	2.08145	2.02356
GBP4	1.14081	1.12413	1.09152	0.97516	1.14793	1.59068	1.06327	0.501728
FAM58A	0.750047	0.503205	0.737377	0.823101	0.854605	0.730867	1.04648	1.50297
MRPL54	1.00702	0.966528	0.900821	0.995569	0.736671	0.647422	0.724747	0.756582
IL1RAP	1.37225	1.61519	1.20999	1.0093	1.31161	1.10263	0.790509	0.611979
FBXO28	1.24736	1.35171	1.21802	1.04824	0.957938	0.975306	1.51092	1.81232
GSN	1.36137	1.14078	1.14683	0.944907	1.09372	1.47392	1.5564	1.07902
PFAS	0.993821	0.923271	1.10521	1.10312	1.22607	0.558507	0.58081	0.641893
PDE7A	0.881039	0.886934	1.0421	0.837453	1.31975	0.888758	1.22657	2.06584
CCDC85B	1.06214	0.896541	0.828521	0.983842	0.952589	0.672537	0.532867	0.532555
CFI	0.626023	0.915655	0.958868	0.958725	0.892267	2.41552	1.06107	0.455867
WFDC3	1.02405	0.782136	0.738847	0.94309	1.19149	1.62108	1.84252	1.31863
PNRC2	1.05691	0.990988	0.922857	0.98188	1.07916	1.16673	1.47842	1.49985
ATP5G3	1.20235	1.23559	1.13399	1.15582	1.14669	0.814934	0.669074	0.676056
AP4E1	1.20445	1.08361	1.01884	1.03163	1.1171	1.0438	1.1164	1.6909
KRT14	0.584764	0.486947	0.516902	0.833009	0.718891	1.55516	2.01052	1.62371
IQCE	1.32116	1.22227	1.1261	0.869052	1.36323	1.29941	1.44162	1.84181
CYSRT1	1.46542	1.38359	1.1595	1.36806	1.42268	1.30017	1.15461	1.02902
BCL6	0.816972	1.21408	1.18089	1.01709	0.971754	2.07824	1.94318	1.94645
DCAKD	0.689468	0.672735	0.748942	1.00926	0.958842	0.833899	0.654712	0.581507
PPP1CB	0.805179	0.735473	1.04486	0.835211	0.59967	0.560162	0.407923	0.349671
HOXA5	0.932575	0.887143	1.02642	1.07978	1.11891	0.617117	0.700508	1.24774
RNF19B	0.933415	0.809618	0.799238	0.875602	0.927308	1.28185	2.19834	1.91227
MESDC2	1.14927	1.4172	1.24064	1.1527	1.36708	0.933065	0.673247	0.727392
KAZALD1	1.0096	1.06657	1.20458	1.22652	1.20446	1.42973	0.907196	0.602412
ULBP1	1.31775	1.34721	1.2346	1.40373	1.33728	1.74643	1.65476	0.926952
MACROD1	0.687982	0.779417	0.854879	0.953742	0.801123	0.734227	0.668559	0.73372
SLC25A6	0.881229	0.962787	0.796068	1.14733	1.06548	0.73879	0.549108	0.460302
STX18	1.154	1.13842	1.04072	1.1365	1.23109	1.04139	1.27342	1.48872
HENMT1	1.07062	1.02073	1.26192	1.05321	1.14159	0.787288	1.45326	2.13487
TPRA1	1.0797	1.20587	1.03758	0.942067	1.05214	1.19265	1.37533	1.60531
CHML	1.30391	1.41186	1.46968	1.1586	1.28095	0.917748	0.98378	1.91007
MTRF1L	1.32966	1.35833	1.28609	1.01789	1.10973	0.980001	1.3536	1.50661
COL8A2	1.04613	1.0832	1.23046	1.04431	0.969014	1.41887	2.04765	1.72168
TNFRSF11B	0.809451	1.03645	0.95131	1.04663	1.30432	1.00218	1.6848	1.90919
ZNF496	0.680402	0.744986	0.845695	0.851036	0.715502	0.750738	0.828819	0.89986
PRPF4B	0.57236	0.652478	0.861365	0.84026	0.989265	0.784234	0.935443	0.975344
STRA13	0.967851	1.07356	1.20748	1.02809	0.927227	0.708144	0.632153	0.751633
GRIN2A	0.753445	0.793145	0.831187	0.743663	0.714109	0.788421	0.901599	0.805341
DLX2	1.27623	1.92664	1.16787	1.17984	1.13578	1.00496	1.55509	1.77471
RPS9	0.713202	0.661384	0.676794	0.860882	0.585135	0.728083	0.82399	0.611874
PTMA	0.659797	0.704931	0.849561	0.661193	0.529922	0.756749	0.713884	0.649101
SLC5A6	0.953802	0.757114	0.949272	1.16401	0.936728	0.450105	0.595699	0.99832
EIF4B	0.938055	0.988826	1.02859	1.08121	1.06668	0.53105	0.675069	0.702251
TMEM9	1.13594	0.858172	0.983626	1.3047	1.64833	0.990648	0.711063	0.585721
LOC388813	0.723727	0.723685	0.84746	0.921514	0.72973	0.743469	0.804161	0.804909
B3GNTL1	0.783587	0.920196	0.794992	0.859782	0.759669	0.629611	0.718031	0.660758
AFAP1L1	0.970088	0.91287	0.954906	0.989738	0.901826	0.828298	1.56265	1.72013
KLK8	1.3012	1.16177	1.19548	1.06915	1.66372	1.53945	1.07929	0.687742
SERINC5	0.93907	1.0585	1.06053	1.1327	1.43229	0.962028	0.730033	0.613347
CYP1A2	1.06986	0.899325	0.963175	0.863059	1.26004	1.3038	1.61783	1.59726
MANSC1	0.96596	0.995245	0.859895	1.18602	1.53809	1.57707	1.31801	0.697256
HPS1	0.863447	0.884489	0.770808	0.958971	1.0257	0.806296	0.633338	0.674908
KLK9	0.872368	0.654661	0.743359	1.08869	1.42446	1.92991	1.74796	1.20191
PPP1R1C	1.35887	1.04821	1.08432	1.27964	1.14316	1.57417	1.55006	1.53247
RAP1B	1.23711	1.17134	1.16605	0.922634	1.0205	0.965102	1.38235	1.54904
CORO1A	0.715671	0.961375	0.847737	1.04356	1.02337	0.927386	0.74016	0.607683
SCAMP1	1.02678	1.05448	1.11751	0.954653	1.07921	0.943092	0.680653	0.53381
CCDC84	1.41201	1.16634	1.5471	1.15549	1.22024	0.899236	1.00492	1.6749
KCTD3	1.23238	1.32468	1.07495	1.02561	0.865537	0.797149	0.670675	0.728773
RNF216	1.24168	1.27872	1.34962	0.988689	1.03019	0.966112	1.31793	1.78721
EHD3	0.745816	0.641598	0.702651	0.999629	0.972808	0.952851	0.734818	0.619377
TMEM18	0.863753	0.952347	0.865134	1.06377	0.844663	0.751985	0.579935	0.524966
ACOT13	1.08177	0.997253	1.18285	0.945384	0.946631	1.0717	0.752664	0.487624
DNPH1	1.10416	0.991782	1.08635	0.999056	1.31109	0.888779	0.7392	0.568985
PTTG2	1.19297	1.12559	0.891079	0.699427	0.830968	0.850493	0.954737	0.631136
ERGIC3	0.820295	0.666799	0.762337	1.3677	1.32405	1.00222	0.66874	0.54288
DESI2	0.838287	0.718224	0.914641	0.849165	0.546384	0.611658	0.729629	0.678285
DOK3	0.978294	0.840742	1.04513	0.9691	0.945349	0.851505	1.33908	2.82258
TMIGD2	1.02282	0.866835	0.919949	0.817868	0.833261	0.603804	0.634767	0.67701
SMIM7	1.2863	1.12482	1.13815	1.1572	1.46302	0.793122	0.640993	0.593444
PTHLH	1.08409	1.02537	1.21218	1.40092	1.42314	0.924398	1.29111	1.48058
SLC43A2	0.725249	1.02667	1.04418	1.21213	0.79979	0.905224	1.80747	2.65923
FAM213B	1.07918	1.02954	1.35922	1.23978	1.03736	0.638985	0.805955	0.861156
NFIX	0.550698	0.591231	0.566288	0.907357	0.874273	0.579907	0.742474	0.73392
PEA15	0.897021	0.848934	0.74194	1.39023	1.30407	1.21324	1.70315	2.35572
HADHB	0.740634	0.684648	0.735879	0.827423	0.655206	0.719435	0.680414	0.624475
ITSN2	0.739029	0.741091	0.915864	0.663023	0.622491	0.752278	0.638308	0.790686
UBE2T	1.26572	1.25861	1.12768	1.02126	0.995044	0.849263	0.837125	0.662135
RAB5A	1.33725	1.2754	1.09916	0.919115	0.999777	1.22188	1.43016	1.31476
ZFAND3	1.03296	1.15486	1.01638	0.938667	0.982799	1.13888	1.48102	1.46284
C17orf107	1.16522	1.20703	1.16077	0.920844	1.30736	1.14179	1.45109	1.85932
GJC2	0.724133	0.753581	0.710184	0.738685	0.555443	0.963897	1.01326	1.4005
RCC1	0.98098	0.975473	0.782408	0.726957	0.815561	0.670475	0.786013	0.986984
TRIM5	0.961162	1.22977	1.10108	1.01213	1.2703	1.58791	1.55637	1.00491
MLH1	1.22365	1.23638	1.19651	1.1573	1.46839	0.944208	0.700744	0.632092
USP49	1.42565	1.27673	1.09416	1.10151	0.952322	1.62003	1.45014	1.16133
ITGA5	0.759179	0.845464	0.764788	1.15931	1.19144	1.4172	2.13304	1.90393
NMNAT2	1.16919	1.31105	1.04428	1.15119	1.23771	1.61867	1.38563	0.941387
ZC2HC1A	1.36982	1.3795	1.53504	1.14623	1.23298	1.31377	1.33624	1.24267
TCEA2	0.584887	0.763904	0.876204	1.19691	0.774802	1.10495	0.72199	0.517041
FBXL12	1.1095	1.08519	1.00264	1.25275	1.15875	1.33262	1.48409	1.48117
RER1	0.664106	0.587805	0.764653	0.764046	0.709475	0.757525	0.694479	0.92032
BUB1B	0.912616	1.02053	0.541031	0.819833	0.824894	0.681894	0.728311	0.65924
GAS2L3	1.20554	1.05517	0.415075	0.394132	0.672442	0.884211	0.789491	0.738022
NDUFS7	1.2286	0.977569	0.960181	1.24058	1.28099	0.853973	0.622874	0.521877
USP19	0.815882	0.797884	0.756129	0.887704	0.949723	0.626865	0.601191	0.606647
NFASC	0.952929	0.912692	0.895725	1.14058	1.24335	1.15378	0.706413	0.498795
SMIM3	0.606095	0.820219	1.13385	1.02459	0.713789	0.651283	0.602752	0.593243
FBXO3	0.583781	0.691527	0.662667	0.88499	0.66743	0.647592	0.741855	0.647507
CDKN1A	1.04433	0.866387	0.913747	1.11846	1.24165	1.36968	1.78722	1.7028
RSAD2	1.29949	0.939735	1.03781	1.00294	1.20684	2.80713	1.718	0.882749
SLC25A37	1.24138	1.10779	1.07952	0.789484	1.07016	1.16641	1.5721	1.74747
SIK1	1.18905	1.31252	1.22136	1.256	1.30293	1.33009	1.84374	1.48176
SKI	1.33183	1.13893	1.13229	0.996149	1.16449	0.943434	1.31303	1.83492
ISYNA1	0.685583	0.650089	0.611805	1.00508	1.28453	0.925481	0.496162	0.373359
SCYL2	1.26332	1.18138	1.2207	1.04046	1.20333	1.05649	1.47036	1.64354
ZNF880	0.812292	1.02821	0.884325	0.990144	1.18188	1.17244	1.64503	1.80684
BACE1	0.782402	0.704838	0.918455	1.2755	1.27249	0.904153	0.608234	0.705941
KCNH2	0.721207	0.81742	0.838536	0.767619	0.744862	0.710683	0.675794	0.936973
MDGA1	0.645921	0.821544	0.642781	0.744423	0.82354	1.72895	0.701707	0.451795
SFT2D3	0.708631	0.807672	1.05212	1.08818	0.598249	0.712835	0.641362	0.443714
ZNF672	1.04293	0.832103	1.03766	1.05663	1.0043	0.678083	0.666462	0.706163
PRADC1	1.10446	1.09616	1.07061	1.05965	1.10462	0.820025	0.591391	0.780427
COASY	0.826853	0.80176	0.852446	1.02866	0.83841	0.634809	0.657717	0.729511
ACY1	0.690037	0.810337	0.767286	1.02779	0.996413	0.918784	0.75713	0.532567
CHEK2	0.962236	0.928295	0.942609	0.842281	0.872858	1.72474	0.877924	0.547163
GPR75	1.45634	1.11626	1.10468	1.25446	0.950419	1.15608	1.24445	2.0101
AIF1L	0.987102	1.3084	1.06242	1.15311	1.48643	1.57728	1.61776	1.25597
TTBK2	1.17896	1.31053	1.24608	0.969771	1.2006	1.28114	1.65168	1.57917
MORN1	0.844554	0.737887	0.950446	1.1073	0.950581	0.766948	0.634515	0.814671
ST6GALNAC4	0.79158	0.923627	0.861901	1.10865	1.17958	0.953953	0.592767	0.638735
EIF1AD	1.18928	1.28059	1.09777	1.13811	1.22094	0.910119	1.07625	1.63535
LZTS3	1.21235	1.18028	1.19741	1.35814	1.13053	1.39245	1.68071	2.2369
CFHR3	1.24499	1.20238	1.17192	1.22368	1.75103	1.53039	1.10406	0.605114
NDUFA4	1.31538	1.06478	1.2074	1.09122	1.1208	1.00708	0.617369	0.601971
CDK10	0.907362	0.877745	0.807959	1.09371	1.05143	0.760723	0.624695	0.645015
CD70	1.00192	1.13983	1.16666	0.855372	0.662903	1.62008	1.74747	0.806939
TPGS2	1.31496	0.909469	1.14883	0.938248	0.544012	0.881427	0.619896	0.44734
MMD	1.0838	0.978015	1.09396	0.850201	0.540152	0.854203	1.38989	1.63661
SRSF6	1.02001	0.716956	1.01343	0.87642	0.688741	0.618277	0.760261	0.876061
MAMDC4	0.946968	0.855533	1.12107	1.3858	1.13342	0.547309	0.500511	0.779162
IL20RA	0.830593	1.74555	1.39153	1.18007	0.866503	0.775547	0.457059	0.479616
BCAS2	1.26676	1.29131	1.24566	1.24985	1.26973	1.13535	1.45708	1.4152
FANCG	0.850858	0.904192	1.00463	0.95208	1.06399	0.75875	0.701421	0.707317
JKAMP	1.16485	1.18788	1.19656	1.2907	1.40255	0.845715	0.703908	0.718523
NAMPT	1.12301	1.23616	1.23345	0.974689	1.20599	1.27805	1.82246	1.47097
DACT3	1.21879	1.28987	1.19699	1.08275	1.07936	1.23899	1.47202	1.30695
SPAG1	1.12212	1.24043	1.2098	1.32379	1.29962	1.10762	1.77637	1.76743
IL18RAP	0.615903	0.678216	0.63857	1.19847	1.00543	1.15852	0.966974	0.667201
ATAD3A	1.0522	1.07079	1.07383	0.982211	1.02696	0.636923	0.851607	1.49434
TNNI2	0.881958	1.11705	0.95181	1.34298	1.49225	0.677863	0.447271	0.707062
FBN2	1.07952	1.54498	1.39768	1.33305	1.27563	1.36103	0.829043	0.598068
GATAD2A	1.10554	1.13275	0.947803	1.15416	1.14725	1.22031	1.50171	1.83894
IFT88	1.0016	1.08897	0.974555	0.95132	1.04519	0.666629	0.628575	0.598283
TPM3	0.585213	0.828207	0.780725	0.976668	0.948259	0.566664	0.637857	0.776011
TOP2A	0.814871	0.576282	0.637302	0.833913	0.809718	0.948567	0.723904	0.508515
FBRS	1.09749	1.30118	1.03324	1.01871	1.17406	1.07323	1.39801	1.44851
CLCC1	1.14529	1.00592	1.09958	0.988132	0.933741	0.745428	0.61307	0.732728
PRC1	0.864189	1.01854	0.57508	0.742609	0.807207	0.853451	0.690393	0.601426
GPR179	0.734723	0.670311	0.759774	0.485629	0.68816	0.919736	1.95574	1.57737
RIMBP3	1.19937	1.22212	1.28508	1.0721	1.36065	2.04306	1.50348	1.28201
RABGGTA	0.617159	1.00716	0.845278	1.11318	0.906156	0.810702	0.604166	0.457653
GBP2	0.732549	0.819034	0.865187	0.954029	0.76182	2.00868	1.93983	1.01438
MCM4	0.668764	0.605589	0.707579	0.87228	0.972886	0.771461	0.786087	0.828959
NXF3	0.832008	0.601685	0.795291	0.588357	0.727779	0.731223	0.902373	0.900757
RASSF10	0.639576	0.639248	0.749555	0.92523	1.09538	1.41712	2.30824	1.59072
TOMM40	0.657099	0.621075	0.573557	1.10263	0.794823	0.445657	0.497275	0.712168
EPHB2	1.0127	1.01561	1.02291	1.08766	1.15124	0.662182	0.560145	0.495196
PER3	0.754362	0.963388	0.857639	0.732439	0.889753	0.653472	0.700109	0.515017
FA2H	1.16642	1.10299	1.29537	0.960534	1.05049	3.11246	1.72446	0.816614
EXO1	0.948707	1.08859	1.63911	1.4614	1.39374	0.820157	1.03063	1.34579
HMCES	1.19204	0.965922	0.95777	1.05105	1.06527	0.785757	0.767637	0.616295
MCCC1	1.48255	1.30191	1.54718	1.20332	1.47016	1.4275	1.07756	1.00004
AUH	0.794412	0.797105	0.986607	0.929617	0.788435	0.70243	0.633857	0.540107
BCL2L11	1.1055	1.03869	1.02591	0.844317	0.879415	1.00828	1.38929	1.7761
VPS26B	0.920666	0.830379	0.84864	0.946046	0.798277	0.767795	0.568791	0.623361
EEF1A1	0.94337	0.746252	0.72674	0.976971	0.913104	0.756677	0.653789	0.506598
CALCOCO1	0.882599	0.837668	0.704174	1.09145	1.14116	1.57601	1.9264	2.03989
SERTAD3	1.41265	1.21414	0.971899	1.27013	1.27625	1.51003	1.58107	1.03689
RNH1	1.02133	0.836928	0.842544	1.15865	1.1814	0.633575	0.621798	0.644695
N6AMT2	0.760126	0.930977	0.869322	0.859219	0.686196	0.610046	0.646496	0.58034
PAM	1.05115	0.922321	1.20668	1.28567	1.23375	1.70629	1.41262	0.996807
AAK1	1.27973	1.19369	1.24473	1.07598	1.19388	1.25068	1.16105	1.46598
GSTT2B	0.908929	1.08755	1.11933	1.1585	1.32879	1.36682	1.0459	0.686645
TMEM109	0.98309	0.845189	0.988177	1.18315	1.16278	0.954238	0.525993	0.53497
CCND1	0.630278	0.623913	0.589626	0.981827	1.02016	0.569554	0.674999	0.776478
SLC38A10	0.915109	0.971994	0.769106	0.98903	0.945167	0.603154	0.499177	0.648707
PARPBP	1.32283	1.23905	1.18156	0.884664	0.966152	0.771108	0.569983	0.585965
THRA	0.788215	0.855686	0.785435	0.987151	1.06927	0.905417	0.655689	0.616177
CEP128	1.19751	1.11218	1.2397	1.20372	1.18674	1.1641	1.44834	1.62438
GPRIN2	1.21768	1.07924	1.53533	1.08253	1.19364	0.881995	0.840641	0.663548
SLC2A9	0.792672	0.841857	1.03072	1.01972	1.15371	0.705871	0.700529	0.345675
ARFGEF1	1.14342	1.19378	1.02691	1.08718	1.24151	1.22112	1.47445	1.38072
ATXN10	0.922541	1.29887	1.1224	0.905711	0.941721	0.957037	0.552126	0.391774
UBAC2	0.925503	0.661209	0.79994	1.026	1.13448	0.762688	0.601405	0.646285
WFDC5	0.76293	0.535203	0.747846	0.627439	0.500136	0.761831	0.659662	0.834065
ADA	1.20447	1.02353	1.18496	1.07544	1.244	1.06137	0.821641	0.510774
PUS1	0.867019	0.765307	0.818824	0.902253	0.965483	0.676783	0.788886	1.18782
UTP15	1.47582	1.37074	1.41953	1.10199	1.07211	0.77651	1.03915	1.29656
ZMIZ1	0.59855	0.695936	0.80623	0.811533	0.422108	0.699868	0.622134	0.529517
STRA6	0.995911	0.657838	1.04866	1.26277	2.00088	2.48833	0.899096	0.593937
ZGLP1	1.26995	1.22748	1.44814	0.969141	1.23402	1.04853	1.3625	2.42283
CUTA	1.3022	1.07438	1.09298	0.994721	1.19554	0.895949	0.734638	0.584399
BLID	1.05251	1.18775	1.03196	0.968415	1.21218	1.05215	1.77389	2.4056
POMGNT1	1.19614	1.00283	1.20236	0.930045	1.05883	0.753877	0.630576	0.721317
UNC45A	0.816754	0.810595	0.854082	0.998342	0.985	0.878702	0.598631	0.639615
TBL1XR1	0.572956	0.64762	0.737513	0.967778	0.906295	0.860464	0.708794	0.615975
TMEM14B	1.45456	1.23504	1.33935	1.10304	1.14578	1.08289	1.17222	1.23163
TRIM39	1.22004	1.24245	1.1443	1.10466	1.10255	1.04079	1.51199	1.49773
GYLTL1B	0.97979	0.854242	0.857356	1.13356	1.24315	0.713288	0.605492	0.506729
PTPN11	1.40336	1.6758	1.4743	1.04438	1.06395	0.827371	1.01832	1.54622
PIGN	1.00479	1.22817	1.01294	1.12634	1.12465	1.06956	0.736193	0.520641
SLC35G2	0.776719	1.09619	1.34292	1.48678	1.23961	2.08533	2.09757	1.73553
POLQ	1.25254	1.24062	1.23757	1.24178	1.31973	1.24536	1.17878	1.36633
C14orf1	1.08693	0.935571	0.962928	1.17385	1.22891	0.984668	0.534578	0.603731
FAM209A	1.18077	1.16237	0.949121	0.722722	0.848792	0.980479	1.56973	1.81959
DHPS	0.979779	1.06306	0.736133	1.01683	1.08009	0.62346	0.623424	0.514627
DIO2	0.841332	0.690231	1.02359	0.996757	0.917905	1.32578	1.83252	1.84385
ST6GALNAC6	0.843046	0.902672	0.814028	0.919569	0.788928	1.01368	0.674001	0.624317
SYK	1.13043	1.28888	0.808076	0.887497	1.1111	0.734381	0.611067	0.604914
PRDX4	1.25871	1.17362	1.22397	1.2586	1.34253	0.713196	0.688637	0.716449
BTG2	1.03782	1.26681	1.01496	1.14368	1.17383	1.36795	1.93048	1.03229
ASPH	0.609496	0.720558	0.867008	0.690455	0.710599	0.908522	0.632704	0.551293
IFT74	0.598431	0.759005	0.630126	0.775812	0.479249	0.763863	0.762328	0.626043
ZHX3	0.89155	0.972961	1.00311	0.873327	0.795423	0.784261	0.535831	0.659939
ZNF579	0.841493	1.18773	0.932848	1.11393	1.19357	1.38488	1.44572	1.47938
DNAJC5	1.16114	1.00478	0.975375	0.82092	0.944562	0.872284	1.24287	1.59626
R3HCC1	0.710395	0.899332	0.790904	0.856626	0.663069	0.618284	0.613279	1.03331
PIK3C2A	1.30404	1.10838	1.36769	1.16693	1.18647	0.798345	0.744086	0.911598
CLASP1	0.992119	1.25463	1.03557	0.861916	1.14769	1.27054	1.37589	1.56207
C9orf47	1.21606	1.52246	1.39455	1.11262	1.264	1.41503	1.57532	1.98018
ATR	0.744394	0.666782	0.912211	0.988016	1.01264	0.755438	0.66306	0.813631
GNB2L1	1.00601	0.785938	0.802387	1.07097	1.01256	0.756928	0.73076	0.637766
ECI2	0.911551	0.981919	1.03918	1.00736	0.8915	0.812783	0.543318	0.442117
TMEM237	1.07632	1.23119	0.964083	0.779266	0.826424	1.06541	0.454047	0.458685
RABL6	0.953486	0.742376	0.6128	1.11601	1.03347	0.513703	0.453084	0.668612
LGALS8	1.31371	1.29885	1.24365	1.14652	1.24767	1.19491	1.02013	0.793042
NPIPB5	0.953783	0.923795	1.04356	1.00797	1.11197	1.41357	1.57622	1.84012
EBP	1.00099	1.10445	1.2263	1.07911	1.07615	0.954561	0.724479	0.699137
BTN2A2	0.982389	0.828016	1.09055	1.05491	1.18406	1.63549	1.76707	1.24015
SNRNP48	0.58376	0.661539	0.691715	0.930874	0.771395	0.65671	0.873734	0.85434
SFXN4	1.22297	1.0969	1.12094	1.07764	1.21921	0.672764	0.621625	0.698638
ASTE1	0.764981	0.704364	0.905932	1.00226	1.06744	0.661593	0.612649	0.681301
NUAK1	1.23445	1.18259	1.12004	0.982929	1.02689	1.17136	1.58816	1.84785
KLHL12	0.753769	0.660662	0.921505	0.854605	0.556379	0.658607	0.661517	0.630362
ADAP2	0.95856	0.976256	1.01104	1.13225	1.08861	1.1852	1.75033	1.7121
WARS2	1.05599	1.09042	1.12591	0.877839	0.936635	0.868676	0.608517	0.49261
APIP	0.732823	0.59675	0.837778	0.931603	0.582733	0.583368	0.634315	0.642933
COPS7A	0.995079	0.84245	0.86054	1.14827	1.16695	0.650492	0.604824	0.721974
[truncated: 4,982 more rows]

## Sheet: RP (#327)
	fold-change
gene name	15 min	2 h	7 h	12 h	24 h	48 h	72 h	96 h
CES1	1.02778	0.927744	1.0034	0.855605	1.05036	3.6855	17.9633	21.9299
EDN1	1.07943	0.919994	0.931719	0.897648	0.959213	3.3253	14.1005	16.7677
KRT34	0.949952	0.936986	1.0479	0.971463	1.09625	1.01447	3.23612	12.6903
CCL2	0.911316	0.84398	0.908194	0.856911	0.936796	7.28911	11.2587	3.45068
SEMA3B	1.12673	1.09862	1.34452	1.60192	1.57702	2.9691	3.85616	6.42845
IL36G	0.913262	0.814953	0.9862	1.04009	1.10895	2.50868	18.5304	22.1729
SPRR2A	1.16554	1.00764	1.02128	1.16589	1.40796	1.2272	8.52341	44.3441
ICAM1	0.964922	0.953209	1.06013	1.21438	1.19223	3.7411	4.81177	3.49954
HSH2D	1.17597	0.949548	0.933689	1.15451	1.32408	4.64638	14.9363	6.05711
GGTLC1	1.0749	1.02567	1.13906	1.38072	1.82964	3.78123	4.09618	3.44933
VNN1	1.10547	0.873033	0.74103	0.879208	0.846212	3.1653	6.31753	11.5024
CCL3	0.898102	1.07639	1.08936	1.08309	0.998514	1.15432	6.35532	15.6585
TSPAN10	0.974765	1.03605	1.0307	1.39414	1.8805	3.90947	3.43102	4.27354
IL6	1.05256	1.05874	1.15433	1.0198	0.835446	2.69057	26.852	51.1251
KLHDC7B	0.958387	0.907831	0.945902	1.05699	1.2831	2.35034	5.80522	5.77295
KRTAP3-1	1.02627	1.05467	1.02452	0.850538	1.02919	2.21727	14.3632	13.1551
DHRS2	0.92492	0.878938	0.550821	0.554921	0.674557	0.671787	3.65616	11.1934
PDZK1IP1	0.940159	1.05506	1.03018	1.00031	1.1708	5.31293	10.7958	6.17467
NNMT	1.00152	0.949455	0.825295	0.838701	1.00898	2.92184	6.6999	5.20651
MAN1A1	1.03694	1.15864	1.09495	1.12758	1.02013	3.2697	5.02925	5.26927
WFDC2	1.03873	0.964306	1.0454	1.11457	1.18314	2.66175	5.6396	5.00218
ASPHD1	1.05774	0.978545	1.15837	1.38536	1.49294	2.17411	3.47656	3.74932
PTPRK	1.17191	1.07676	1.25967	1.34785	1.20135	1.98204	2.39818	3.28068
UBD	0.982197	0.967254	1.01173	0.924533	1.20074	3.31766	6.95802	4.28037
FAM65C	1.31327	0.898999	1.08391	1.58408	2.46849	4.6712	4.77918	4.86961
SLAMF7	0.983904	1.05349	1.00944	1.11406	1.20531	1.77756	2.81836	3.06821
IFI44L	1.10588	0.816397	0.850098	1.13561	1.56301	7.23463	23.6274	6.44586
KRTAP2-3	1.06202	1.06163	0.987602	0.744261	0.923254	1.76638	21.2798	48.424
SPRR2D	1.00904	0.969892	1.01789	1.15766	1.04922	1.05038	2.48711	11.6447
AHNAK	0.94563	0.929405	0.914424	0.807925	0.735556	0.450032	0.428343	0.26615
CCL28	0.779049	1.16997	1.0152	1.00189	1.88022	5.67578	9.94996	6.89346
SGK1	0.9397	0.93093	1.10173	0.90488	1.15985	2.04622	3.96034	3.05612
INHBA	0.961262	1.10445	1.20929	1.32082	1.21989	2.79135	11.9628	18.0386
IL4I1	1.00754	1.00071	0.999061	1.10061	0.904306	2.3056	8.76119	5.91175
SPRR1A	0.987467	1.01554	0.89591	0.994478	1.10998	2.44799	7.08354	11.4407
RUNX1	1.11428	1.33249	0.906729	1.01948	1.18208	2.69959	5.39678	13.0603
WLS	0.845402	0.820081	0.91477	0.896362	0.644805	0.46887	0.292314	0.188635
SALL4	1.10033	1.11769	1.289	1.56232	1.35475	2.71547	3.31165	3.27621
DUOX2	1.09486	1.00117	0.949394	1.06521	1.40481	3.42771	4.57537	3.22404
HIST1H2BK	1.03301	0.872573	0.596302	0.424132	0.399949	0.584938	0.850233	0.808999
IL32	1.03492	0.847989	0.974534	1.176	1.15167	1.96552	6.65979	7.19371
WNT5A	0.863089	0.951346	0.862282	0.776203	0.647258	0.459364	0.17737	0.133576
C15orf48	0.958063	1.09398	1.15533	1.18672	2.57323	6.58859	6.28855	5.0589
FAM189A2	0.912444	0.997708	0.943011	1.01374	1.17336	3.02701	2.92675	2.70644
MAP3K13	1.08379	0.957485	1.17333	1.12894	1.16113	3.31451	4.27051	3.98475
PTPRH	1.09802	1.03126	1.04876	1.55524	1.92501	3.10972	2.70513	2.34317
IL1RL1	0.910896	0.99084	0.929966	0.852401	1.0959	1.44452	8.24777	16.16
FAP	0.898416	1.00496	1.02724	0.860318	0.968551	1.17242	2.99561	5.61317
IFI6	1.22126	1.09705	1.21566	1.36247	1.41315	3.10312	12.0719	8.56243
CFB	0.895443	0.90438	0.931543	0.971732	1.2838	6.64288	11.3667	3.30721
ZNF10	1.18509	1.20308	1.29467	1.25523	1.07655	1.3666	2.00417	2.56964
KLF6	1.17788	0.883952	1.06747	1.20845	1.1451	1.78141	6.35716	8.25901
KRT23	1.14806	1.01417	0.918448	0.881046	1.03902	1.45027	3.52708	5.77561
DDX60L	1.16571	1.1376	1.14243	1.37273	1.19012	2.19905	8.73941	7.09212
REC8	1.51557	1.17907	1.13134	1.19732	0.904983	5.31654	6.40358	4.92123
SLCO2A1	1.14242	1.01919	1.0994	1.20011	1.1026	1.69489	3.66036	3.79744
LAYN	0.858318	1.01137	1.16326	1.17392	1.12437	2.103	3.41509	4.02606
EID3	1.49038	1.32628	1.53722	1.16502	1.23432	1.75866	2.23007	3.97156
IL37	1.00773	0.957352	0.987318	0.889803	1.15898	0.939895	2.92909	6.46191
XAF1	1.03075	0.866199	1.08974	1.36891	1.76006	4.01723	8.50672	3.34933
MX2	1.1422	0.988199	0.881858	1.2104	1.612	4.75105	22.6043	4.48936
ABTB2	1.01033	0.93041	1.04753	1.10234	1.11082	1.19706	1.92662	2.59514
SAA4	0.98061	0.960182	0.991651	1.08387	1.34932	5.01239	6.09257	2.11898
TRMT112	1.05681	1.06386	0.900508	0.853632	0.904174	0.536814	0.482129	0.425148
FAM71F2	1.1119	1.07366	0.982638	1.11057	1.09622	1.98699	2.31845	3.17353
MX1	1.22606	1.11267	1.05038	1.34979	1.36785	3.6535	10.8763	3.75649
DAPK3	1.02278	1.13521	1.04587	1.07703	1.09674	1.33549	1.8219	2.25297
VSTM2L	0.926336	0.954854	1.0366	1.18431	1.03709	1.79912	3.00241	3.86483
IL1B	0.937561	0.939741	0.748882	0.836513	0.925918	1.18825	3.73443	4.76688
SOD2	0.936553	0.929123	0.937217	1.02219	1.07595	1.46882	3.65349	3.06418
CBLN3	0.844972	0.85153	0.865089	0.978213	1.25632	2.56481	2.24695	1.38322
ZNF354A	1.04698	1.06703	0.937554	0.933869	1.03148	1.3135	2.23387	2.23678
DUSP10	1.03758	0.904459	0.940053	1.05054	1.43555	1.38843	2.41763	4.75
UCN2	1.24795	1.23069	1.64174	1.79738	1.68564	3.22543	2.75292	3.55616
ANKH	0.953906	0.964665	0.962928	0.863667	0.766393	0.604767	0.407739	0.293442
TMEM126A	0.894893	0.920933	1.03294	0.824195	0.911663	0.430568	0.412414	0.401845
RARRES1	0.893196	0.938139	0.919318	0.975441	1.34782	3.94107	4.21386	3.09359
PLEKHN1	1.27044	1.22715	1.28323	1.51896	1.51684	1.70187	2.28995	4.41508
ALDH3A2	0.848945	0.896364	0.886888	0.765185	0.834775	0.520402	0.338547	0.223404
SAA1	1.16667	1.19877	1.19689	1.19574	1.47656	6.3094	6.34472	3.09986
NKD2	0.93773	0.882911	0.789172	0.754024	0.901632	1.67783	4.84149	4.71628
IL20	0.941958	0.902996	1.06638	0.880964	0.842097	1.98203	5.81209	4.5452
DECR1	0.727592	0.831359	0.874013	0.747477	0.85973	0.625419	0.401512	0.176363
IRF9	1.20522	1.01673	0.983162	1.30223	1.22984	3.91747	4.09703	2.11661
TNC	1.05029	1.09837	1.01385	1.12994	1.09686	2.04862	2.6549	3.80293
RNASE7	0.814907	0.955426	0.806932	0.800081	0.896206	1.18238	2.1638	3.12533
HIST1H2BM	1.00654	0.738155	0.704974	0.482926	0.42313	0.564002	0.616353	0.545465
HSD17B2	0.980321	1.03052	0.807482	0.735817	1.01319	1.18593	2.18572	3.97943
SERPINE2	0.930118	0.997144	1.07562	0.890203	0.83633	1.14015	3.40158	5.2923
KYNU	0.805136	0.874687	0.875589	0.899827	1.01132	1.65081	2.42427	2.38132
ALDH3A1	0.865837	0.865694	0.76458	1.12325	1.61254	0.992624	0.311624	0.0835584
TRIML2	1.07733	1.19511	0.861445	0.797081	0.684579	1.76965	5.44994	10.3649
CSGALNACT1	0.891709	0.968367	0.842323	0.880582	1.0097	1.64821	2.75796	4.74199
ZSWIM8	1.1342	1.19656	1.3911	1.40449	1.39148	1.75167	1.71017	1.79724
SPRR2E	0.982738	1.10935	1.11244	1.13794	1.06762	1.0743	3.09988	13.1229
MACC1	0.920689	1.26965	0.902196	0.927001	1.07535	1.34148	3.18457	8.39389
DNAJB6	1.08224	1.16559	1.06984	1.01626	1.10638	1.2406	1.849	2.00901
IL24	0.962625	0.831073	0.930561	1.15143	0.846477	1.37719	9.55096	28.483
IGFL1	0.806532	0.935255	0.992276	1.08451	0.893105	2.00927	10.2489	12.5227
SPRR1B	1.00326	0.877097	0.930843	1.1265	1.35966	1.30725	3.53779	6.93075
FAM132A	1.06988	0.96764	0.971386	1.15301	1.18998	1.87804	3.09176	3.05039
LIPG	1.17442	1.19041	1.08556	1.26689	1.56998	1.36015	2.44707	4.01862
OAS3	1.15366	0.964075	1.11536	1.28245	1.30291	2.09389	4.35495	3.10157
EPS8L1	1.03892	1.0859	1.16167	1.19658	1.46283	2.08482	2.22723	2.13538
PI3	0.848349	0.848875	0.9351	1.21413	1.2238	3.52272	7.52956	9.41012
KRT6B	0.876722	0.818082	0.827124	1.07074	1.20035	1.30241	6.69399	7.22359
S100A8	1.0715	0.910262	0.914404	1.08936	1.83361	7.47505	17.4667	8.3687
ZNF107	1.27896	1.18815	1.30809	1.23738	1.33297	1.91903	2.53496	2.37446
IRF7	1.00005	1.01965	1.07143	1.22416	1.10155	2.76925	7.58679	2.81263
SPRR2F	0.982458	1.00746	1.1946	1.24524	1.16934	1.31111	2.04689	5.97859
RTN4IP1	0.856397	0.918579	0.85803	0.79407	0.747102	0.481709	0.465723	0.374732
BIK	1.038	1.01513	0.934498	0.99792	1.27184	1.77431	1.91978	1.8373
BAMBI	0.869251	1.06629	1.21806	1.01139	0.994367	2.16634	3.48668	4.18018
NEURL3	1.00022	0.840477	1.02373	1.15545	1.70589	6.59381	11.3564	3.9306
ANKRD10	1.20628	1.03553	0.928941	0.980886	1.05088	1.31322	2.06219	3.96884
VTI1B	0.883691	0.892141	0.786614	0.746796	0.865372	0.582463	0.524777	0.501929
CSF1R	0.83451	0.960216	0.94492	1.07468	0.980471	2.30375	2.30465	2.8669
IFI27	1.07427	0.970083	0.967736	0.938285	1.43089	8.38135	39.2211	7.27324
CORO6	1.13981	0.979354	1.22553	1.69425	1.34762	2.2756	2.30995	2.68776
TRIO	1.37606	1.21491	1.11158	1.25195	1.33984	1.8022	2.18685	2.72613
IFNL2	0.906729	0.828167	0.96262	1.07101	1.03954	5.16911	12.6823	2.45103
TMEM40	1.24184	1.15445	1.1962	1.58444	1.32025	2.13861	2.6087	2.64159
DUSP1	1.11479	0.982912	0.901298	0.666675	0.951134	1.76176	5.01082	4.08944
IL1A	0.961395	0.962179	0.927784	0.84676	0.876394	2.61633	7.72694	8.27382
SH3TC2	0.958576	0.946319	0.807957	0.799625	1.03511	1.1162	2.26579	3.21091
CYP2J2	0.917874	0.977182	1.03973	0.924929	1.18723	1.66435	6.44131	5.54385
COQ3	0.928781	0.955212	0.902843	0.7719	0.814996	0.455225	0.428705	0.295371
CFLAR	1.12831	0.970727	0.916599	1.02185	1.20285	1.6497	2.65797	2.32183
NOD2	0.973132	0.96698	1.15992	1.18409	1.32667	2.14495	3.94709	2.28151
SEC13	0.880516	0.997045	0.932269	0.854159	0.837033	0.503883	0.474142	0.407145
STARD5	1.1667	1.00519	1.17574	1.42613	1.39365	2.59883	2.61302	0.988807
PCCB	0.999162	0.847331	0.815304	0.916672	0.94161	0.498885	0.398901	0.27506
ARL14	0.989816	1.00974	0.888257	0.895688	0.941884	1.73308	3.2538	4.08652
TERT	1.04341	1.21044	1.60605	1.35717	1.25186	1.45505	2.54458	4.05327
CPVL	0.849198	0.914562	0.915603	0.905469	0.873994	0.628259	0.419269	0.207266
WWC1	1.16291	1.07893	1.08723	0.909215	1.13836	1.26797	2.19032	3.22918
MED27	0.796932	0.72768	0.766129	0.788999	0.780119	0.505072	0.522066	0.461063
NCK2	1.38136	1.45073	1.63482	1.44115	1.46767	2.00732	1.96192	1.85612
MIPEP	0.743173	0.842977	0.897673	0.821527	0.846871	0.55168	0.43815	0.323141
PLAU	1.08681	0.924208	1.26677	1.27924	1.12545	2.29527	2.42374	2.7873
LIMS2	0.931391	1.05289	1.01737	1.1089	1.27687	1.77036	1.94058	2.23706
PLCXD1	1.09331	1.03583	1.24284	1.31312	1.29041	1.53403	1.89633	2.40652
TICAM1	0.831661	0.991509	1.0066	0.924643	1.26153	1.46885	2.34021	2.20773
NEDD9	0.994255	1.11437	0.947648	1.03085	1.42043	2.72222	5.04361	7.08157
LAMP3	0.959543	0.967825	1.05516	1.01271	1.18946	3.13712	13.7421	4.48487
TMEM98	0.858936	0.944325	0.99218	0.983177	0.994294	1.34512	2.16625	2.58407
ZNFX1	1.35295	1.31405	1.21982	1.21047	1.2629	1.9361	2.5712	2.75328
BTC	1.40065	1.02872	1.08904	1.03791	1.16291	2.42962	3.33228	2.94052
SAMD4A	1.00467	1.05536	1.06991	1.2604	1.15166	1.10496	1.99698	2.86061
MPPED2	1.13494	1.04423	1.04742	1.07168	1.51664	1.42701	0.43713	0.192619
TET1	1.28086	1.54749	1.31087	1.44487	1.68159	2.71962	1.56205	0.932154
ADAM8	1.13812	1.06742	1.3485	1.36746	1.42417	1.20261	2.79435	4.6578
TTC27	0.842322	0.89968	0.952521	0.811273	0.694876	0.484963	0.581024	0.47189
MUC1	1.10333	1.21091	1.01755	1.52352	1.46412	3.73249	2.70917	2.12715
POLQ	1.03934	1.01189	1.36659	1.43987	1.28462	1.5411	1.76943	2.31942
PDE4A	1.18059	0.961855	1.04326	1.05119	1.67074	3.01415	2.48835	1.46333
STAG1	1.00316	1.04288	0.776211	0.712878	0.657815	0.43514	0.509138	0.710596
DAB2	0.972191	0.986782	0.924192	0.861349	1.07846	1.3683	2.74283	3.0244
EPHA4	1.01158	0.948913	1.44065	1.19423	1.80912	2.36959	2.62116	2.95712
MAOA	1.03488	0.96692	0.790484	0.704842	0.775519	0.836651	2.24068	3.95908
SLC2A8	0.847351	0.804869	0.833405	1.02934	0.73167	0.558425	0.343079	0.280733
LNP1	0.831685	0.874058	0.652082	0.646385	0.64485	0.627334	0.575061	0.590444
RNF144B	1.02213	0.96953	0.97819	1.00829	1.29313	1.70645	2.00652	1.84375
NR4A2	1.13147	1.08171	1.0145	1.15501	1.20887	2.03659	3.06216	3.19566
AP5Z1	1.06676	1.00282	1.13037	1.34437	1.16331	1.2933	1.56743	2.58732
GATA2	1.1516	1.15386	1.11448	1.04571	1.28579	1.34387	1.94986	2.86595
MTFP1	1.06502	0.971168	0.94529	0.936129	0.914146	0.577266	0.54115	0.404487
CYC1	0.933619	0.9404	0.873495	0.930339	0.912442	0.560621	0.427754	0.276781
CDKN2B	1.03164	0.939323	0.960123	0.966609	1.00821	1.51425	1.70341	2.70649
DHRS4	0.872188	1.05209	0.931224	0.88109	1.01237	0.720129	0.565138	0.388553
CXCL2	1.00423	0.848093	1.25072	0.974747	0.878508	2.23519	6.14569	4.05132
CHRNA10	1.16457	0.9643	1.091	1.16498	0.9986	1.34025	2.01225	3.54442
EEF1A1	0.825404	0.892282	0.882579	0.839601	0.762606	0.528442	0.493209	0.426954
MARCKSL1	1.08377	1.14754	0.946971	1.20863	1.57523	1.95977	3.15128	3.02169
HIST1H2BI	1.0188	0.763705	0.75225	0.535765	0.441001	0.595831	0.652827	0.588632
LOC728392	1.07779	0.848323	0.944557	1.11698	1.12177	2.53828	3.71108	3.42937
LANCL1	0.769873	0.957279	0.834927	0.786783	0.847739	0.577205	0.516794	0.252721
CLDN16	0.877	1.16045	0.906256	1.05573	1.11592	1.61732	2.15652	3.34345
C1R	0.942309	0.88066	1.059	1.41591	1.58546	3.16011	2.93155	1.60734
ZNF626	1.17892	1.09663	1.29815	1.21519	1.31676	1.69239	1.84687	2.07162
SLC25A11	0.922974	1.00795	0.929556	1.05496	0.826422	0.566441	0.460553	0.328543
CALB2	0.979429	0.835048	0.71517	0.722777	0.900639	0.3297	0.265909	0.302782
LRP5L	1.30702	1.29166	1.33854	1.52344	1.1805	1.32108	1.97262	2.6739
PPP1CA	1.0415	0.912854	0.905393	0.915006	0.945368	0.549064	0.449309	0.437924
LAMA3	1.0142	0.950807	1.02326	1.18053	1.03347	1.37019	2.40565	2.91385
LOC388780	0.914188	1.27892	0.779078	0.717167	1.03136	2.03499	2.66337	2.63404
ABCA9	1.53612	1.38362	1.58127	1.87139	1.46522	2.14194	1.94375	1.71896
LHPP	0.913385	0.944169	0.982807	0.85991	0.870139	0.615195	0.448471	0.146063
ZNF26	1.14603	1.1599	1.11451	1.19133	1.01501	1.22454	1.89141	2.73671
PPP2R5C	1.03123	0.914758	0.755669	0.671076	0.733507	0.556712	0.586808	0.475518
GAB2	1.03734	0.997698	0.965059	0.938768	1.15062	1.08898	2.2188	2.77872
AHSA1	0.751653	0.79187	0.817899	0.695998	0.766821	0.54781	0.644181	0.557259
HSD17B8	1.04027	1.00765	0.97241	1.01601	0.970783	0.734528	0.518833	0.230869
CCL20	1.01617	0.79405	0.992113	0.810456	0.89009	3.24297	18.4053	2.71216
HLA-F	1.00636	0.969934	1.01265	1.20281	1.18573	2.84255	4.18734	1.56604
TSPAN9	0.909134	0.859643	0.837864	1.03552	0.780912	0.717282	0.470144	0.290078
GOLGA8A	1.21065	1.28068	1.32978	1.57333	1.31095	1.77418	2.10647	2.50473
ZNF493	1.23598	1.09404	1.32211	1.22554	1.34087	1.65571	1.56047	1.98259
PPP2R5B	1.05038	1.0186	1.27047	1.35683	1.20528	1.46242	2.32679	3.13356
GALNT14	0.75909	0.88759	1.11963	1.13062	1.0149	0.946123	2.68955	6.97468
CST6	1.17431	1.06752	1.08796	0.985365	1.04727	1.09691	1.81486	2.87238
CXCL14	0.858613	0.933765	1.21389	1.03688	0.949366	2.94259	3.66036	2.19944
CCDC167	0.949993	0.966572	0.89855	0.759791	0.900637	0.613113	0.438469	0.256677
ZSWIM6	1.17307	1.24713	1.34042	1.05654	1.27237	1.87327	1.85954	2.056
CSF2	0.808645	0.734349	1.15364	1.01479	1.10073	1.698	16.951	53.7505
SIRPG	0.988604	0.941185	0.99634	1.01962	0.993223	1.41848	1.78264	1.81996
TGM1	1.03178	1.12423	1.08032	1.47797	1.82653	2.01752	2.06074	1.41067
FOSB	1.6147	1.24651	1.40597	1.34507	1.61444	3.12357	4.39682	6.5691
SYTL2	1.14218	1.29954	1.05829	1.03953	1.56061	3.29932	2.47861	2.25279
TOR3A	0.852333	0.915132	1.00785	1.0699	0.90076	0.560726	0.3975	0.477957
PPP3CB	0.927305	0.932225	0.814093	0.764213	0.69595	0.508841	0.556235	0.477993
TNFAIP3	1.36499	0.865418	1.19406	1.3076	1.44405	3.2916	6.6411	6.9967
ADIRF	1.09461	1.04542	1.04836	1.01169	1.15078	0.896631	0.572493	0.386171
PEMT	1.036	0.869299	0.894976	1.13335	0.838777	0.51104	0.326398	0.247727
HK2	1.06292	1.11852	0.988725	0.862954	0.948204	0.928726	2.07487	3.03726
XRCC5	0.919076	0.919674	0.965445	0.968859	0.853394	0.611245	0.556304	0.546035
CDKN2C	0.965003	0.943784	0.700295	0.749384	0.810995	0.551643	0.419659	0.270978
MSMB	0.988988	1.28148	0.974879	1.16964	1.32297	2.69178	3.57684	2.80361
PDGFC	0.813953	0.859768	0.909226	0.815336	0.717206	0.6168	0.420531	0.341765
PLK2	1.03526	1.08944	0.969938	0.80331	0.776003	1.01563	2.03236	2.42688
SLC25A6	0.950249	0.855212	0.845102	0.955757	0.889224	0.5946	0.428993	0.320166
SRPX2	1.05094	1.24006	1.05551	1.1464	1.23628	2.44639	2.56757	2.74688
RRAD	1.18388	0.896322	1.18288	1.26576	1.54542	2.74895	4.07238	5.3579
GPAM	0.855184	0.910088	0.976072	0.854881	0.717423	0.471826	0.437941	0.639032
METTL5	0.966978	0.99877	0.852738	0.767801	0.851412	0.560874	0.645357	0.469567
THBS2	0.84513	0.906299	0.916041	1.0259	1.31223	1.55956	2.45461	2.91495
MMP1	0.962007	0.916545	1.05951	1.03008	1.0282	2.09001	0.69999	0.179137
ZBTB1	1.11508	1.12761	1.05313	1.08148	1.18139	1.66493	2.1093	2.36253
ACTR3C	1.1957	1.26335	1.26391	1.30909	1.11036	1.41323	1.4806	1.95846
MAFB	1.07571	1.0729	0.92924	1.11569	2.22648	6.5972	4.09479	4.74343
PLK3	1.00912	0.931727	1.06093	1.15399	1.01684	1.19359	1.84085	2.58668
HNRNPA3	0.891798	1.00471	0.952359	0.877552	0.896697	0.568577	0.511391	0.454466
SORL1	1.07616	0.950079	1.00892	1.08359	0.954726	1.09319	0.524064	0.32148
GCA	1.03631	1.18857	0.843043	0.812623	0.774161	1.64248	4.52383	3.06259
CRYL1	0.945154	0.953998	0.946934	0.881656	1.13353	1.05314	0.659342	0.275943
SNCA	0.92012	0.953661	0.850677	0.818389	0.936984	0.673054	0.532961	0.256912
ZC3H12A	1.21406	1.14422	1.04702	1.12437	1.07431	1.69616	3.40643	2.5735
DENND3	1.04163	1.03477	1.16113	1.47226	1.22885	1.38882	1.6446	1.92863
CYP24A1	0.903592	0.994003	0.858422	0.802666	0.902683	1.17051	2.28896	2.53425
TMEM203	0.781962	0.723127	0.73173	0.802672	0.793632	0.486206	0.436253	0.460563
CHRNB1	0.982767	0.874294	0.777098	0.963812	0.909004	1.43993	2.34966	2.66813
SORBS1	0.886676	0.895987	0.973306	0.871107	0.951108	1.40151	1.93116	2.06229
PLEKHA4	1.31324	1.00874	0.939819	1.12188	1.79673	3.68272	4.74277	1.47578
PGD	0.824612	0.761899	0.923727	1.06937	1.00584	0.699116	0.437998	0.297289
SNAPC5	1.02581	0.99365	0.78512	0.74422	0.837183	0.716126	0.64897	0.419964
MAP1LC3A	1.12334	0.938642	0.959831	0.998038	1.24167	1.77663	1.96608	1.99864
GBP5	1.09142	1.06839	0.699157	0.889746	0.945117	2.62299	6.88661	3.01415
NFKBIZ	1.53164	1.39575	1.08045	1.1767	1.4349	2.19142	3.16809	3.32071
HIST1H1A	0.837079	0.410978	0.51714	0.842249	0.382967	0.332976	0.232511	0.224962
PRDM1	0.937671	0.881822	0.932539	0.976989	1.07948	1.57852	2.61172	3.00211
FBXO22	0.861965	1.02845	0.933605	0.688116	0.707089	0.604805	0.553101	0.441107
BBC3	1.05887	1.08291	0.983983	1.15641	1.07565	2.0149	2.78186	2.16151
SP100	1.0234	1.02844	0.928685	0.979764	1.08825	1.54068	3.21703	2.03588
DNMT3A	1.03247	0.989126	0.897758	0.891069	1.13472	1.38158	1.89485	2.01188
HIVEP2	1.00228	0.993573	1.21722	1.18859	1.25553	1.84485	2.24135	1.83992
ATAD3B	1.13138	1.05483	1.24494	1.42041	1.11244	1.01506	1.61879	2.80532
ERLIN2	0.914595	0.849981	0.903365	0.857944	0.837528	0.766412	0.53623	0.460955
CPNE7	1.11171	1.21108	1.16874	1.14119	1.63991	2.0605	2.51346	3.14632
CXCL3	0.900363	0.948292	1.0993	0.756532	0.958878	2.51143	9.38681	8.68679
SNAI1	1.05945	1.28258	0.950599	0.877254	1.04853	1.01306	2.42939	3.28042
RNF213	1.22624	1.03604	0.944244	1.12194	1.30866	1.44123	2.71067	2.44452
POLR3B	0.889546	0.807831	0.937566	1.05311	0.935366	0.503212	0.536233	0.642046
GAST	0.934372	0.938111	1.00267	1.17034	1.00789	1.04207	2.37167	3.966
PTRHD1	0.995965	0.9744	0.966622	0.777845	0.951434	0.655375	0.624745	0.384006
TNF	1.18055	1.25692	0.834423	1.15008	1.11291	1.16561	3.33798	4.6734
C17orf49	0.922587	1.24025	0.837132	0.858824	0.750538	0.505129	0.446999	0.341752
MYH14	1.4473	1.45892	1.88015	1.75682	1.34413	2.02863	2.44887	2.17854
JUN	0.824092	0.800256	0.912669	0.82297	0.841365	1.16256	3.80231	5.23595
MMP7	0.95041	0.912605	0.882704	1.0889	1.21382	3.13353	4.57175	2.97625
ZBP1	0.874089	1.0254	0.868658	0.997164	0.945352	1.89122	7.49476	2.80816
HLCS	0.992056	0.993732	0.922938	0.969773	0.898796	0.712441	0.521235	0.391229
HMGN2	0.948222	1.00539	0.966974	0.920244	0.917902	0.621622	0.576546	0.538946
GAL	1.01298	1.0347	1.23483	1.2705	1.43751	0.750029	2.9338	6.85564
ST6GALNAC1	0.890224	0.884036	0.862865	0.960496	1.05636	1.74549	0.750803	0.253689
MRGPRX3	0.762157	0.90587	0.725763	0.756678	0.656728	1.52926	3.00072	3.32178
MTMR2	0.894175	0.953236	0.851478	0.813795	0.785797	0.479542	0.578049	0.546838
CHMP2A	1.02808	1.01273	0.992052	0.877577	0.92473	0.842895	0.606526	0.380175
PBX1	0.983881	0.867285	0.839724	1.09977	1.18351	1.2416	0.532819	0.186442
TLE1	1.0002	1.00048	1.21802	1.01291	1.15985	1.38149	1.67198	2.22972
ZFP36	1.12337	1.04241	0.94046	1.07402	1.39789	1.60744	2.71271	1.99703
DLK2	0.916247	0.873289	0.845631	1.03796	1.01719	0.732636	0.324564	0.311203
HDDC3	0.935592	0.956737	0.942014	1.04181	0.863101	0.693766	0.582912	0.568422
SLC16A2	0.915868	0.848876	0.854688	0.960448	0.814947	1.17006	1.62165	2.20868
APOBEC3B	1.07047	1.20441	0.963986	1.09657	1.44719	2.5214	1.9743	0.898258
ACAT1	0.867449	0.828818	0.827771	0.837578	0.838301	0.68464	0.639084	0.480773
ADAMTS1	1.09051	0.95787	1.40453	1.10931	0.938886	1.20259	6.7435	13.3347
MICALL2	1.17133	1.1952	1.46585	1.53503	1.56461	1.8538	1.83935	1.90326
CDIP1	0.910624	0.885116	1.22084	1.13821	1.31519	1.82465	2.55276	2.09193
PEPD	0.866123	0.905958	0.944333	0.946842	0.955987	0.479207	0.539697	0.375236
LGALS9C	0.965791	0.895639	1.04387	1.29446	1.50321	1.97011	4.88446	1.81662
HIST1H2AI	1.07951	0.582059	0.89536	0.696231	0.594706	0.30592	0.341042	0.309608
HIST1H3G	1.04584	0.708915	0.966852	0.787139	0.723768	0.538649	0.454361	0.396135
DTX3L	1.28681	1.13207	1.05269	1.08785	1.2397	1.59067	2.32847	1.8278
RPLP0	0.864212	0.85197	0.790998	0.794907	0.866111	0.657342	0.539385	0.411759
HELZ2	1.08594	0.930406	1.25763	1.40045	1.15857	2.39952	4.70088	2.47881
SSRP1	0.966621	0.930739	0.931718	0.98879	0.902144	0.60361	0.619634	0.675064
C1S	1.06606	0.991552	0.911886	1.2346	1.76503	4.26607	3.94488	2.61532
SLC25A29	1.04996	1.15012	1.16312	1.12471	1.5661	2.02989	1.78026	1.38044
SRP68	0.830797	0.788406	0.891706	0.935913	0.804485	0.448079	0.452809	0.456103
ZNF254	1.28131	1.14907	1.17125	1.23616	1.52791	1.59906	1.83652	2.43752
ZNF655	1.04353	1.03432	1.05193	1.05036	1.1899	1.67507	1.96927	1.92635
ODF2L	1.52783	1.33254	1.44284	1.76804	1.48508	1.97308	1.69276	2.05113
IL23A	0.913876	1.10189	1.217	0.885396	0.996026	1.017	3.4013	8.32975
ICAM4	1.00461	0.912648	0.974172	0.97388	1.07741	1.29274	2.4202	2.28211
UROS	0.896661	0.865679	0.889264	0.7977	0.998319	0.76561	0.616838	0.41137
UBE2S	0.89038	0.975131	0.662308	0.597	0.608278	0.698488	0.849683	1.09202
AVIL	1.19685	1.04349	1.08715	1.22274	1.39011	1.98325	2.09363	2.28214
FBXO41	1.0561	0.961741	1.14887	1.25085	1.27511	1.34549	1.88718	1.96955
NUP37	0.849842	0.881674	0.816073	0.718092	0.774403	0.561102	0.602907	0.501201
MTAP	1.11323	1.0605	1.25455	1.39821	1.17103	1.51144	1.61265	2.88404
HLA-DPA1	1.05057	0.926825	0.992948	0.988417	1.03619	3.03222	3.30647	1.42351
CLCN5	1.14993	1.10602	1.01444	0.936458	0.544192	0.52505	0.487726	0.420597
IFNL1	1.02758	1.0698	0.890615	1.08479	1.36086	3.41001	7.1259	2.04018
PDSS2	1.22075	1.35532	0.814836	0.762778	0.711457	0.488682	0.384633	0.36789
ZNF579	1.2401	1.0659	0.990455	1.27747	1.51457	1.76365	2.02644	1.77825
SPOCD1	0.872588	1.459	0.861512	0.963931	1.31749	2.22463	2.28175	3.07298
ZNF136	1.08143	1.1371	1.14384	1.12479	1.17569	1.32119	1.76107	1.82163
SC5D	0.888693	0.902975	0.925962	0.823592	0.783589	0.70656	0.542331	0.418421
LRP8	0.982831	0.96493	1.18446	1.17878	0.862147	0.588827	0.41806	0.483984
MANEA	0.833412	0.909294	1.08729	0.917461	0.68398	0.621743	0.447394	0.344774
CCL27	0.922029	0.955804	1.01866	0.957589	1.24031	2.04424	1.94525	1.90602
XRCC6BP1	0.95692	1.11974	1.26273	0.986454	0.990519	0.599706	0.51341	0.389428
HMCES	0.843234	0.878279	0.895339	0.924624	0.920623	0.661058	0.625057	0.448701
HES4	1.01338	1.03098	1.05608	1.21486	1.28207	1.69212	2.27254	1.78774
SLC6A2	0.871502	1.10273	1.07824	1.28373	1.81461	2.57534	2.16184	2.1768
PDHB	0.830675	0.902945	0.904463	0.777343	0.801125	0.624371	0.63027	0.452034
EIF2AK2	1.17508	1.14738	1.34888	1.03004	1.34408	1.45646	2.34137	1.91082
MAFG	1.03968	1.04298	0.942423	1.12721	0.940154	0.949146	1.42793	2.20208
HIST1H4C	0.968787	0.758784	0.96609	0.893398	0.7538	0.487273	0.380338	0.356938
ATG2A	1.15045	0.981381	1.13421	1.42339	1.20878	1.41696	1.73087	2.16756
TLK2	1.33463	1.19171	1.23169	1.21068	1.2989	1.32571	1.66474	2.41215
AKAP12	0.850582	0.756498	0.863319	1.15006	0.928956	1.99938	4.22094	5.77348
GPR37L1	1.029	0.922706	1.02284	1.06898	1.21379	2.45942	2.3622	3.2537
HIRIP3	0.859246	0.850791	0.854337	0.732905	0.805518	0.56343	0.546295	0.365352
ABCA12	0.967794	0.92743	0.643308	0.799783	1.24458	2.66316	2.92925	5.97454
OPLAH	1.13374	0.99459	1.38491	1.88735	1.51242	1.77907	2.01195	1.93836
MTURN	1.1079	1.07363	0.990496	1.42513	1.32938	1.82149	1.90917	2.13739
ITPR2	0.978623	0.969406	0.986401	0.870251	0.889339	0.779769	0.524896	0.270957
MRPL48	1.03904	0.914547	0.976155	0.999808	0.954106	0.558273	0.55912	0.568473
RPL22	0.760538	0.891186	0.869591	0.760343	0.828494	0.509101	0.433818	0.333891
ODF3B	1.21641	1.17312	0.919476	1.34051	1.50457	2.72468	2.81975	1.58452
HDAC9	0.99785	0.955257	1.09076	1.00219	1.01868	1.28815	1.88061	2.44693
PARP14	1.19075	1.09175	1.09111	1.14488	1.34776	2.37631	3.33269	2.50485
NQO1	0.93881	0.971071	0.962021	0.792526	0.957567	0.450658	0.489488	0.402905
BCL2	0.895837	0.908314	0.874745	0.796798	0.695798	0.622279	0.598197	0.539442
HIST1H2BG	0.988419	0.7288	0.767915	0.543885	0.500654	0.601095	0.669558	0.641313
IL7R	1.1045	1.02414	1.14258	1.03009	1.13354	2.1287	2.4152	3.98655
GTF2H2C_2	1.0023	0.931433	0.950147	0.844003	0.81492	0.53571	0.594569	0.618605
GBAS	0.82746	0.910356	0.791385	0.687296	0.6727	0.527781	0.593548	0.362664
SEZ6L2	0.935492	0.859329	0.986646	1.49679	1.66294	2.83857	2.40032	1.9727
CLCF1	1.15556	1.05734	1.10684	1.22818	1.05148	0.921079	1.86724	2.88134
PSMC3	0.880297	0.8746	0.984358	0.969554	0.934186	0.602813	0.566319	0.473411
DET1	0.99058	0.909331	0.691062	0.565297	0.708063	0.428444	0.412956	0.381678
ARFGAP1	1.2687	1.09659	1.22368	1.31402	1.1757	1.34936	1.57033	2.37711
SOX9	1.13093	1.07954	0.949465	0.930544	1.04395	1.11258	2.53771	3.81617
VGLL1	1.09731	1.06745	0.934848	0.972495	1.16221	1.68122	2.45322	2.08394
FH	0.867782	0.885885	1.00045	0.936044	0.87246	0.627116	0.595764	0.461478
OSBPL6	1.02598	0.975588	1.1147	1.11788	1.16402	1.26712	1.86054	2.0172
NPIPA5	1.28726	1.1458	1.31116	1.50935	1.2039	1.75971	2.00766	3.65841
HOXC9	1.24248	1.3206	1.15641	1.43045	1.15718	1.4213	1.60127	2.91216
RPS6KA2	1.09852	0.98457	0.911412	1.08294	1.03338	0.959615	1.65014	2.75632
CCNL1	1.38328	1.15152	1.16904	1.03986	1.16544	1.6747	1.98243	2.23307
SOCS1	1.00071	0.947897	1.03035	1.14873	1.4177	1.78466	2.49978	2.45705
TUFT1	0.937751	1.14958	0.956933	1.14387	1.08805	1.42398	2.08624	2.27918
C17orf58	0.901398	0.968716	0.839596	0.660214	0.770542	0.474102	0.58007	0.374617
ARL3	0.979249	1.06452	0.898492	0.837201	0.802982	0.738306	0.59185	0.44119
SEC22C	0.826881	0.848992	0.810843	0.843963	0.790787	0.570047	0.521269	0.461936
TMEM74B	0.985969	1.0846	1.00668	0.9131	1.08026	1.17587	1.57165	1.96311
RIC1	1.18223	1.08281	1.10152	1.08687	1.05877	1.12347	1.49977	2.03906
TP53I3	1.02094	1.00395	1.29337	1.3499	1.38407	1.84543	1.85249	1.82643
EIF3F	0.879636	0.838909	0.904926	0.894377	0.888185	0.664534	0.608614	0.453148
RPL5	0.867021	0.945012	0.91938	0.82236	0.833843	0.572518	0.653175	0.507532
C17orf107	1.02512	1.03182	1.09758	1.39245	1.17593	1.48399	2.08842	2.38529
TMEM217	0.932717	1.06671	1.03217	0.988001	1.16908	1.71486	1.97003	3.3102
MIA	0.890157	1.02189	0.866739	0.686355	0.981455	1.18051	2.05134	2.61124
EEF1A2	1.06227	0.982051	1.12619	1.38711	1.3637	1.97243	3.38165	3.23513
LIF	1.04718	0.982847	0.831975	1.11567	1.18548	1.25705	2.52151	4.68323
GATB	0.963195	1.09283	0.936247	0.958625	0.940684	0.587932	0.547759	0.42291
UQCR10	0.918292	0.920997	1.11888	0.823739	1.01566	0.676563	0.544309	0.400719
NOL8	1.17241	1.20974	1.26973	1.16618	1.10728	1.24401	1.50681	2.25917
NDUFA10	0.735967	0.725719	0.844897	0.857615	0.739727	0.54505	0.520717	0.497461
RAB34	0.903384	0.934273	0.931491	0.978284	0.968983	0.647918	0.596031	0.527524
HLA-DMA	0.953374	0.857523	0.782475	0.915466	1.09711	2.80808	1.99925	0.901057
UQCC1	0.89208	0.952465	0.998917	0.935372	0.791144	0.585407	0.518474	0.389231
PAGR1	0.936808	1.0123	0.994009	0.875368	0.763592	0.445274	0.534689	0.490084
EIF4A1	0.940292	0.903367	0.930693	0.845254	0.812977	0.528987	0.607633	0.769555
CELF2	0.881237	0.879531	0.864717	0.7139	0.738102	0.390897	0.570601	0.540052
SNUPN	0.828525	0.816469	0.731397	0.696947	0.743378	0.56046	0.516432	0.40985
PISD	1.02888	0.886376	0.890507	1.15576	0.972409	1.9079	1.93711	2.0895
IFNA4	1.38306	1.23457	1.67553	1.48122	1.18387	1.65864	1.83746	1.92543
SHANK3	1.27271	1.10847	1.30106	1.32511	1.49848	1.62029	1.75084	1.93592
MCAM	0.945042	1.0154	1.19443	1.62459	1.7572	2.65247	1.78836	1.60558
TNFAIP8L1	1.37611	1.35734	1.59575	1.70481	1.28545	1.91361	1.82023	1.75999
C15orf52	1.02353	0.974484	0.931556	1.0255	0.921253	0.946936	2.20088	4.98077
TDP1	0.8198	0.833176	0.8517	0.75064	0.777048	0.515805	0.551721	0.424167
CCDC121	0.92656	0.921923	0.903271	0.75606	0.784592	0.698598	0.656492	0.515214
ELMOD2	0.828281	0.948077	0.924151	0.824138	0.72904	0.70612	0.400555	0.397618
PYCARD	1.06055	1.20002	1.03718	1.08721	1.36336	1.89914	0.941621	0.411071
GRB14	1.21093	1.13026	1.20953	0.938226	1.04328	1.12097	2.48601	2.76412
SET	0.940839	0.974526	0.904633	0.832039	0.776817	0.510374	0.641536	0.626031
ZNF195	1.11753	1.37635	1.23552	1.37381	1.26093	1.28405	1.95663	2.82573
ZNF84	1.01805	1.05216	1.1783	1.16262	0.907276	1.17775	1.94964	2.50798
MTF2	1.06664	1.10225	1.0526	1.08103	1.11708	1.42057	1.58527	1.54919
TRMT1	1.17539	1.05953	1.25361	1.50362	1.14566	1.11916	1.71981	3.09652
CYTH1	1.00874	0.910486	0.83889	1.10511	1.22122	1.46829	1.51889	1.53429
WBSCR16	0.861984	0.785598	0.825073	0.907029	0.832135	0.567485	0.545462	0.522248
ATP5A1	0.815694	0.848196	0.952278	0.881772	0.885088	0.690169	0.56452	0.381915
HSD17B7	0.822591	0.778132	0.861809	0.838327	0.896547	0.705696	0.557348	0.346502
AQP10	0.959065	1.00207	1.01941	1.06386	1.37054	3.50394	1.60592	0.758843
ADRA1B	0.915611	0.808214	0.884972	1.22076	1.14129	1.94699	1.74514	2.54535
RASEF	1.12834	1.03029	0.980286	1.04488	0.949805	1.19833	1.5698	1.77994
FARS2	0.865933	0.85281	0.938619	0.941994	0.914763	0.588398	0.5288	0.426538
LYPLA2	0.738677	0.703184	0.787105	0.908543	0.792617	0.527437	0.441795	0.410863
CEMIP	0.823016	0.862549	0.892429	0.938288	0.880993	1.63651	2.11856	2.68198
KIR3DL3	1.32989	1.39644	1.6819	1.58885	1.2764	1.74624	1.86994	1.58686
OSBPL3	1.0949	1.02664	1.05077	1.21137	1.08546	1.28807	1.49093	2.51528
IL1RN	1.02036	1.08163	1.07109	1.36098	2.20398	2.11518	3.15194	2.16849
ZFP36L1	1.19771	1.28277	1.12726	1.15565	1.39062	1.67642	2.2018	2.7835
TM7SF2	0.957378	0.859429	0.88307	0.937962	0.907907	0.931124	0.424735	0.285742
NDUFS6	0.983873	1.01666	1.03643	0.860867	0.973064	0.654333	0.58641	0.531785
C10orf67	1.01557	1.02214	1.00166	1.20592	1.17194	1.50965	2.10168	1.57699
EIF1	0.794895	0.958424	0.906394	0.78345	0.882881	0.612583	0.585375	0.731062
OLR1	0.878539	1.06252	1.04536	1.03698	0.885504	2.02973	2.70954	2.80563
TMC4	0.976569	0.908942	0.983897	1.2285	1.16549	3.07831	2.14152	0.973107
ATP5G2	0.99854	0.994535	0.971758	0.95324	1.00006	0.769944	0.627325	0.461578
SAA2	1.05283	1.14037	1.072	1.16263	1.49712	16.2444	10.6472	3.28254
GTPBP6	0.968968	0.853011	0.855769	0.881932	0.930432	0.465637	0.495139	0.439069
ZNF99	1.06488	1.09044	1.14246	1.07835	1.28071	1.57918	1.6836	1.84912
NCR3LG1	1.03038	1.05902	1.11672	1.16189	0.927818	1.5058	3.26078	3.46448
TMEM135	0.824781	0.925792	0.965918	0.86649	0.814133	0.664876	0.440862	0.311853
ZNF444	1.1765	1.06662	1.10675	1.11491	1.37003	1.4191	1.74122	1.67648
ZNF429	1.19024	1.0139	1.16152	1.23872	1.26437	1.65623	1.78316	2.08896
PTTG2	0.880317	0.880875	0.69244	0.497201	0.656289	0.814818	0.755163	0.618151
ZNF714	1.10085	1.03674	1.18481	1.26446	1.26115	1.57301	1.80477	2.40505
ANKRD50	0.821839	0.866901	0.742785	0.712828	0.778743	0.645231	0.627338	0.410492
BNIP3	1.03174	1.03416	0.964431	0.819611	1.00839	1.04952	2.07857	2.92599
MINA	0.925087	0.949858	0.861976	0.815171	0.795974	0.499415	0.572942	0.53939
CCDC144A	1.49671	1.1204	1.17054	1.21062	1.12703	1.58565	1.79386	2.61697
GOLGA6C	1.17633	1.23694	1.39894	1.39299	1.11927	1.62623	2.07506	2.08007
EPHA1	0.974284	0.88057	0.958664	1.00837	0.934373	0.753701	0.529134	0.299371
CXCL8	0.934477	0.708521	0.895075	0.781285	0.656473	2.69068	10.2443	4.10547
GNPTAB	1.24362	1.1858	1.29968	1.32153	1.07389	1.55005	1.64216	1.99841
ADSL	0.849328	0.893531	0.9171	0.818665	0.831421	0.465265	0.497761	0.396619
ISG20	0.999601	1.13745	0.967017	0.874782	1.34526	1.55487	3.41597	2.38924
FUNDC2	0.825148	0.957101	0.973921	0.744763	0.827822	0.53814	0.578479	0.545542
ISG15	1.01981	1.02056	0.978006	0.991393	1.3884	1.66879	2.51125	1.88468
SEMA4F	0.907377	0.824237	0.750354	0.953796	0.972371	0.630459	0.532811	0.431495
P2RY6	0.878893	0.946904	0.940842	1.06697	1.71319	3.5821	2.91834	2.06026
DAP	0.844941	0.81642	0.830204	0.861168	0.921899	0.642062	0.520042	0.445677
GOLGA8R	1.4495	1.10877	1.31769	1.38827	1.28238	1.95724	1.97756	2.31569
CCL5	0.919951	0.861495	0.89312	1.21811	1.35331	2.55157	3.4007	1.87127
FABP6	0.894504	1.01508	0.996616	0.94998	1.06901	3.04311	2.58708	0.780928
TMBIM4	0.808096	0.900887	0.786922	0.720409	0.740365	0.627895	0.444207	0.296222
TNPO2	1.1045	1.06939	1.03182	1.16557	1.09127	1.21602	1.67931	2.39346
VGF	0.966547	1.19276	0.952553	1.06796	1.03208	0.912164	1.65259	2.77136
BTF3	0.876524	0.898192	1.00436	0.83469	0.882174	0.631812	0.668926	0.561816
TXNIP	1.0221	1.5129	0.827274	0.93717	1.16979	2.46558	7.22886	3.90125
MRPS18B	0.785198	0.717402	0.754429	0.748704	0.824883	0.532263	0.505143	0.390356
EIF4B	0.865286	0.96461	0.882873	0.747215	0.776519	0.647211	0.56705	0.479998
JKAMP	0.798392	0.83385	0.988185	0.898211	0.918478	0.633885	0.456132	0.43132
GPRASP1	0.96441	0.982866	1.14448	1.13884	1.29754	1.4001	1.49632	1.84348
LIPH	0.970978	1.38256	1.15875	1.41402	1.05209	2.60458	2.59975	2.89811
PEF1	0.99417	0.899207	0.935616	0.959485	0.999801	0.65074	0.567631	0.510894
NYNRIN	1.75228	1.71621	1.47835	1.41617	1.68305	1.76672	1.64981	2.81023
CXCL1	0.963574	0.818213	1.33477	1.04685	0.940555	2.45664	4.87019	3.07627
FBLN1	1.01395	0.919318	0.983318	1.31833	1.23741	2.34059	1.78207	1.58461
HFE	0.955859	0.906281	0.974153	0.913603	1.01439	0.857621	0.589757	0.376489
ID3	0.902091	0.908553	1.04999	1.00959	0.998401	0.806504	0.552251	0.338519
ATF3	1.14212	1.01851	1.17147	1.12566	1.32006	2.17473	2.44094	3.6629
CTSA	0.81528	0.732704	0.8188	1.00728	0.787771	0.79484	0.447094	0.352201
ZNF746	1.30771	1.22458	1.1991	1.16507	1.25958	1.27528	1.4435	2.08967
HOXC8	1.3984	1.34443	1.22424	1.44627	1.21499	1.36782	1.61635	2.44359
LSM2	0.862105	0.91914	0.972049	0.829778	0.992009	0.541417	0.576906	0.448593
SAP30	0.834984	0.931505	0.768674	0.638551	0.746976	0.50169	0.533789	0.479904
FAM175A	0.949851	0.93765	0.914886	0.881013	0.810023	0.649075	0.662795	0.467575
SPRY1	0.867025	0.74465	0.640918	0.752528	0.674998	0.469603	0.620189	0.657435
CNP	0.879829	0.92927	0.700727	0.643642	0.636881	0.776529	0.85537	0.597011
GGTLC2	0.987493	0.927206	1.0356	1.08337	1.30384	2.00563	1.98397	1.60361
TUBA1A	0.821016	0.759216	0.813572	0.865739	0.813706	0.553809	0.529264	0.451641
PMEPA1	1.09283	0.955085	0.861256	1.34556	1.08727	1.35468	2.23682	5.92258
SRGAP2B	1.34846	1.06021	1.16095	1.25053	1.54444	1.80109	1.62828	2.93655
ATP5G1	0.868483	0.94299	1.04103	0.79929	1.01988	0.746773	0.511766	0.346304
GGT1	0.994882	0.911657	0.922074	1.08549	1.33377	2.06822	2.06236	1.46347
HRASLS2	1.1147	1.07516	0.913422	1.1055	1.78015	2.3634	2.72002	1.23001
EDIL3	1.03056	0.997351	0.952517	0.994246	1.32109	1.29162	0.45329	0.20992
NFYC	1.02328	0.930168	0.837969	0.831201	0.898193	0.646999	0.591618	0.51169
COX20	0.951089	1.0428	0.895217	0.935701	0.874763	0.54551	0.556162	0.555608
LRG1	0.964123	0.917305	0.970671	1.18365	1.14218	5.26178	2.4032	0.630565
BTG1	1.00468	1.06151	0.882933	0.862635	1.10058	1.43937	1.85656	2.2398
AKR1A1	0.869829	0.778621	0.848173	0.849363	0.950201	0.937877	0.468259	0.256025
ARPC4	0.876802	0.878339	0.868523	0.795381	0.86794	0.677023	0.646397	0.602668
CLEC18B	1.0703	1.03836	1.0863	1.09839	1.21702	1.23059	1.50545	2.71356
TSTD1	0.976418	0.983105	1.01696	0.806118	1.11549	1.03306	0.693914	0.32603
COG4	0.874073	0.806297	0.897953	0.948463	0.809657	0.732848	0.49015	0.405685
DGKD	1.2574	1.09898	1.05312	1.30633	1.10722	1.03384	1.59536	1.90079
CINP	0.842261	0.906861	0.878951	0.866814	0.815018	0.575851	0.616709	0.531929
CACNG4	1.06238	0.865799	0.881991	1.00239	0.991974	0.748227	0.514483	0.58165
PHPT1	1.14406	1.00216	1.04792	1.02682	1.22834	0.96786	0.693477	0.50391
GCOM1	0.887969	0.838459	0.773221	0.70826	0.80559	0.609053	0.65578	0.542112
SMC2	0.850462	0.8699	0.85253	0.836439	0.875365	0.685356	0.625725	0.575097
LOX	1.02852	1.04564	0.936443	0.823266	0.804912	1.54023	1.62488	2.56895
HIST1H4D	0.890908	0.613753	1.00736	0.91447	0.714001	0.40976	0.28227	0.251199
BPGM	0.985384	0.954733	1.02639	0.871691	1.09	1.42882	1.90541	1.78749
COPS7A	1.02114	0.880178	0.811331	0.854984	0.899971	0.543106	0.558874	0.521697
MSANTD3	1.09306	1.1796	1.29298	1.17818	1.08306	1.03874	1.67871	2.72897
ZNF257	1.01953	1.00482	1.23871	1.13833	1.21901	1.46712	1.53836	1.77436
JMJD7	1.0296	0.932097	1.04273	1.08675	1.00089	0.741406	0.593827	0.502474
CKS1B	0.812774	0.833203	0.899337	0.674607	0.948701	0.558717	0.506158	0.38798
ZNF707	0.985641	0.958721	1.03854	1.15822	1.04876	1.13428	1.54881	2.25216
ATAD3A	1.08638	1.03751	1.21655	1.37771	1.16915	0.932863	1.41781	2.0718
PRMT6	0.947095	1.11177	0.945818	0.820499	0.915557	0.51601	0.64396	0.521659
AP1S3	0.819837	0.894504	0.785226	0.75463	0.750122	0.617797	0.752794	0.721639
TRIM46	1.04888	1.14282	0.997419	1.15882	1.42836	1.51562	1.76851	1.90611
SMC1A	1.16939	1.14002	1.13652	1.00124	1.00892	0.849778	0.710185	0.412362
ENSA	0.842735	0.79037	0.862099	0.808292	0.840577	0.730565	0.583336	0.50281
RAB11FIP3	1.20795	1.05837	1.07171	1.20927	1.27373	1.40484	1.58467	1.90778
LAMC2	0.881864	0.915129	0.922124	1.00902	0.984727	1.0915	1.56655	2.14121
ZNF763	1.35043	1.26175	1.65759	1.9536	1.42531	1.91855	1.84601	1.79592
PARP12	1.07425	1.09128	0.927549	1.0706	1.10388	1.25586	2.72841	2.42067
PSMC2	0.933062	0.939288	1.00719	0.931516	0.854163	0.647364	0.660139	0.661559
SOCS3	1.12928	1.13996	1.04178	1.11692	1.27529	1.34372	2.46608	2.28499
EDN2	0.950426	1.02607	1.05641	0.993318	1.71558	2.44805	1.18897	0.371459
SLC2A5	0.967535	0.980165	0.864586	1.01977	1.42929	4.16223	1.08664	0.401119
APEX1	0.884142	0.881804	0.862228	0.831578	0.796688	0.569618	0.582393	0.535848
TRIQK	0.97005	0.90826	0.92717	0.873493	0.980686	0.61172	0.602895	0.389165
PSME1	0.845624	0.773836	0.883867	0.886356	1.00365	0.71426	0.621213	0.394053
RUFY2	1.54045	1.78124	1.4729	1.39938	1.20094	1.46413	1.59506	1.98534
RPL28	0.853173	0.78033	0.64471	0.593159	0.578459	0.584137	0.754072	0.707507
CD55	0.926891	0.899727	1.04908	1.17232	1.0347	1.26187	1.73575	2.69003
PLAC1	0.924186	0.971644	0.859267	0.89774	0.827711	1.14923	1.56352	1.80385
LOXL3	0.987219	1.00383	0.926041	0.99206	1.07626	1.19638	1.81398	2.17158
KRTAP1-5	0.905604	0.845388	0.878254	0.709965	0.975169	1.23085	2.34821	2.76078
MAGED2	0.824637	0.801442	0.853996	1.02478	1.03918	0.917856	0.66945	0.247563
MRPS14	0.964809	0.95501	1.00665	0.822104	1.0723	0.728593	0.555184	0.455525
SLPI	1.01028	0.890326	1.12924	1.10785	1.35369	2.88473	3.63569	2.38666
RFESD	0.892764	0.91964	0.97596	0.923807	0.827143	0.663156	0.577995	0.404896
DUSP5	0.952658	1.02983	1.07252	0.908827	1.15089	1.48556	2.95632	2.87593
MFSD6	0.787902	1.0139	0.96995	0.910452	0.878626	0.818779	0.412654	0.347835
HGS	1.02193	0.965679	0.9796	1.1644	1.09332	1.08451	1.24744	1.9432
FRRS1	0.855732	0.770206	1.00566	0.931592	1.08339	0.696938	0.302612	0.318605
CCBE1	0.868823	0.845431	0.859058	0.823425	0.782555	0.67441	0.58595	0.670299
SDHA	0.78545	0.75795	0.949953	0.937613	0.865308	0.624627	0.545503	0.440005
SLC2A9	0.873036	1.0075	0.826188	0.911909	0.856254	0.794825	0.665882	0.319425
CSRP2	0.886514	0.998155	1.4365	1.34204	1.58101	1.47394	2.01852	1.78956
ISCA2	0.858347	0.890239	1.00744	0.782716	0.948351	0.616085	0.573075	0.400321
IFT88	0.899115	0.927244	0.86411	0.809097	0.826975	0.64698	0.535494	0.54034
CAV2	0.928656	0.959694	0.909813	0.795118	0.754938	0.527237	0.621723	0.429613
ACP5	0.843836	0.893973	1.13097	1.36476	1.80448	2.79714	1.58229	0.836594
CKS2	0.912188	0.727185	0.47986	0.430718	0.576069	0.679532	0.698329	0.675967
PML	1.1037	0.987533	1.14009	1.55063	1.28458	1.55992	2.10407	1.84977
TMEM222	0.725086	0.707602	0.905302	0.88513	0.688871	0.60357	0.462527	0.434084
TPM4	1.07081	0.923776	0.958601	0.889279	1.0149	1.06739	1.41714	1.88066
HIST1H1C	1.04335	0.793921	0.839061	0.66745	0.574454	0.52606	0.663284	0.61544
TNFSF15	0.983588	0.976263	0.909674	1.04787	1.04707	2.25766	1.6709	1.32412
S100A9	0.912582	0.959362	0.935736	0.949796	1.38157	3.43894	7.32449	2.83641
RIMKLB	1.05417	0.912461	0.936615	1.01593	1.01195	1.28246	1.91157	2.0623
HLA-DOB	0.980548	0.965723	0.931318	1.00622	1.1014	1.55381	1.77218	1.96625
MDP1	1.05195	1.20707	1.01784	0.870941	0.876232	0.687902	0.64682	0.485954
PLLP	0.911815	0.789049	0.739224	0.991906	0.921264	0.875434	0.499118	0.385302
HIST1H4B	0.999694	0.70153	0.964318	0.968096	0.764433	0.444225	0.324028	0.289009
COL20A1	1.02567	1.04378	1.02412	1.15706	1.16403	1.54073	1.66377	1.80085
HDDC2	0.978575	1.00397	0.961427	0.826493	1.00979	0.723525	0.740389	0.411286
HIST1H1D	0.988722	0.421056	0.678765	0.653067	0.405377	0.359425	0.319332	0.283384
WSB2	0.967951	0.991722	1.0235	0.8034	0.879879	0.530628	0.598123	0.557778
ARID5A	1.06897	1.04066	1.0989	1.34501	1.57063	1.9427	2.2615	1.57623
OGFOD3	0.978216	0.864159	0.934014	1.03104	0.870259	0.607617	0.441145	0.419198
NUPR1	1.04874	1.03059	0.83626	1.14114	2.60744	5.22454	4.82975	2.71936
NUCKS1	0.905729	0.946804	0.803372	0.671661	0.796439	0.629594	0.567553	0.447179
SBSN	0.91692	0.890211	0.869559	0.763364	1.168	0.946631	1.57927	2.92035
TUBA1C	0.82473	0.874603	0.786645	0.826793	0.790707	0.523743	0.545137	0.467686
ANO10	0.8478	0.843372	1.04555	1.03214	0.948267	0.783504	0.534093	0.460249
PHB	0.829665	0.834989	1.01333	0.95422	1.01835	0.590522	0.541758	0.471955
SOX2	0.904392	0.78139	0.812656	0.666191	0.886099	0.834298	0.307712	0.116363
SLC2A6	1.37104	1.23283	1.56068	1.83757	1.22572	1.82501	1.82273	1.73016
RAN	0.783744	0.862853	0.817747	0.757567	0.732813	0.439233	0.568049	0.449482
NSMCE1	0.753204	1.17388	0.899761	0.754635	0.974339	0.51904	0.482662	0.310338
TXNDC5	0.947976	0.851189	1.03878	1.08838	0.801696	0.607181	0.512755	0.712231
SPC25	0.957383	0.959596	0.936457	0.868867	0.912162	0.603505	0.580548	0.543679
COQ5	0.928447	1.16116	0.830193	0.716157	0.728686	0.647098	0.744312	0.420518
FXYD3	1.11728	1.01302	1.20337	1.23854	1.7115	2.06935	1.03986	0.760776
TAS2R30	1.52474	1.44374	1.5425	1.34824	1.21288	1.50595	1.32872	1.93122
HIST1H3C	0.998295	0.893512	0.981524	0.802409	0.846332	0.611246	0.653059	0.542425
ABCG2	0.961322	0.950021	0.955767	0.930712	0.912244	0.780868	0.517156	0.589946
LBH	0.925562	0.872311	0.822957	0.891124	1.02301	1.26706	1.66619	1.96483
PDE7A	1.19538	1.07126	1.27351	1.28486	1.24492	1.5858	1.48454	2.54727
AGPS	0.94738	0.953987	1.0182	0.927911	0.897087	0.694418	0.561127	0.404451
SCAMP5	1.06989	1.01483	1.07185	1.09182	1.29037	1.62009	1.58333	1.49109
MCM6	0.868051	0.961491	0.864975	0.702238	0.517731	0.766075	0.659444	0.487008
LRTOMT	0.901893	0.905567	0.793205	0.881809	0.929286	0.71957	0.550521	0.540642
RPS2	0.906922	1.02684	0.855802	0.841839	0.884651	0.704754	0.57968	0.565477
CRLF1	0.922285	0.876833	1.11413	1.18914	1.4568	2.39075	1.95607	1.30367
ZNF436	0.904952	0.886201	0.949697	0.987752	1.07491	0.873826	0.616164	0.482715
GSTZ1	0.979414	0.978808	0.962429	0.964242	1.04702	0.91517	0.636894	0.443533
TUBB3	1.20382	0.983173	1.09852	1.26409	1.22735	1.24166	1.58998	2.33185
GAD1	1.25139	1.24066	1.23124	1.32234	1.01397	1.41533	1.66997	1.93468
RNF207	1.26697	1.58942	1.1543	1.46927	1.46704	2.4268	1.66132	2.05316
DCAF5	1.18389	1.48392	1.26785	1.04266	1.16371	1.60638	1.66362	1.80158
DOK3	1.26165	1.36259	1.1304	1.49696	1.2211	1.13403	2.04977	3.3702
NINL	1.09257	1.0409	1.13557	1.50012	2.42956	3.81958	1.66327	1.15377
ECHDC3	0.946474	0.78661	0.991756	0.837431	0.976433	0.885024	0.594343	0.457061
BEX2	0.745097	0.924698	0.946004	1.02297	1.16971	1.45697	2.05396	2.59876
THAP11	0.899059	0.766321	0.831633	0.838894	0.806917	0.569557	0.586328	0.501897
TNFRSF21	0.856429	0.853489	1.05196	1.1785	0.972669	1.78346	1.52523	2.10911
JMJD8	1.00909	0.885331	0.960221	1.06629	0.795385	0.640305	0.49906	0.480689
MTRF1L	0.839697	0.880859	0.810745	0.741532	0.74756	0.541839	0.714124	0.79889
ENC1	0.998523	0.929665	0.752549	0.656665	0.860569	1.46027	2.3287	2.45986
SERINC3	0.733884	0.658977	0.727736	0.787821	0.728735	0.719747	0.411548	0.322939
PBX4	1.17081	1.08898	1.40796	1.52071	1.31575	1.625	1.53749	1.65377
SLC35D1	0.891772	0.825864	1.07392	0.962187	0.957228	0.667415	0.539335	0.522849
TMED1	0.894294	0.804221	1.03843	1.14893	0.789696	0.581824	0.455249	0.410386
SERPINB7	0.887732	1.00704	0.980693	1.02456	0.832885	1.1249	1.70876	3.09615
TRIM15	0.953904	0.951804	1.00237	0.994925	0.997877	1.23593	1.78311	1.46518
GABARAPL1	0.978298	0.963162	1.03805	1.53735	1.51497	1.82387	1.94198	1.50039
PABPC1L	1.29876	1.18929	1.58359	1.79041	1.6173	2.23577	2.79023	3.96294
ALG6	0.823753	0.778125	1.05186	0.940019	0.750927	0.624721	0.44343	0.362328
COMMD7	0.841084	0.789361	0.820783	0.799837	0.893385	0.735982	0.655219	0.635862
SLC47A1	0.831584	1.03713	1.05386	1.12501	0.989714	0.863035	0.648848	0.406081
TCHH	0.92779	1.07157	1.26939	1.11319	1.1038	1.58841	1.55955	2.20986
SEC62	0.889459	0.991386	0.786689	0.855465	0.750009	0.542202	0.550161	0.407922
NEBL	1.24217	1.16876	1.17172	1.12815	1.43505	2.17752	1.71645	1.97168
NPIPB5	1.33881	1.24647	1.31555	1.77299	1.12824	1.79981	2.00367	2.47586
NT5DC1	0.942339	0.881511	0.907886	0.962039	0.9595	0.749564	0.688237	0.519743
PRKAG1	0.804335	0.814299	0.872613	0.911689	0.739336	0.592827	0.587194	0.47903
SPINK5	1.04588	0.906606	0.857052	0.877005	1.13338	2.67382	1.60234	0.684502
HNRNPD	0.965369	1.0137	1.02396	0.948281	0.902273	0.634796	0.673167	0.736594
ZDHHC11	1.21966	1.18898	0.771707	0.674166	0.823332	1.67731	2.26634	2.48429
TMTC4	0.930433	0.939472	0.917209	0.803569	0.668339	0.648813	0.636019	0.355552
SEH1L	0.940801	0.986473	0.970466	0.848029	0.833405	0.473092	0.64886	0.719161
AGAP3	1.03285	0.990288	0.961426	1.258	1.01341	0.575872	0.451312	0.584874
PSMC5	0.872929	0.917014	0.92692	0.814137	0.814205	0.537138	0.576296	0.668465
DRG1	0.828426	0.872956	0.924485	0.870459	0.85912	0.600719	0.608835	0.533588
SLC12A7	0.882133	0.872571	0.896504	0.929464	0.973971	1.65855	1.965	1.93478
TPST1	0.927771	0.952744	1.13158	0.917321	1.0175	1.7256	1.70573	1.51036
USP36	0.846816	0.916329	1.031	0.91402	0.92814	0.863406	1.45148	2.30554
CBR3	0.905377	0.916819	0.759145	0.702733	0.980259	0.752168	0.666174	0.365813
S100A7	0.941495	0.821979	0.956365	1.01377	1.11605	1.10463	2.52456	3.9485
WDFY1	0.87263	0.990833	0.816632	0.778618	0.855182	0.676159	0.729221	0.455192
GSR	0.998814	0.950789	0.961155	0.876103	0.91625	0.709789	0.595196	0.510002
SDHC	0.86464	0.871134	0.856289	0.860237	0.900421	0.64898	0.554741	0.444541
PAPLN	1.04014	1.10821	1.07617	1.39992	1.50367	2.82351	1.57892	0.978152
PRDX3	0.835425	0.79848	0.779712	0.656761	0.679645	0.416246	0.477802	0.268253
NMNAT3	0.959326	0.912385	0.898017	0.981043	1.1858	0.867763	0.638316	0.343271
TRIB1	1.17714	1.02242	1.04977	1.06636	1.19827	1.68177	2.22021	1.87888
FIBP	0.901045	0.842808	0.859813	0.920825	1.12989	0.644039	0.494574	0.429242
TMEM45A	0.888052	0.835952	1.01824	0.920753	0.773297	1.2526	1.61702	3.24518
PCBP1	0.988197	0.967659	0.874024	0.918086	0.927032	0.601142	0.651673	0.565348
ECH1	0.817924	0.853176	0.831888	0.808839	0.798778	1.15079	0.755898	0.339962
APOL2	1.12396	1.05927	1.11987	1.29295	1.25107	1.78396	2.00313	1.73741
CHTF8	0.727565	0.706421	0.743783	0.787525	0.837836	0.534492	0.549277	0.432613
POLR2A	1.06093	1.11501	1.10974	1.15919	0.977483	1.14052	1.35908	1.64765
S100P	0.998879	0.918172	0.927437	0.968001	1.39886	2.89114	5.66955	6.61328
RNF216	1.26016	1.24447	1.26759	1.07798	1.13376	1.27178	1.44454	1.99539
YIPF5	0.876138	0.87493	0.911245	0.873209	0.88228	0.789963	0.641154	0.561107
CD24	1.10589	1.05032	1.02631	0.991701	1.24217	2.67755	2.45498	3.36257
KREMEN1	1.11137	1.04498	1.18671	1.36228	1.04223	1.22443	0.67667	0.470314
MPP7	0.885505	0.917881	0.798734	0.871787	1.02648	0.682473	0.568223	0.321987
NLRP1	1.08258	1.03826	1.0992	1.37041	1.24639	1.72899	1.88826	1.76325
PINLYP	1.07001	1.07114	1.19393	1.16783	1.18148	1.63583	1.61108	1.36486
ZFAND2B	0.929045	0.89594	0.895479	0.921668	0.917053	0.593248	0.641417	0.519865
TWF2	0.864613	0.802259	0.777072	0.879731	0.964822	0.826479	0.598812	0.382208
MGAT1	0.730053	0.760216	0.822151	0.95495	0.691773	0.72575	0.460592	0.451658
CABYR	0.944082	0.920925	0.773687	0.767742	0.796825	1.40221	1.75492	1.43273
TACO1	0.987386	0.956169	0.997913	1.01209	0.934689	0.643558	0.705717	0.659433
SNRNP70	0.878274	0.775614	0.883619	1.04435	0.851321	0.628206	0.531344	0.492661
METTL6	0.877731	0.917494	0.906097	0.909903	0.88724	0.667255	0.60667	0.52095
RPS3	0.901023	0.947307	0.96626	0.889636	0.928441	0.817956	0.749431	0.578753
LMNTD2	1.29022	1.06696	1.34577	1.50446	1.56785	1.96093	1.8024	1.81916
FITM2	0.880816	1.08424	0.943974	1.01811	0.921966	0.74704	0.437896	0.452822
CEPT1	0.792897	0.817981	0.909773	0.694855	0.919467	0.573964	0.496299	0.401631
EBLN2	1.24246	1.30424	1.34685	1.0812	0.93969	1.19364	1.66679	1.96913
MFI2	1.06797	1.02629	1.09491	1.10388	1.17758	1.68077	1.65397	1.98677
WRAP53	0.927297	0.933215	0.962761	1.0664	0.911809	0.676002	0.664493	0.644636
TGFBRAP1	0.932817	0.9272	0.902667	0.819966	0.847404	0.580334	0.643188	0.596942
ZFAND3	1.10078	1.01774	1.12309	1.0285	1.21377	1.24093	1.4019	1.66692
ORAI3	0.952884	0.949485	0.707091	0.884189	1.34678	0.959823	0.459184	0.278909
SNAPC4	1.03182	1.44943	1.22408	1.23651	0.994526	1.13523	1.45403	2.43503
FOSL1	1.28307	0.955036	0.93993	1.20605	1.02878	0.780476	2.48432	6.25653
PARP10	1.17743	1.02282	1.09972	1.38385	1.40023	1.54743	2.57403	2.16367
FAT1	1.04896	1.0048	0.956365	1.30372	1.13324	1.76609	2.15176	2.37858
C3	0.971138	0.873444	0.94083	1.3162	1.30883	4.57125	3.17425	1.72963
MYEOV	1.03933	0.913682	0.771707	1.15596	1.29885	1.08002	1.7447	2.75078
ASRGL1	1.70987	1.62936	1.72234	1.87322	1.45713	2.13452	1.71369	1.99912
GTF2E2	0.874257	1.01137	0.825157	0.713284	0.78066	0.535208	0.64211	0.497587
RAB31	0.880027	0.931046	0.896216	0.807185	1.08513	0.735948	0.610779	0.357952
FRMD5	0.892729	0.907429	0.77534	0.730332	0.679002	0.557258	0.671703	0.789091
COX4I1	0.903142	0.887733	0.948697	0.885364	0.989099	0.863623	0.658793	0.535358
ATRAID	0.8476	0.91075	0.899182	0.935671	0.910782	0.842206	0.553425	0.377648
IAH1	1.04527	1.14384	0.864854	0.765337	0.990779	0.67833	0.637566	0.431542
ZNF839	1.32032	1.15239	1.05322	1.32927	1.27326	1.4877	1.76023	2.03461
LMAN2	0.908087	0.868302	0.962041	1.07051	0.935932	0.828499	0.516573	0.472701
KCTD12	0.976134	0.901276	0.760717	0.586936	0.612074	0.487677	0.61278	0.530298
NTHL1	1.09333	0.983773	1.08831	1.04179	1.14998	0.600752	0.517575	0.442346
KCNMB3	1.00729	1.16051	1.20871	1.24461	1.35683	1.60053	1.83478	1.9921
TAF9B	1.02788	1.35509	0.871808	0.816943	0.714958	0.526044	0.347344	0.291423
ZNF587	1.28227	1.51185	1.19886	1.17555	1.21136	1.51601	1.65883	2.56722
NUPL2	0.916146	0.989876	1.02658	0.99762	1.1029	1.16953	1.56433	1.81706
PSMD6	0.842487	0.930842	0.911582	0.871646	0.827254	0.572666	0.715759	0.65316
FOLR1	1.04154	0.907248	1.02037	1.0637	1.07273	2.06773	1.89408	1.42724
SNAPIN	0.965939	1.17006	0.996663	0.877002	1.1105	0.658362	0.576892	0.42801
OBFC1	1.00798	0.923699	0.921597	0.817119	1.00663	0.771108	0.733801	0.398593
F2R	0.85277	0.755888	0.717326	0.956817	0.744634	0.597701	0.377281	0.349977
CCDC84	1.22322	1.26799	1.47549	1.40206	1.08809	1.21441	1.30629	2.19516
AGTPBP1	0.957645	0.935665	0.804305	0.792307	0.684053	0.524152	0.708468	0.78109
TRABD2A	1.11005	1.00792	1.08695	1.1139	1.04614	1.2695	1.83068	1.90839
DHX34	0.988801	0.951503	1.12236	1.15863	1.0499	1.01566	1.4098	2.11289
STRIP2	1.04283	1.09274	1.19052	1.19023	1.07512	1.16155	1.58464	2.10684
GNPDA1	0.816577	0.807489	0.779233	0.812872	0.819976	0.551205	0.616811	0.554108
AMPD3	0.968994	0.946325	0.998381	1.11437	1.0781	1.26895	1.63973	1.91948
KLF17	1.50182	1.32501	1.49707	1.76388	1.42702	1.87619	1.72071	1.81188
STOML2	1.02595	1.09407	0.946887	0.899499	1.01224	0.527035	0.522398	0.485822
ASH2L	0.774127	1.12004	0.892866	1.00814	0.771475	0.580533	0.653935	0.519586
KRBA2	1.33709	1.20213	1.58366	1.73133	1.29985	1.90416	1.88932	1.6886
PTPRR	0.802785	0.829823	0.919258	0.868465	1.03538	1.07986	2.28844	2.22907
COQ2	0.974767	1.01105	0.89623	0.829589	0.760226	0.680171	0.531808	0.439386
RECQL5	0.936702	0.965895	1.08625	1.09306	0.927143	0.877171	1.22329	2.54496
SNX2	0.920494	0.993138	0.972169	0.838252	0.939933	0.704187	0.65346	0.484765
FER	0.860843	0.862491	0.819881	0.990499	0.798796	0.525158	0.623146	0.70492
TBC1D3B	1.49103	1.36347	1.14715	1.58542	1.50761	2.38244	2.31824	3.49779
NDUFB6	0.89697	1.1246	1.05193	0.8445	0.964826	0.728017	0.622162	0.464966
CHD1	1.06684	1.10611	0.987578	0.943028	0.933461	1.02677	1.32937	1.7656
CASP6	0.820304	0.92967	0.864498	0.840746	0.904809	0.702348	0.634674	0.436643
ARF1	0.851952	0.792967	0.856767	0.779957	0.766517	0.560821	0.605795	0.523226
LSM6	0.98237	0.885627	0.915351	0.748219	0.944999	0.525279	0.543759	0.527091
FKBP1A	1.07776	1.09348	1.10088	0.985778	1.09588	1.11086	1.44739	1.90701
CARD14	1.09982	1.02561	1.27998	1.39854	1.38627	2.25353	1.94701	1.61346
CTDNEP1	1.00744	0.965851	0.966175	1.17091	0.958975	0.566369	0.538807	0.599135
PSMB2	0.795192	0.889219	0.819759	0.704941	0.658987	0.625579	0.545686	0.485821
MRPL43	0.934358	0.923075	1.00931	0.911877	1.02236	0.648332	0.617858	0.464462
TPM2	1.28759	1.13504	1.29724	1.93893	1.71071	2.59256	2.22365	3.41333
GOLGA6L4	1.39059	1.27531	1.6243	1.84557	1.35655	1.90549	1.66071	1.97535
RIPK2	0.978356	1.03812	1.09911	0.951947	1.0803	1.22841	2.13492	1.82618
HOXB9	0.895494	1.00692	0.858969	1.07065	0.984708	1.16352	1.85052	2.30588
PPP2R5A	0.900497	0.921841	0.772391	0.750172	0.829049	0.657833	0.64636	0.500739
ITGB7	1.13127	1.05833	1.20689	1.3082	1.27169	1.47781	1.5713	2.24838
EGFL8	1.2176	1.24519	1.48846	1.94171	1.46446	1.66223	1.6385	1.92287
CHRNB3	0.922619	0.995425	0.868819	0.687474	0.743074	0.52269	0.592493	0.682316
ASB1	0.970998	1.06826	0.94417	1.01907	0.92182	0.855848	1.23502	2.14865
C1orf127	1.30492	1.14086	1.38802	1.19991	1.31293	1.59486	1.6504	1.40233
CLIC3	1.09108	0.975963	1.08306	1.3356	2.08372	3.61738	2.29903	0.929335
EIF2B2	0.884279	0.874426	0.829366	0.859391	0.805799	0.589921	0.654234	0.688379
NACC2	0.989982	1.15272	1.15608	0.876568	0.967785	0.810325	1.47277	2.66074
FOXD4	1.03253	0.951609	0.817847	0.786556	0.68645	0.780751	1.47596	2.0462
KIF4A	0.902535	0.783518	0.606072	0.705041	0.699528	0.739894	0.708768	0.765337
AVEN	0.975414	1.00517	0.950507	0.805363	0.931792	0.584898	0.693992	0.498368
PAG1	0.939702	0.961977	1.22477	1.23237	0.966345	1.26085	1.4608	2.06737
TMEM121	0.842648	0.943152	1.63392	1.36517	1.43401	2.13979	1.59818	1.41482
FNDC3B	1.10692	1.11327	1.01672	0.948746	1.12872	1.43421	1.66424	1.98914
TSPAN1	0.892569	0.843876	0.938168	1.07543	1.19254	1.56874	0.692712	0.287374
NDUFB8	0.912977	0.955733	1.0904	0.991598	1.02858	0.772486	0.601601	0.554753
DEFB1	1.26006	1.1377	1.51104	1.44116	1.63616	4.18245	5.37026	2.8166
PROS1	0.886223	0.943213	0.955135	1.00923	1.03826	1.93439	2.05459	1.449
KRT80	0.95117	0.82314	0.761978	0.993994	1.23884	0.842156	1.5921	4.3948
CDC42	0.950528	0.923486	0.865055	0.777539	0.819827	0.695973	0.689772	0.588951
TMEM9	0.828071	0.795719	0.990859	0.997559	1.00059	0.831928	0.511538	0.379287
ANP32E	0.909199	0.977963	0.89921	0.808312	0.842195	0.613191	0.673074	0.616189
SERBP1	0.954645	1.07199	0.884983	0.734828	0.756637	0.586062	0.6249	0.588728
TRAPPC6A	0.880714	0.92833	0.949565	0.826662	1.08664	1.49799	0.809068	0.336098
ZMYND8	1.23723	0.979013	0.865051	1.15833	1.60626	2.49147	2.0753	2.34102
KIAA1715	0.875034	0.87066	0.907229	0.990318	0.902838	0.641126	0.474778	0.599499
PPP1R15A	1.19197	0.940916	1.00321	1.21872	0.993985	1.28703	2.60222	3.91452
NUGGC	1.44218	1.42921	1.79528	1.88311	1.28356	1.85967	2.35632	1.69896
WDR90	1.0904	1.17693	1.32011	1.45287	1.09733	1.33796	1.53853	2.16551
FYB	1.24627	1.52972	0.807663	0.981515	1.3211	2.36521	2.85599	1.93908
STX1A	1.08013	1.08522	1.02446	1.34722	1.09637	1.17316	1.88011	2.55847
ARHGEF28	1.23066	0.985652	1.1684	1.18065	1.36093	2.14876	1.9797	2.62416
NQO2	1.07519	0.92608	1.03885	0.975186	1.25726	0.866171	0.578762	0.377068
FGL1	0.793882	0.865935	0.868213	0.78916	0.703756	1.39304	1.4552	2.66603
FAM46A	1.0296	0.969711	1.12602	1.13245	1.03305	1.77303	2.56235	1.97018
PPP1R12B	1.10254	1.30021	0.968971	1.48964	1.35	1.89879	1.58746	1.66604
NOL11	0.764821	0.840152	0.925922	0.790631	0.762256	0.517677	0.644692	0.696435
SPG21	0.882074	0.960727	0.93482	0.863384	1.00545	0.675479	0.698668	0.603285
GSDMB	1.10618	0.980762	1.36705	1.36922	1.55715	2.92503	2.90472	1.76631
GNB2L1	0.979138	0.895515	0.879941	0.96294	0.927922	0.691065	0.663005	0.502754
MLST8	0.943203	0.850353	0.799757	0.952145	0.778919	0.511762	0.476521	0.434968
CRTC2	0.99642	1.04227	1.06478	0.942487	0.914531	1.07326	1.4683	1.73698
C6orf226	0.992796	1.0866	0.898726	0.868256	0.856321	0.813065	0.643111	0.537496
C5orf42	1.34784	1.17115	1.32567	1.52827	1.61167	1.65463	1.29037	1.21081
KCP	1.2805	1.21866	1.3828	1.57868	1.29162	1.73919	1.71633	1.6063
SRRM2	1.31388	1.48552	1.3272	1.27831	1.04472	1.17232	1.36768	1.84252
PMAIP1	1.19047	1.19204	0.982781	0.954851	1.16609	1.61464	2.5423	2.74456
COQ7	0.940471	1.1744	0.928253	0.967883	0.967614	0.701174	0.676814	0.600062
SULT1A2	1.22983	1.18132	1.3303	1.5527	1.24816	1.81446	1.6748	1.92978
POU5F1	1.25662	1.32314	1.35432	1.50577	1.21189	2.20258	1.93575	2.04989
EYA2	0.924023	1.03132	1.02638	0.978471	1.1333	0.883719	0.672975	0.496579
FAM228B	1.09779	1.30063	1.03594	0.887942	1.50949	1.93956	2.26539	1.69893
NDRG1	0.999421	0.962427	0.990192	1.14268	1.19587	1.59542	1.5979	1.77456
GOLGA6L9	1.37486	1.27295	1.60681	1.77073	1.32903	1.86662	1.62337	1.95505
HIST1H3I	0.997773	0.943793	0.981506	0.842986	0.728068	0.511654	0.63395	0.561491
GEMIN8	0.960979	0.856082	0.763088	0.841114	0.911453	0.697893	0.632154	0.451118
TSG101	1.00608	1.14515	0.852392	0.769253	0.825595	0.660932	0.776097	0.640896
RTCB	0.767135	0.824681	0.899512	0.921327	0.857784	0.551184	0.642021	0.569897
RFC5	0.890927	1.00144	1.21062	1.04537	1.0061	0.731475	0.665093	0.576196
PDCD7	1.0624	1.27576	1.16455	1.1327	1.25445	1.35855	1.54145	1.86503
CTSB	1.04805	0.844976	0.935283	1.03631	0.987153	1.65805	2.54793	2.19953
ANGPTL4	0.984047	0.906156	0.983176	1.24533	1.33458	2.30917	5.1338	7.60798
SYK	0.898686	0.897024	0.843962	0.983979	0.998314	0.675307	0.581445	0.491552
KLRG2	0.850481	0.930776	1.0727	0.995254	1.08043	1.42755	1.98583	1.73661
ALDH1A3	0.909189	0.972322	0.994568	1.02274	1.1589	0.917586	1.77456	2.25452
CALM1	0.843319	0.888255	0.785907	0.784171	0.8192	0.584199	0.725623	0.700574
IMPA2	0.773142	0.794438	0.923557	0.890518	0.986291	0.488091	0.441039	0.291464
ADH5	0.847747	0.909981	0.813948	0.725908	0.799645	0.582664	0.62318	0.466915
TMX4	0.838504	0.913708	0.96644	0.990032	0.673123	0.776491	0.511927	0.41801
MRPL51	0.889342	0.965727	0.914288	0.845884	0.877849	0.629093	0.663363	0.646836
NEDD4L	1.06426	1.03454	0.810223	0.824269	0.829361	1.29857	1.60224	1.79361
VANGL2	1.05297	0.971815	0.901411	1.17714	1.61277	2.13192	1.91557	1.59514
PIGF	0.79918	0.854679	0.980682	0.798105	0.802005	0.544991	0.416936	0.326163
NDOR1	1.13459	1.12105	1.31618	1.53144	1.32282	1.18883	1.34433	1.80275
MGLL	1.04343	0.995637	1.09267	1.16125	1.20958	1.19867	1.93843	2.09629
ARL6	0.971579	0.95707	0.837626	0.69496	0.836966	0.570644	0.661965	0.581647
NOS1AP	1.21551	1.19343	1.06907	1.70836	1.08806	1.63043	1.73497	2.11826
STAT1	1.02314	1.08141	0.874121	1.20284	0.985488	1.544	4.16956	1.88999
UBAP2	1.12628	1.06483	1.17765	1.32921	1.17414	1.30111	1.51549	1.9633
SERPINB4	1.05342	0.977362	1.06667	1.26281	1.27166	2.39856	4.22601	2.19136
CCNL2	1.32719	1.36812	1.38372	1.63694	1.22648	1.42308	1.53851	2.00509
ZDHHC12	0.963971	0.724229	0.814703	1.13614	0.870305	0.658998	0.357108	0.406581
AGR2	0.984788	0.870318	0.958153	0.951768	1.32118	2.66373	0.449074	0.150003
SS18	0.848692	0.954829	0.718907	0.662204	0.704153	0.73505	0.780587	0.795099
BRK1	0.829894	0.84353	0.884239	0.845662	1.03843	0.679393	0.664992	0.543904
BRE	0.957997	0.887546	0.843317	0.76117	0.85873	0.55932	0.524115	0.424344
ANKHD1-EIF4EBP3	0.99185	1.01295	1.12028	1.14916	1.22306	1.48673	1.67163	1.89261
CCDC93	1.01486	0.995146	1.16215	1.18685	0.994822	1.21106	1.61062	2.07777
NOP56	1.01109	1.15554	1.3153	1.14155	0.901833	0.957216	1.59267	2.06
MAFK	1.07137	0.968938	0.880914	1.23233	1.03037	1.27822	1.53795	2.37632
FAM212A	1.43306	1.57006	1.52039	1.65306	1.28297	2.06902	1.55559	1.61969
CPNE5	0.99081	0.967485	0.951188	0.985086	1.37071	1.54578	1.92103	1.63513
FUT11	0.890117	0.891222	0.909633	0.885544	0.838693	0.615869	0.657309	0.740174
SAFB2	1.20692	1.11122	1.09847	1.24069	1.10678	1.1338	1.31257	2.279
WDR73	1.21745	1.09838	1.20136	1.25998	1.10397	1.07982	1.25011	1.79688
CCR5	0.846101	0.845225	0.918374	0.989144	0.78124	0.618298	0.571338	0.57738
IGBP1	0.888199	0.805118	0.848928	0.843242	0.871172	0.755847	0.695997	0.48917
APOBEC3G	0.891151	0.871291	0.98499	1.11831	1.31763	1.28229	0.992374	0.339375
ATP5G3	0.886143	0.947952	0.878625	0.865788	0.918843	0.646386	0.661613	0.544158
PRMT1	0.934268	0.894419	0.967229	0.93502	0.888591	0.611591	0.625589	0.554358
SAV1	1.01315	1.12731	0.861556	0.876564	0.948192	1.10501	2.16254	2.7419
EVPLL	0.981033	1.08631	1.17301	1.29897	1.45608	2.00356	1.85183	1.83453
TPRG1	1.00495	0.976348	1.01307	0.940059	0.866984	0.785159	0.646224	0.396693
PDLIM5	1.14728	1.1334	1.22058	1.06864	1.22596	1.65133	2.03567	1.88515
CXCL10	0.91408	0.74388	0.875005	0.979081	0.689411	3.33876	7.83191	0.551119
ACOT7	0.832038	0.912592	0.864617	0.83408	0.909063	0.736222	0.642965	0.478198
MBOAT1	1.09653	0.950893	1.07207	1.17745	1.03865	0.908647	0.60192	0.471595
TOM1L2	1.13345	1.02005	1.03375	1.39612	1.56663	1.82799	1.47977	1.48784
SYNJ2	1.20532	1.3885	1.34248	1.115	1.45199	1.58881	1.57271	1.92308
CCDC115	0.855332	0.92563	0.930596	0.90359	1.13636	0.757896	0.59686	0.449509
C8G	1.2494	1.11032	1.28027	1.48626	1.31443	1.9156	1.82775	1.99426
GBP2	0.980877	1.0499	1.01582	1.04511	1.28956	3.67688	2.67574	0.726877
TUBGCP3	1.13257	1.04468	0.934514	0.908748	0.84979	0.660678	0.698197	0.680491
STRADB	0.817291	1.06401	0.872685	0.770416	0.900108	0.701615	0.684547	0.482652
TRIM59	0.967177	0.82429	0.513996	0.546363	0.587036	0.592275	0.63686	0.588584
ANK3	0.961848	0.939109	0.917438	1.16699	1.29321	1.26379	0.639757	0.384402
ARRDC2	1.08152	1.07194	1.06228	1.23232	1.13882	1.41819	1.79595	1.77761
C17orf96	0.936393	1.06898	1.08609	0.944746	1.16824	1.25431	1.76662	1.76335
GMPPA	0.813452	0.74262	0.79446	0.980707	0.870013	0.572455	0.513744	0.479642
KRBOX4	1.13598	1.1273	1.37206	1.3325	1.24285	1.47141	1.53725	1.60454
PPP1R14B	1.13389	0.967875	0.909393	0.938363	0.930048	0.568511	0.639107	0.840311
MASTL	1.05127	1.03556	1.2071	1.20136	1.21121	1.3124	1.56578	1.50231
PDE2A	0.948608	0.954445	1.04526	1.00679	0.956022	0.938801	1.38638	2.06354
CCDC64B	1.16259	1.08872	1.35193	1.58948	1.5818	2.22085	2.09371	1.93316
UPF2	1.23322	1.2793	1.30121	1.19897	1.13448	1.76141	1.63217	2.13099
SLK	0.857517	0.9511	0.883091	0.9133	0.857387	0.651852	0.616137	0.607718
DBP	1.08086	0.969603	0.838437	0.913519	1.04814	0.959496	0.591045	0.371483
CARD9	0.920636	1.03316	1.31062	1.44393	1.08583	1.67517	2.98075	7.94765
CFAP44	1.09939	0.980079	1.34152	1.11926	1.16371	1.4877	1.71609	2.07744
CRADD	0.91043	1.09885	0.871587	0.828385	1.00611	0.654568	0.626175	0.501941
TLR4	0.827016	0.924028	0.820464	0.723475	0.971641	0.677689	2.10552	3.1877
CA13	0.901377	1.02476	0.831415	0.883337	1.19204	1.4377	1.87957	1.80272
TCAP	1.03756	0.943184	0.986862	0.937606	0.989065	1.22598	1.4466	1.62662
LAT	1.14185	1.12293	1.34185	1.43131	1.08903	1.17838	1.47856	2.73359
MBP	1.11579	0.927787	0.850491	1.01648	0.742188	0.600379	0.627235	0.679227
NABP2	0.781492	0.725541	0.834189	0.78325	0.80498	0.493023	0.459404	0.485902
H2AFZ	0.878893	0.966271	0.984418	0.804359	0.808225	0.646629	0.678123	0.536086
SERPINE1	0.937448	0.889747	0.942661	1.15361	0.913797	1.10729	2.87928	3.92528
PCSK4	1.16287	1.06074	1.21219	1.52465	1.73213	2.28658	1.37858	1.43381
UNC13D	1.21368	0.943946	1.09643	1.30819	1.2754	1.22142	1.65171	3.0967
RPL7	0.877686	0.949746	0.944367	0.912748	0.846956	0.64521	0.654057	0.57133
NT5C2	1.11813	0.948674	0.992957	1.03275	1.18937	1.61579	1.47449	2.95016
UGGT2	0.879064	0.949656	1.25073	1.01186	0.847537	1.34235	1.67494	2.08135
MRPL40	0.958669	0.92278	1.00558	0.892201	1.15617	0.662626	0.636321	0.573637
ACADSB	0.991567	1.07165	0.955924	0.913531	1.03757	0.706483	0.589444	0.414575
BTBD6	0.848052	0.895619	1.05483	0.980945	0.809195	0.645359	0.622904	0.639011
CP	1.07798	0.827372	0.96465	1.14025	1.71056	6.63052	1.52267	0.292503
ZNF85	1.05974	0.995217	1.16945	1.24616	1.23457	1.53938	1.65188	2.15785
IPO4	1.03542	0.854763	0.9424	1.10816	0.818817	0.484353	0.504231	0.609347
FOXL2NB	0.917534	0.911066	0.929687	1.08924	1.27969	1.62829	1.54839	2.08074
TOB1	1.04035	1.06077	1.18688	1.04567	1.48784	1.39484	2.38336	1.86574
MRPL38	0.907057	0.791335	0.831908	0.964776	0.803246	0.53002	0.540039	0.587349
EFCAB11	0.917101	0.989672	0.862977	0.735041	0.919296	0.650243	0.649508	0.342895
SEMA4D	0.965329	0.93109	0.955274	1.00291	1.24606	2.07328	2.05598	1.94532
ACO2	1.04877	0.934188	0.957635	1.14449	1.06353	1.00023	0.618483	0.529606
ARC	1.05862	0.99946	0.799861	1.03141	0.951704	1.33358	2.71679	2.40241
GOLGA6A	1.25499	0.864573	1.08876	1.20747	1.28226	1.42852	1.45863	1.91711
CITED4	0.938239	0.880726	0.735076	1.04795	1.1523	1.69687	2.4243	1.44517
KLC1	0.894102	1.06823	0.881809	0.856551	0.807033	0.532901	0.673014	0.695416
CATSPER2	1.47122	1.35782	1.28307	1.51021	1.36914	1.88821	1.53927	1.31306
C7orf73	1.03192	1.17074	0.912834	0.688239	0.941902	0.630801	0.614151	0.399556
TBC1D7	0.972804	1.33314	0.902959	0.78012	0.741627	0.579879	0.528942	0.461543
MSMO1	0.790927	0.964381	0.756597	0.709336	0.83029	0.639549	0.50988	0.394198
LOC100130539	1.17963	1.13466	1.27169	1.21296	1.34182	1.3657	1.35735	1.28272
DDX42	1.11774	1.18832	1.12983	1.13573	1.04914	0.994985	1.28967	1.78637
KCTD1	0.949213	0.835132	0.903288	0.882652	1.00871	0.644315	0.673558	0.545562
CPEB4	1.01433	1.00952	1.00647	0.875092	1.06157	1.0222	1.7172	2.55818
DBI	1.02318	0.981935	1.03725	0.929187	1.14133	0.957656	0.610083	0.500061
KAT7	0.850878	0.839311	0.853848	0.826788	0.813359	0.56894	0.631632	0.574219
KLK11	0.989307	0.843007	0.895546	1.10015	1.76734	3.48528	2.07144	0.742012
CILP2	1.00042	1.0559	0.833268	0.882888	0.987265	1.66043	1.9201	1.33627
STON1	1.09551	0.910258	0.728946	0.715773	1.28623	1.4634	0.569302	0.162739
ZBTB43	0.930583	0.917664	0.91623	0.951971	1.05275	1.24572	1.4238	1.81126
EPSTI1	1.04787	1.04254	0.906064	0.778079	0.979133	1.33132	3.25251	1.79684
UBALD1	1.23271	0.94428	0.919821	1.43861	1.27635	1.6295	2.77178	3.47731
CHAC1	0.93256	0.769866	0.943824	1.222	1.34899	1.50423	2.18558	3.76702
PRDX5	1.03889	0.979252	0.924312	0.9855	1.22266	1.08319	0.685256	0.460734
MAPK8IP3	1.27515	0.998168	1.18335	1.66976	1.24477	1.81702	1.77239	2.57649
ZNF445	1.15147	1.03905	1.15966	1.44638	1.19271	1.55066	1.49248	1.53928
FPGT	0.784741	0.916781	0.876166	0.74169	1.18235	0.592081	0.528972	0.336838
ODC1	0.97721	0.96175	0.904089	0.835318	0.765622	0.464448	0.964013	1.37519
PRPF40A	1.39757	1.73703	1.63914	1.28463	1.30959	1.48467	1.63469	1.99161
SNX7	0.893427	0.970103	1.04634	0.893708	1.07611	0.745265	0.656609	0.371326
GABARAP	0.913818	0.879433	0.928764	0.887734	0.984725	0.85748	0.606692	0.425332
NSUN2	1.09099	1.11893	0.978267	0.924953	0.915676	0.87073	1.40808	1.78341
UBR4	1.02937	0.991823	1.11107	1.27613	1.01831	1.28414	1.42618	1.8137
ST6GALNAC2	0.959513	0.954229	0.975201	1.14606	1.58313	1.98685	0.796133	0.387115
RASSF1	1.08513	0.955165	0.923216	1.1673	1.0701	1.32828	1.5091	1.78582
SSBP1	0.894609	0.888477	0.885382	0.883107	0.887935	0.638433	0.78807	0.819117
FAM216A	1.02173	1.22399	0.905997	0.851175	0.774234	0.775812	1.6294	2.41472
C1orf52	1.16737	1.0637	1.02197	0.909518	1.1541	1.21568	1.61102	1.73958
ATHL1	1.13793	1.15509	1.4752	1.6001	1.26281	1.71308	1.93186	2.23388
CBY1	0.916675	0.906227	0.967962	0.849728	1.10987	0.809917	0.675449	0.510129
C12orf66	0.887682	0.857894	0.865555	0.759333	0.848761	0.647759	0.72821	0.613887
SNRNP25	0.920898	0.988479	1.09967	1.00103	1.0627	0.617463	0.641787	0.605377
LY6G5C	0.947613	0.897569	0.964848	0.972767	1.07646	0.979151	0.699445	0.324162
B9D1	1.00007	1.26518	0.875812	0.901094	1.04636	0.948939	0.596462	0.411427
ATXN10	0.919732	0.96933	0.856521	0.808032	0.826162	0.700442	0.635221	0.400879
SPAST	0.815023	0.904661	0.848189	0.881193	0.773087	0.758448	0.642801	0.529407
HLA-DQB1	0.845305	0.917571	1.03196	1.02433	0.961039	1.6638	2.42774	1.2199
SLC25A37	0.979983	1.02277	0.993122	0.955358	0.970271	1.07514	1.66501	2.48788
COX10	0.840589	0.869296	0.808487	0.849411	0.886514	0.60281	0.667333	0.554733
MFSD3	1.0862	0.888833	0.79399	0.904782	0.763233	0.612445	0.409013	0.499655
ERLIN1	0.891665	0.833066	0.947003	0.996994	0.814443	0.719851	0.623602	0.718458
KIAA0754	1.55184	1.4189	1.39802	1.30905	1.50104	2.36379	2.66161	3.07264
HIST1H4E	1.02662	0.582263	0.942245	0.819192	0.737648	0.417232	0.245737	0.282945
IRX4	0.93869	0.997983	1.16008	1.22977	1.12166	1.41335	1.68466	1.68537
ABHD17A	0.94454	0.910402	0.840222	0.999532	0.886006	0.610156	0.499114	0.407011
ARPC1B	0.95453	0.892752	0.962441	0.899829	1.06486	0.894208	0.696738	0.509396
TMEM129	0.806071	0.754857	0.648903	0.793483	0.73867	0.729221	0.440462	0.509389
TTC4	0.78812	0.787365	0.910003	0.904874	0.837908	0.535402	0.674245	0.770723
L2HGDH	1.49366	1.20716	1.51706	1.76442	1.76702	1.88177	1.45956	1.1881
CRYBA2	0.926523	0.925827	1.07905	1.10694	1.22031	1.56906	1.7293	1.77509
TMEM50B	0.788396	0.796987	1.04051	1.01462	1.02233	0.881947	0.599155	0.538763
PDE9A	1.08434	0.950014	0.887924	0.796637	0.854941	0.67733	0.639939	0.563946
PSMC1	0.978423	0.960635	1.02898	1.06115	0.89331	0.718975	0.64871	0.872235
COMMD3	0.958717	1.0019	1.04282	0.945717	1.02929	0.863227	0.594766	0.451112
RRN3	1.12348	1.0602	1.13179	1.0805	0.96158	1.28477	1.42153	2.1687
ARHGAP27	1.03916	0.975258	0.932585	1.16204	0.929579	0.79626	1.51334	2.24068
E2F1	1.0516	1.21831	1.19414	1.20012	1.13469	1.20954	1.38944	1.89891
SDHD	0.883559	1.01002	0.982884	0.78812	0.843653	0.71832	0.638239	0.427101
PPARD	1.17787	0.958819	1.11534	1.41157	1.43148	1.63962	1.87714	2.57686
RPF1	0.932348	0.905123	0.942287	0.827261	0.785416	0.518477	0.639149	0.666692
CPLX3	1.13266	1.21183	0.688531	0.723028	0.726543	1.13348	1.54276	1.71861
MRPS34	1.05063	0.960503	1.08525	1.08234	1.00594	0.618248	0.581232	0.658363
TMEM218	0.967847	0.880926	0.89274	0.858678	0.958938	0.621717	0.424479	0.406979
CHID1	0.912252	1.17946	0.999712	1.09169	0.934165	0.712214	0.478665	0.450587
RHBDD3	1.21024	1.03913	1.09185	1.33334	1.27286	1.81974	1.51135	1.74401
GPR135	1.48866	1.15453	1.62028	1.44486	1.30427	1.62064	1.53372	2.11821
MMP10	0.91033	1.18735	0.884353	0.874076	0.818861	1.9205	0.600475	0.145034
HRAS	0.990521	0.917712	0.892097	1.00362	0.85783	0.562395	0.589274	0.774365
EXOSC5	0.877227	0.879213	0.902468	0.886725	0.945913	0.571636	0.640987	0.545098
SMCO4	0.936042	0.960682	0.904104	0.769212	0.741591	0.701186	0.746601	0.495081
ZNF729	1.03269	1.00108	1.14281	1.1858	1.19304	1.51522	1.72647	1.94028
CKB	1.24071	1.15927	1.1179	1.30569	1.3521	1.65837	1.61631	1.21774
FSTL3	1.09947	0.962019	1.43375	1.73832	1.43659	1.384	1.95027	2.28279
C1RL	1.10846	1.04576	0.903604	1.01422	1.23625	2.26262	1.97883	1.09888
DCAF16	1.05774	1.04744	0.957964	1.01164	1.11649	1.36886	1.49007	1.76482
BAIAP2	1.10659	1.08787	1.03505	1.1437	0.975039	0.861317	1.10357	1.78341
MRPL20	0.927191	0.987534	1.1024	0.955817	0.972043	0.602167	0.65651	0.6266
NPC2	0.985645	0.986382	1.00415	0.952442	0.892201	0.807394	0.603482	0.570518
STX8	1.00491	0.966886	1.0035	0.858113	0.968992	0.653739	0.623159	0.460283
INPP1	0.761183	0.818935	0.880899	0.841632	1.0727	1.00047	0.813453	0.377043
PRMT7	0.892023	0.841196	0.858114	0.936752	0.957327	0.713883	0.675999	0.540664
ID4	1.12254	1.02346	1.14323	1.22064	1.38011	2.50973	1.97584	2.07899
PRR5-ARHGAP8	1.15788	1.01473	1.2173	1.16905	1.17494	1.32664	1.38318	1.55433
OXA1L	0.894398	0.810718	0.942826	1.12164	0.895829	0.71338	0.606499	0.456101
TUBA4A	1.01004	1.03555	1.14734	1.12855	1.32403	1.19953	1.68808	1.87438
RABL6	0.851377	0.66235	0.778397	0.994636	0.795	0.40091	0.442601	0.473532
ACVR1	0.701536	0.801655	0.658552	0.706821	0.635478	0.662932	0.540223	0.617507
ATXN2	1.16551	1.07796	1.05501	1.20336	1.18114	1.6552	1.46671	1.88889
BCAP29	0.943658	1.00396	1.00135	1.02784	0.765277	0.534249	0.63581	0.539556
CASP10	0.992155	0.976196	1.16008	1.06547	1.64804	2.43728	2.11814	1.10939
ABHD8	1.09615	1.08511	0.877053	0.980829	1.20188	2.36593	1.54043	1.27187
TRIM56	1.0425	1.01815	1.09825	1.19857	1.12222	1.40798	1.81362	1.92158
LSM4	0.717473	0.846862	0.870397	0.737445	0.837463	0.625821	0.594093	0.52387
ACP2	0.881242	0.764311	0.961297	1.09525	0.758566	0.784186	0.581016	0.501211
OSR2	1.30925	1.05607	1.2169	1.23209	1.66016	1.75595	1.61353	2.14649
UBE2R2	1.04392	1.15565	0.765495	0.812192	0.894208	0.578211	0.574754	0.495894
FADS2	0.954971	0.966947	0.961672	1.11347	0.923635	1.46689	0.516265	0.326507
CYTH3	0.984217	0.9529	0.91372	1.06628	1.09721	1.09506	1.44731	1.69857
ZNF394	0.997986	0.937493	1.00754	1.12819	1.13694	1.23282	1.44234	1.62691
TBC1D3C	1.15555	1.0198	1.11481	1.45263	1.32867	1.64682	1.99306	3.03041
B3GALT4	0.951816	0.876376	0.889462	0.901026	0.961487	1.36834	0.899378	0.352247
SMAD3	1.06061	0.943899	0.798849	1.10273	1.04583	1.4101	1.72118	1.8747
PHF11	1.01967	1.06815	0.976695	0.927941	1.06083	1.36028	2.47659	1.54857
WARS2	0.858527	0.852523	0.906364	0.865881	1.07082	0.581917	0.61743	0.500445
USP18	0.97262	0.984118	1.09223	1.26649	1.12052	1.3748	5.04166	2.26616
RBM43	1.19332	1.17942	1.53554	1.76244	1.1455	1.73435	1.80563	1.73378
TCL1B	1.48541	1.63575	1.52986	1.57147	1.39529	2.20922	2.0045	2.75083
COL12A1	0.859315	0.932959	0.947427	1.13391	0.984623	1.17167	1.52598	1.87898
FAXDC2	0.9164	0.932559	0.972129	0.869689	1.16175	3.27685	1.09054	0.373892
C12orf54	1.47556	1.21391	0.976891	0.876996	1.12619	3.16942	3.40609	2.95068
SUN2	0.785731	0.798638	0.687353	0.680251	0.54247	0.647887	0.484262	0.390725
SERPINA1	0.950909	0.896457	0.966794	0.962207	0.99651	1.3521	1.8529	1.82126
BTD	0.833415	0.747551	0.78667	0.811351	0.713509	0.622505	0.59143	0.545086
WSB1	0.966152	0.932476	0.802451	0.993581	1.02812	1.49688	1.85295	1.87564
PSMB8	0.88297	0.864445	1.00081	0.998098	0.998764	0.939885	0.811308	0.434776
SEMA7A	1.00769	0.941283	0.961821	0.866421	0.989945	0.64972	1.09521	2.82093
TRAF2	1.07155	1.11588	1.05749	1.03141	1.15021	1.33481	1.718	2.1506
QSOX1	1.01155	1.06653	1.09586	1.20908	0.931992	1.31732	1.46935	2.32377
ANGPT1	0.917229	0.948096	1.0394	1.06597	1.17488	0.935368	0.569551	0.359964
VEGFA	1.1599	0.997316	0.91366	1.22451	1.16951	1.26662	2.02085	3.02151
PPIF	0.983043	0.992365	1.0337	0.977444	0.966019	0.828208	1.49445	2.01234
PAXIP1	1.05193	1.03416	1.06349	1.01513	0.85732	0.694445	0.764634	0.837427
EFR3A	0.827085	0.863484	0.788659	0.728849	0.767517	0.648091	0.694743	0.62148
EPHB2	0.847733	0.783553	0.873378	0.967759	0.866559	0.722439	0.406906	0.408416
C19orf70	1.22274	1.09167	1.06774	0.92404	0.931608	0.854646	0.650243	0.491789
ARID3B	1.09401	0.966929	0.966243	1.09654	1.09383	1.16584	1.96706	2.18801
HIST1H2BO	1.10592	0.878112	0.818922	0.658771	0.423333	0.651297	0.668806	0.691303
RASSF6	1.27621	1.16606	1.37151	1.49512	1.16026	1.69215	1.59094	1.52454
BATF3	0.875636	0.993904	1.18335	1.05149	1.05991	1.22731	2.55688	2.04751
PIM1	1.02633	1.07969	0.849589	0.813787	1.00896	0.992221	1.61234	2.20451
ARNT2	0.988704	0.929334	0.877549	0.891946	1.0161	1.94089	2.42247	1.87346
RAB13	0.935778	0.947423	0.949825	0.884301	1.16491	1.2481	0.853836	0.426108
GABPB2	1.01751	1.19387	1.04586	0.824808	0.939908	1.18272	1.67045	2.00507
EI24	0.809289	0.736831	0.783474	1.0058	0.856873	0.628717	0.470582	0.6859
MMP13	0.885452	1.01901	0.852919	0.819179	0.827914	2.9557	2.35941	0.457486
MAP2K3	0.950072	1.01505	1.13058	0.989542	1.14514	1.0537	1.34523	1.82437
CCRL2	0.863132	1.17142	0.938717	0.943504	0.999927	1.51558	1.84295	2.25604
PPAP2A	0.959286	0.92148	1.05519	1.23839	1.22386	1.79653	0.821417	0.428713
PIGO	0.943576	0.877503	0.98254	1.08852	0.865833	0.643849	0.557195	0.485165
PARP9	0.999192	0.961561	1.06285	1.11315	1.33668	1.86729	3.47114	1.69831
ERRFI1	0.954837	0.847881	0.795157	0.733628	0.874253	1.09213	2.17405	2.34081
GLRX3	0.945119	0.990714	0.896584	0.785327	0.825168	0.588904	0.715707	0.766917
IKBIP	0.859913	0.816265	0.770708	0.751742	0.704781	0.788936	0.645623	0.755883
GXYLT1	1.0815	0.812793	0.805969	0.871202	0.807649	0.617358	0.507578	0.560318
MPC1	1.018	1.07927	1.06315	0.923079	1.10036	0.696783	0.577524	0.506104
ARMC9	0.92466	0.979979	0.804604	0.792421	0.937883	0.784727	0.6649	0.452344
CLCN3	0.780838	0.97882	0.827545	0.799929	0.8753	0.656044	0.438646	0.608317
DCAF13	0.853723	0.878032	0.911913	0.715818	0.740621	0.51877	0.553095	0.558474
IPO8	0.855937	0.854754	0.870474	0.829534	0.921014	0.633502	0.570548	0.578874
KRT6A	1.03096	0.892439	0.909046	1.25968	1.25355	1.17148	2.13959	1.93036
TRIM13	0.75105	0.88442	0.985052	0.703849	0.579757	0.596871	0.483444	0.413647
RASSF10	0.970792	0.776727	0.825162	0.99696	1.01232	1.54373	2.44009	1.94332
CSTF2T	0.796651	0.855047	1.00585	0.815735	0.852406	0.647316	0.629092	0.508439
CCBL2	0.894384	0.895044	0.856692	0.807699	0.876009	0.56658	0.566041	0.393244
AMTN	0.924355	1.23071	0.831462	0.840728	1.07177	2.07955	2.17889	2.36411
TM9SF2	0.725832	0.766308	0.897543	0.943087	0.767702	0.676634	0.520756	0.506542
CAV1	0.777499	0.843864	0.816941	0.929589	0.739	0.595439	0.602709	0.730876
ANAPC15	1.07227	0.927655	0.971389	0.928473	1.12408	0.629484	0.523097	0.525778
TPM3	0.93748	0.945334	0.844015	0.753281	0.780013	0.5421	0.655462	0.714596
ZG16B	1.06514	0.997436	0.973111	0.938527	1.08731	1.73471	1.84356	1.03013
ANK1	1.07571	0.999028	0.913066	1.26804	1.35261	1.20176	0.657384	0.456016
CASP8	1.13594	0.966401	1.02998	1.16086	1.06948	1.11254	1.36226	1.91692
TTC7B	0.909274	0.919748	0.905542	0.79525	0.984472	0.643807	0.644622	0.42055
PPP2R3A	0.924845	0.961679	0.861558	0.793003	0.925156	0.772794	0.867219	0.433893
KMO	1.1123	0.994144	1.13199	1.12898	1.2452	1.79545	1.49218	1.46455
INVS	1.378	1.11897	1.33198	1.32561	1.387	1.46791	1.47609	1.78454
SAYSD1	0.870699	0.917261	0.827768	0.731111	0.816351	0.702768	0.685659	0.509426
ACE2	1.02055	1.1027	0.869135	0.994949	1.35938	2.05605	2.10828	1.17011
UBE2J2	0.948468	0.846452	0.822724	0.878654	0.774159	0.538163	0.64656	0.757078
ANG	0.915171	0.852218	0.741817	0.879284	0.988083	1.4213	0.779954	0.401762
ZFP36L2	1.23054	1.10326	1.15223	1.36462	1.51039	1.85753	1.88621	1.5538
IDH3B	0.839601	0.819954	0.957139	0.992365	0.894341	0.662403	0.602517	0.541334
TIPRL	0.90684	0.871346	0.86581	0.781565	0.850695	0.655932	0.659873	0.589398
PQLC3	0.964953	0.943144	0.937274	0.963249	1.0396	0.890367	0.681109	0.491142
SH3KBP1	1.37769	1.24347	1.05342	0.855564	1.52096	1.47839	2.01899	2.67272
AP2B1	0.8929	0.834554	0.726687	0.849686	0.855685	0.620552	0.503778	0.586886
CCDC109B	1.0527	1.0505	0.980928	0.870848	0.877126	0.654968	0.763541	0.518289
POLR3GL	1.02032	1.06097	0.926727	0.920067	1.10343	0.862491	0.751043	0.382791
H3F3C	0.959014	1.01002	0.966678	0.801648	0.844555	0.641461	0.74744	0.666977
EPPK1	1.15453	1.28886	1.16222	1.13796	1.56012	2.01808	1.6099	1.16527
CTTN	1.06837	1.1194	0.89646	1.02042	1.1709	1.04881	1.26319	1.77112
CCDC23	1.00827	1.09252	0.945907	0.751158	0.867729	0.599241	0.620474	0.437005
VAMP4	0.937729	0.958065	0.754558	0.618689	0.843765	0.607419	0.60933	0.427352
AGO2	1.15896	1.03502	0.979609	0.997928	1.03249	0.933749	1.40818	1.95492
POLDIP3	0.944748	1.05139	0.81408	0.928544	0.754552	0.658734	0.699864	0.605143
GPAA1	0.840629	0.801304	0.871126	1.06331	0.641938	0.680686	0.385864	0.333003
ARRDC4	0.995832	0.989459	0.835486	0.923414	0.962041	0.973863	2.66905	3.34094
TNIP1	1.01571	0.944015	1.05479	1.20936	1.19498	1.27454	2.18687	1.84255
AMZ2	0.934376	1.10202	0.845235	0.869037	0.94616	0.690761	0.642966	0.565916
WDR45	1.06649	0.872253	0.897516	1.22462	1.54175	1.64748	1.69381	1.81435
HNRNPLL	0.792927	0.866916	0.818246	0.838031	0.82985	0.612785	0.68158	0.669947
LIMK2	0.972266	0.919898	0.966389	1.221	1.15896	1.32366	1.43935	1.62075
C9orf9	0.992445	1.11175	0.824508	0.786728	0.987144	1.0276	0.728643	0.458981
NDFIP1	0.936577	0.964644	0.910961	0.934837	0.733753	0.738379	0.513851	0.617169
ABAT	0.912787	0.929351	0.99379	0.904843	1.10537	1.40242	2.21994	1.57143
FAM64A	0.878104	0.995579	0.536381	0.589801	0.772434	0.619133	0.541007	0.382581
HIST1H2BH	1.23767	0.904826	0.817455	0.649567	0.522261	0.631203	0.66572	0.683282
HMMR	0.856431	0.691873	0.374757	0.306703	0.589804	0.790498	0.618259	0.596317
WASH1	1.42973	1.12542	1.38122	1.77658	1.31772	1.31799	1.41313	1.9763
CUL4B	0.869694	0.837097	0.784832	0.770415	0.876874	0.640534	0.629407	0.573703
KLHL33	1.20352	1.06792	1.43664	1.44143	1.29876	1.5835	1.59426	1.64015
PLTP	1.11514	0.899375	1.0967	1.64841	1.42487	2.45568	1.98535	1.42143
INPP5A	0.914189	0.930037	0.880904	0.909581	0.958045	0.628023	0.635787	0.662031
RNF13	0.868609	0.774394	0.736992	0.907444	0.853496	0.805397	0.619792	0.618559
ZBTB14	0.931163	1.03585	1.11645	0.866049	0.735345	0.509482	0.701662	0.595728
MSH5	1.25263	1.06427	1.13036	1.36793	1.23209	1.62571	1.61477	1.90096
SUMO3	1.07173	1.42977	0.879175	0.813085	0.759955	0.378808	0.583176	0.497374
C19orf48	1.15948	1.01464	1.24291	1.42184	1.24335	1.0478	1.39188	1.90057
CDA	1.09079	1.10931	0.96636	1.16368	1.43812	1.80333	1.82889	2.26204
BMP7	0.787903	0.790655	0.876648	1.111	0.971798	0.991396	0.446773	0.388031
RNASET2	1.00761	0.871922	0.977469	1.13641	1.12578	0.948389	0.516642	0.479641
IL10RB	0.772915	0.721219	0.758216	0.863737	0.896543	1.09638	0.563955	0.344835
COPS8	0.809663	0.895407	0.913647	0.752543	0.887607	0.580809	0.653064	0.513938
MAP3K10	1.24446	1.03284	1.2514	1.53513	1.24828	1.47642	1.62127	1.87087
NDUFS4	0.985671	0.958995	1.06457	0.934301	0.969074	0.655575	0.70555	0.529252
ZNF814	1.0732	0.989386	1.12212	1.10186	1.15206	1.17862	1.38361	1.9561
GPSM1	1.16938	1.10594	1.2081	1.27999	1.42618	1.5933	1.51447	1.47968
BCL7C	1.03958	0.952745	0.939545	1.06449	1.10764	0.675461	0.54495	0.456311
SLC22A4	1.02007	0.987476	1.31497	1.39772	1.29315	1.10964	1.55065	2.19225
RBM39	1.20031	1.12966	1.03731	1.00062	0.967438	1.0965	1.35118	1.9544
ZAK	0.939961	0.937856	0.89547	0.684114	0.800512	0.52139	0.698683	0.62963
SYNGR1	1.00907	0.969695	1.05989	1.28056	1.47788	1.42432	0.731183	0.497757
GRIPAP1	1.13559	1.06913	1.12887	1.27578	1.24305	1.47704	1.48452	1.73804
GDF15	0.908605	0.850927	0.825995	1.10178	1.38331	2.8805	2.87236	5.80368
AMDHD2	1.01144	1.17421	1.25776	1.37028	1.17873	1.26405	1.50767	1.5459
COQ10A	1.09954	1.05567	0.922195	1.04901	1.06493	1.10279	1.65125	1.86716
PPP2CB	0.862258	0.896795	0.804739	0.756346	0.822922	0.557889	0.663982	0.622339
PRKAR1B	1.10298	1.05187	1.11511	1.29495	1.18703	1.13411	1.30142	1.98294
HIST1H1E	1.00601	0.535578	0.783388	0.806554	0.542009	0.445872	0.378094	0.320666
USP30	0.880718	0.878603	0.941621	0.974232	0.964388	0.692161	0.567835	0.653326
CHCHD1	0.975447	1.00687	0.928386	0.777204	0.923079	0.651981	0.692378	0.532616
GSTO1	0.896449	0.93136	0.937252	0.844355	0.893088	0.798614	0.810039	0.584741
BLOC1S3	0.988925	1.13598	1.00028	1.11631	1.31159	1.24467	1.46082	1.78906
CD68	1.26803	1.03757	0.908261	1.26761	0.968734	1.50838	2.40305	2.45326
ACADM	0.943818	1.01597	1.05097	0.883301	0.927725	0.698448	0.643762	0.503372
TPD52L1	0.900448	0.947607	1.00273	0.866922	1.15763	0.816479	0.66988	0.488218
TOMM22	0.955111	0.945335	1.05856	0.990838	1.06387	0.676807	0.590366	0.66927
MGST3	0.911777	0.917173	1.04195	0.939301	1.09146	0.980569	0.721934	0.455522
HSPA2	1.13488	1.06612	1.04235	1.06551	1.26946	1.93642	1.73867	1.02956
MAPK3	0.937078	0.810495	0.900192	1.11303	1.01139	0.677469	0.534964	0.414144
ERV3-1	0.898724	0.911686	1.03005	1.09877	1.0594	1.47315	1.28054	2.14752
HM13	1.10542	1.14587	1.16137	1.37543	1.08423	1.33901	1.4687	2.16509
BTNL2	1.18149	1.35143	1.27475	1.31959	1.18143	1.59926	1.80894	2.74143
PCCA	1.01881	1.0779	1.10377	0.921993	1.00409	1.04559	0.653781	0.436709
KDM7A	0.966734	0.94695	0.817621	0.845293	0.976104	1.28403	1.78428	1.45705
RNPEP	0.992805	0.992618	1.01043	0.951456	1.04655	0.868831	0.617106	0.561816
TPCN1	1.08816	0.918307	1.15289	1.29584	1.18271	1.89026	1.5503	1.96302
DNAJC17	0.918267	0.98135	0.900492	1.00224	0.968197	0.683346	0.612861	0.637181
RNF7	1.01074	1.00011	0.819966	0.730241	0.904785	0.601625	0.670334	0.515333
HIST1H3H	1.24508	0.656713	1.02137	0.802554	0.806829	0.500976	0.4052	0.376448
IFIH1	1.09885	1.1012	1.00724	1.05153	1.28267	1.50375	3.29401	2.20874
CCNB2	0.816661	0.87841	0.53454	0.441531	0.622126	0.890475	0.767518	0.640324
MRPS7	0.896044	0.868549	0.97011	0.874335	0.841183	0.550561	0.623229	0.537555
SHMT1	0.974982	0.920783	0.948281	0.943353	0.985447	0.821266	0.613195	0.509627
CLSTN3	0.972511	1.01507	1.17814	1.30024	1.11157	1.82331	2.02058	2.13752
MAP1B	0.927659	0.857572	0.927632	0.831172	1.03272	1.37302	2.11666	3.25138
HEY1	0.991589	0.949945	0.807216	0.680497	0.896311	0.836858	0.683361	0.352699
RAB11FIP1	1.09604	1.04029	0.972103	0.853366	1.03695	1.19028	2.01133	2.82395
CHTF18	1.36518	1.08467	1.63264	1.94064	1.44459	1.45493	1.48784	2.23444
SLC35B4	0.941122	1.11852	1.09965	0.954	0.876411	0.713178	0.600087	0.476988
NPIPB9	1.12781	0.965788	1.20975	1.51827	1.16022	1.53093	1.82487	2.71996
SLC47A2	1.21705	1.30885	1.13184	1.68426	0.86858	1.30153	0.396492	0.218104
FAM24B	0.980856	0.970449	0.810576	0.837531	1.0179	1.14528	1.47766	1.65057
CSPG4	0.963968	0.903404	1.09665	1.29933	1.21687	2.27216	1.52802	0.704849
HS1BP3	1.02494	0.95933	0.827727	0.910738	1.18384	0.916621	0.613153	0.325703
PDXDC1	1.08516	1.20255	1.10964	1.18166	1.04004	1.10098	1.2216	1.92476
NME7	0.895738	0.910993	0.866876	0.680171	0.781019	0.622844	0.583486	0.472467
HOXC6	0.908112	1.0375	1.11185	1.32492	1.06371	1.22236	1.49411	2.75675
MMAB	1.02678	1.23465	0.763767	0.835349	1.03322	0.71916	0.543565	0.341121
SMARCD2	0.882869	0.885415	0.867216	0.843639	0.861804	0.669268	0.653493	0.671664
RGS2	1.12794	1.09732	1.07402	1.05364	1.37923	1.71334	1.9327	1.39991
GPRC5B	0.844443	0.926316	1.01392	1.13854	1.517	2.18199	1.8251	1.51891
BDKRB1	0.944287	0.80716	0.883509	0.881555	1.13168	1.6939	1.835	1.28161
INPP5F	0.906121	1.15096	0.917817	0.737336	1.0556	0.573455	0.506876	0.482207
ECM1	0.999676	0.896716	1.03786	1.4578	1.21203	2.05607	2.27784	2.22869
DARS	0.981876	0.936105	0.899822	0.901327	0.870291	0.676243	0.768697	0.673827
APMAP	0.835183	0.851814	0.93046	0.982685	0.810694	0.64768	0.509774	0.416147
DLGAP5	0.809205	0.822674	0.384193	0.448829	0.563819	0.783753	0.549687	0.495327
JARID2	1.04738	1.0358	1.22505	0.919526	1.2929	1.59932	1.61315	1.62204
CCDC34	1.04439	1.24437	1.07921	0.819681	0.634947	0.538355	0.527076	0.373847
PRR22	1.26788	1.03842	1.16484	1.4727	0.987478	0.865951	1.36002	2.7707
AQP3	0.746599	0.607097	0.677801	1.00579	0.928356	1.1895	0.36921	0.142199
C1orf43	0.852847	0.81606	0.83578	0.803009	0.822	0.669389	0.473852	0.566644
ITGB1BP1	1.00162	0.979983	0.992597	0.86638	0.88364	0.656618	0.691195	0.641485
KPNA4	0.991254	1.01553	0.877361	0.964597	1.06243	1.37059	1.7039	1.48346
MOK	1.02702	0.990918	1.13867	1.35072	1.24258	1.07335	1.33404	1.84734
CSRNP2	0.931397	0.984359	1.02795	0.934883	0.988606	1.11978	1.98265	1.77464
HLA-A	1.01926	1.23718	1.08767	1.27266	1.13803	1.49554	2.05018	1.58386
SEPT10	0.924246	0.999068	0.924547	0.771397	0.827857	0.8285	0.803416	0.477662
DBT	0.884496	1.20307	0.975114	0.740553	0.757462	0.723245	0.527843	0.409292
KIFAP3	0.921793	0.960051	0.914334	0.891669	0.914986	0.670739	0.575519	0.398755
NPAP1	1.31785	1.29164	1.20977	1.40441	1.02763	1.31854	1.45246	1.58384
DMBT1	0.856458	0.861976	0.777906	0.811756	0.99237	1.10666	1.8258	1.88446
NDUFV2	0.969319	0.950735	0.926602	0.872979	0.944736	0.765648	0.806892	0.661225
TNFRSF11B	0.943952	1.08411	0.89683	0.921817	1.11734	1.24171	1.66738	2.08008
SUSD6	1.02985	1.37407	1.00267	1.12415	1.05264	1.78198	1.74879	1.44109
MTBP	0.88089	0.927383	0.898336	0.836962	0.971605	0.700014	0.682268	0.598055
MPP3	1.27573	1.33426	1.39734	1.37713	1.16699	1.33577	1.7304	1.82091
ZNF12	1.09162	1.02305	0.946471	1.26052	1.20471	1.34664	1.59854	1.72459
ITGB5	0.931458	0.815108	0.847065	1.08602	0.796212	0.646521	0.516955	0.472142
ZNF526	1.32044	1.16353	1.3366	1.63273	1.2352	1.58903	1.5111	1.41091
IDH2	0.872589	0.777655	0.971948	1.11962	2.02496	1.20658	0.740236	0.315243
RMDN2	0.900314	0.977659	0.90564	0.864401	0.866453	0.711565	0.705357	0.559754
B3GALTL	0.926558	0.891187	0.998603	1.00817	0.754438	0.674188	0.623112	0.63337
ALAD	0.98842	0.934526	0.894906	1.1571	1.17095	0.727327	0.676234	0.498682
DCTN3	0.843387	0.896083	0.871564	0.858053	0.933985	0.701731	0.637094	0.447859
PCSK6	1.00146	0.942461	1.13748	1.15788	0.997585	0.904447	1.48536	2.11647
POMGNT1	0.834491	0.824739	1.05951	1.10021	0.862875	0.792558	0.591823	0.668669
TFPT	0.840216	0.842092	0.939337	0.890133	0.822834	0.597727	0.71012	0.763768
WDR54	1.09531	1.29023	1.0399	0.876168	0.532742	0.646902	0.516816	0.409032
DCAF11	0.999602	0.985708	0.875193	0.992739	0.905955	0.665243	0.574618	0.525914
OBSL1	0.986315	0.970542	1.07535	1.05331	1.1805	0.755536	0.619817	0.353597
RABGGTA	1.0228	0.806697	0.843806	1.04512	0.983114	0.712843	0.642754	0.504033
CERS5	1.15084	0.998624	1.17609	1.35142	1.31925	1.57	1.41929	1.33921
CUTC	0.903292	0.990929	0.822212	0.716403	0.686206	0.462297	0.608034	0.494852
SLC25A5	0.784866	1.3244	0.926164	0.913258	0.984117	0.571152	0.606451	0.441449
RHBDL2	0.918646	1.00177	0.939332	1.12842	1.3357	2.83719	1.37675	0.981749
VTCN1	0.991083	0.953779	0.926387	0.786863	1.4739	3.43582	2.44962	1.13169
ANKRD11	1.06607	1.00263	0.850467	1.02758	0.980839	1.22227	1.49533	1.79874
BLZF1	0.963884	1.00776	0.923067	1.04508	1.08462	1.24965	2.11805	1.46672
HRK	1.05364	1.02322	1.01481	0.999247	1.14323	1.76541	2.08924	1.31939
C14orf132	0.851227	0.883744	0.851742	0.8402	0.863342	1.34572	0.871186	0.504831
SUSD1	0.948058	0.990822	0.925707	1.0643	1.13944	1.39518	1.69684	1.60574
SYT15	0.883598	0.869696	0.952153	1.0698	1.13451	0.932322	0.649602	0.661983
TMEM256	1.07519	1.09681	1.03887	0.823142	1.22696	1.06827	0.64285	0.391928
APOE	1.04221	0.957952	0.911455	0.984802	0.999996	1.57342	1.90006	2.59462
GPRC5A	1.10581	1.0171	1.00847	1.24096	0.992792	1.46774	1.71988	2.76434
APEH	0.952349	0.821345	0.975462	1.12033	0.992951	0.640457	0.501902	0.361029
KIDINS220	0.943417	1.00469	0.970682	0.912959	0.796433	0.780967	0.535034	0.562647
LAPTM4B	0.778982	0.77378	0.934523	1.10411	0.947881	0.702283	0.448247	0.438139
PLXND1	1.05623	1.17445	1.12277	1.28121	1.36608	1.72098	1.40371	1.26733
HIST1H3F	1.11942	0.696172	1.01443	0.823752	0.818185	0.535203	0.425541	0.371898
SMARCB1	1.10115	0.948228	0.96256	1.06867	1.02236	0.69179	0.647658	0.683294
SPPL3	0.901847	0.806728	0.808418	0.973594	0.855795	0.691625	0.474382	0.523075
FUCA1	0.916268	0.968243	0.920285	0.951997	0.952355	1.00087	0.764718	0.466487
TIMM21	1.02137	1.13071	1.27701	1.09347	0.864107	0.650087	0.605148	0.703697
FAM78A	1.01624	1.1812	0.913626	0.784044	0.73348	0.848882	0.64601	0.499089
GTF3C3	1.37383	1.41812	1.27535	1.16013	1.09788	1.21298	1.38582	1.8472
ANTXR1	1.02558	0.982479	0.95591	0.857512	0.904389	0.861098	0.756322	0.362998
PSMB1	0.907157	0.929383	0.946407	0.887956	0.922011	0.704012	0.689238	0.578779
BANP	0.923991	1.01536	1.26416	0.948108	1.00628	1.09049	1.46071	1.88916
PPIE	0.838985	0.836237	1.13749	0.919486	1.04735	0.659646	0.608904	0.547895
MXRA7	0.961443	0.916803	0.951856	0.960287	0.884658	0.88013	0.661028	0.537321
HIST1H2AB	0.91213	0.486728	1.02523	0.762117	0.644657	0.534147	0.417892	0.433848
ADAMTS6	0.923191	0.916147	0.98463	0.854171	0.856158	1.09582	1.77372	2.5023
NCEH1	0.940372	0.926863	0.92953	0.983336	0.856149	0.981193	1.36424	1.89368
IFITM1	1.12694	0.941119	0.984463	1.23977	1.25307	2.03137	2.91046	1.53878
TAX1BP3	0.856323	0.749981	0.798774	0.760216	0.812587	0.729971	0.597848	0.470019
QPCT	0.822075	0.891214	1.00904	1.03672	1.00674	1.38862	2.53053	2.42275
TLR2	0.902336	0.976533	1.31309	1.28295	1.1929	1.78051	2.01048	1.3882
KRT32	1.02584	0.944741	0.93668	1.02231	1.20126	0.835936	0.559364	0.448187
HIST1H4L	1.05358	1.04396	0.941334	0.924148	0.539676	0.523697	0.33347	0.268104
FAH	0.967934	1.00551	1.04904	0.919348	0.972695	0.810332	0.595243	0.408229
RAP2A	0.902204	1.00064	0.834418	0.755041	0.807517	0.494501	0.567541	0.526908
ITGA5	1.02323	0.809376	1.06891	1.31095	1.1338	1.39414	1.95305	2.77796
ESD	1.03372	0.924312	0.980722	0.880667	0.956934	0.634287	0.673079	0.420778
PLA2G12A	1.00086	1.10414	1.02987	1.00012	0.925684	0.739652	0.642305	0.547688
CGRRF1	0.91676	0.913313	0.903604	0.89093	0.860697	0.632024	0.636894	0.631342
RECQL4	0.973883	1.0703	1.66579	1.55242	1.15643	1.19077	1.27267	1.81425
STXBP4	0.98161	0.970305	1.02606	0.786451	0.906281	0.675212	0.696737	0.507151
PELI1	0.967347	0.908236	0.972263	0.788042	1.08557	1.3962	2.28442	1.58859
SMIM7	1.10879	1.11929	1.02212	0.929551	1.18767	0.7095	0.489748	0.438707
AASS	0.962236	0.939764	1.01915	0.915881	0.973517	0.839827	0.660904	0.49952
PLEKHB2	0.746591	0.785601	0.803243	0.624224	0.758721	0.663445	0.779313	0.793681
CCT5	0.886827	1.00442	0.772405	0.695725	0.601675	0.43088	0.593332	0.631714
DCTD	0.857214	0.873496	0.840107	0.795558	0.83945	0.633704	0.736804	0.579757
BATF2	1.07927	1.11667	0.727858	0.926775	1.25018	1.31225	3.53312	2.55686
RPL6	0.875279	0.878168	1.01269	0.868383	0.89736	0.684842	0.686972	0.725507
NUDT1	1.06343	1.02728	1.09067	1.01599	1.23798	0.97465	0.793612	0.609405
PNPLA8	1.05342	1.00923	1.18616	1.06666	1.3584	1.48205	1.61048	1.53555
FOXE1	1.08095	1.01302	1.34362	1.11535	1.13833	1.38441	2.02097	1.94628
ZNF732	1.0628	1.02213	1.18439	1.22933	1.18884	1.40609	1.57277	2.0736
ETV3	1.21617	1.22855	1.20644	1.11955	1.107	1.4713	1.74502	1.47463
ELAC2	0.821912	0.712278	0.805318	0.916438	0.726458	0.464985	0.572614	0.697795
WDYHV1	1.01496	1.25172	0.956385	0.828424	1.02738	0.577012	0.599777	0.445167
POLR3H	0.942995	0.932797	0.918366	0.83493	0.776684	0.587546	0.701484	0.818362
CHST4	0.966012	0.97375	0.947024	1.04646	1.11661	1.46428	1.62027	1.63976
FBXO2	1.11474	0.867755	1.06472	1.41016	1.60058	2.13167	1.45082	1.00041
SFXN4	0.888146	0.900779	0.976804	0.889682	0.817468	0.697674	0.637285	0.745634
PNPLA3	1.00394	1.02494	1.27511	1.32455	1.38847	1.98666	1.61763	1.48551
MRPL3	1.10804	0.983881	1.03597	0.871857	0.917938	0.541778	0.746068	0.841608
CPA4	0.898357	0.828032	0.803734	0.919882	0.832047	1.20131	1.79121	2.69614
ZNF621	0.916546	1.06599	1.18897	1.17496	1.47287	1.0893	1.67659	2.47498
SAAL1	0.875361	1.00391	0.971558	0.817048	0.833569	0.579991	0.655792	0.569837
BMP8B	1.42552	1.12478	1.35369	1.46761	1.20983	1.59282	1.4663	1.26689
VAV3	0.935104	0.78907	1.02518	1.01611	1.07417	1.27655	0.478964	0.215251
OAS1	1.04563	0.843523	0.795926	1.02816	1.17559	2.18265	5.18466	1.31576
TTC39C	0.860753	0.923287	0.862443	0.676659	0.78711	0.690205	0.637355	0.676383
MAGT1	0.85314	0.796827	0.98137	0.847844	0.829907	0.880736	0.589794	0.51187
CNIH4	0.863073	0.838311	0.950148	0.819615	0.879114	0.848485	0.551929	0.507392
BCL9L	1.24355	1.09669	1.18952	1.11698	1.2051	1.51256	1.5329	1.84255
ANAPC1	1.25488	1.09351	1.22357	1.22541	1.08792	1.16305	1.19507	2.10891
SSBP2	0.845545	0.741852	0.981	0.869957	0.893004	0.829638	0.723801	0.651355
PSMD14	0.788141	0.872818	0.959077	0.743482	0.838502	0.58259	0.64109	0.55892
CFH	0.846089	0.835001	0.900019	0.956041	1.00553	1.81934	1.33008	0.540312
LPAR6	0.900672	0.875675	0.875912	1.04828	0.994922	1.00188	0.742146	0.395764
DMKN	0.965648	0.958417	1.02071	0.87684	1.16511	1.03396	1.64292	1.85605
MPP5	0.943412	0.936256	0.920566	0.810751	0.874319	0.786392	0.673659	0.614548
PCDHB11	0.944007	0.864752	1.04003	1.08332	1.00283	0.877112	0.712781	0.458607
S100A13	1.11176	1.09228	1.21834	1.22275	1.37821	1.288	1.27558	1.18067
CAPG	0.992809	0.9009	0.913136	1.07059	1.33952	1.12989	0.870343	0.43076
RASL10A	1.12333	1.14569	1.31817	1.34698	0.97415	1.18346	1.92062	2.9861
PLCD4	1.01492	1.02084	1.05187	1.18529	1.47408	2.30367	1.04609	0.683115
C2orf43	0.989842	0.749024	0.908935	0.882188	0.620641	0.570071	0.537426	0.386557
MRPL22	1.03104	1.07623	1.00806	0.879396	0.956623	0.720471	0.773672	0.550396
ZNF518A	1.15899	1.11896	1.12408	0.931259	1.32172	1.47574	1.59296	1.633
UBE2E3	0.775149	1.28646	0.805211	0.797384	0.659732	0.45868	0.470933	0.359497
PSMA2	0.902004	0.876002	0.893596	0.896155	0.934398	0.685377	0.706295	0.606566
FAM120C	0.959086	0.997487	0.996733	0.726292	0.818426	0.56483	0.580256	0.445631
SSNA1	1.08041	0.892992	0.842931	0.878944	1.12025	0.620412	0.532873	0.559168
NOL10	0.905123	0.834194	0.883345	0.839457	0.960462	0.599871	0.64551	0.743168
RGMA	1.03237	1.04481	1.09069	1.09756	1.06234	1.18217	1.55067	1.84349
LMO2	0.918164	1.04044	0.927789	0.778166	0.835165	1.64059	2.19905	1.22465
HSD17B11	0.872254	0.894609	0.707526	0.57948	0.692758	1.01394	0.817335	0.583217
HIST1H2BD	1.02739	0.744736	0.83284	0.567547	0.613731	0.6274	0.665751	0.678415
MEGF9	0.919019	0.931582	0.988005	1.02325	0.965282	1.15372	0.599325	0.453575
NOP14	0.993669	1.00681	0.967636	0.883955	0.932212	0.937721	1.3573	1.57407
VKORC1	1.00487	0.882349	1.03997	1.1094	1.0189	0.717525	0.640924	0.733344
SSR1	1.04993	1.36936	0.911123	0.84999	0.52395	0.770203	0.422028	0.403097
LZTS1	1.01037	0.977289	1.06267	1.12773	0.941918	0.850376	0.625728	0.4944
TMCC2	0.887622	1.11774	1.03441	0.994471	0.978083	1.04163	0.633347	0.232638
PSAPL1	0.958354	0.993845	0.846898	0.896502	0.98255	0.857962	0.648654	0.419872
FAM46C	0.839132	0.767465	0.955297	0.909406	1.02719	1.40621	2.02951	1.44357
ABCC3	1.02964	0.976069	1.15935	1.13573	1.01145	1.72168	1.51965	1.88669
USH1C	1.34618	1.1732	1.2514	1.32413	1.13678	1.2934	1.30559	1.15902
BIRC3	1.2308	1.18654	0.708646	0.739419	1.19863	3.36855	3.80755	1.88589
TIMM23	0.882604	0.842933	0.898992	0.863782	0.823143	0.688189	0.753058	0.683337
SNRPA1	0.86043	0.911599	0.957415	0.858741	0.752921	0.516762	0.725254	0.583693
SUOX	0.988184	1.13142	0.953143	1.04221	1.07988	0.7717	0.602389	0.477896
LRR1	0.95733	0.905956	1.06769	0.822397	0.945351	0.567424	0.609105	0.622388
TMEM109	0.984472	0.852455	0.954118	1.2375	0.964957	0.826614	0.601895	0.57838
CTCF	0.924394	0.945207	0.917985	0.862642	0.956166	0.456643	0.560159	0.578099
CFHR3	0.804039	0.876925	0.882475	0.824052	0.918029	1.68144	1.2655	0.462661
ABHD13	0.978405	0.944235	0.808593	0.718508	0.668341	0.598432	0.717684	0.701848
SLC26A2	0.96348	0.911011	0.80236	0.858746	0.791182	0.963301	0.49109	0.582386
AKR7A2	0.994671	0.992012	1.04073	1.02392	1.15486	0.808207	0.719544	0.441991
PROCR	1.00208	0.958488	1.18754	1.29049	1.13578	1.56351	1.9638	1.85649
UXT	0.98969	1.00986	1.01037	0.939213	1.02272	0.746227	0.742337	0.555037
PLGRKT	0.979068	1.0336	0.903202	0.707288	0.889013	0.692498	0.7425	0.399539
FGFBP1	0.968747	0.927656	1.00601	1.25846	0.892219	0.934368	0.67704	0.494135
RND3	0.963856	1.00023	0.987104	0.766494	0.872078	1.41393	2.13829	2.536
FTH1P18	1.12833	0.921954	0.974417	0.870522	0.99166	0.94954	1.56325	2.0962
SPAG9	1.21485	1.00185	1.16629	1.05302	1.31142	1.34866	1.47655	2.07812
DLAT	0.839372	0.939611	0.965404	0.778525	0.889278	0.521142	0.629889	0.540501
CDKN3	0.995248	0.99362	0.690462	0.479689	0.712944	0.737542	0.779561	0.542452
NOL7	0.874416	1.06377	1.02811	0.933794	0.934416	0.601392	0.760218	0.756493
METTL9	0.942595	1.1084	0.966804	0.942857	0.980925	0.660977	0.708005	0.479902
LARGE	0.907969	0.935106	0.99995	1.09512	0.992508	0.933552	0.687464	0.535633
C17orf59	0.908035	0.838356	0.857923	0.880985	1.01356	0.705237	0.678514	0.466422
SNRPE	0.987509	0.914374	0.985844	0.878902	0.91851	0.555846	0.644273	0.698687
C20orf27	0.88283	0.778218	0.880652	0.937334	0.924825	0.437403	0.506686	0.479411
INTS9	1.02093	0.930692	0.891209	0.943689	0.965059	0.755489	0.658829	0.670339
CTSV	0.984435	0.977126	1.11097	1.10282	1.06471	2.21298	1.67863	1.32708
PRADC1	1.01551	1.05141	1.10388	1.03095	1.08258	0.910675	0.673961	0.586315
GPATCH2	1.20225	1.09415	1.28868	1.09795	1.22999	1.48935	1.4196	1.58474
NDUFS7	1.0317	0.949569	1.08822	1.03816	1.1936	0.892445	0.611129	0.393262
MLH1	0.88367	0.895011	0.954696	0.870485	0.938223	0.766069	0.694277	0.530624
ZHX3	1.03162	1.03885	1.1702	1.09521	1.12641	0.981398	0.776035	0.644688
PIK3CB	0.907175	0.867385	0.834599	0.749712	0.813406	0.624614	0.600326	0.572194
LAGE3	1.05931	1.10407	1.08066	1.19208	1.17268	0.83366	0.62363	0.597513
BCL2L2	1.08555	1.31644	1.1227	1.07684	1.11285	1.23047	1.46045	1.4202
AMBRA1	1.1719	1.32322	1.10409	1.28096	1.13919	1.38341	1.42593	1.80007
MLX	0.847392	0.834529	1.0316	0.872181	0.857263	0.571289	0.677169	0.600784
MAP2K5	0.89865	0.955042	0.875676	0.863098	0.999549	0.638804	0.50519	0.458514
RBM41	1.14257	1.10765	1.26929	1.28202	1.16138	1.43198	1.55093	1.44843
CRYAB	1.00629	1.05517	1.15105	0.970612	1.24576	1.72872	1.72238	1.35491
AMT	1.1406	1.08715	1.0443	1.32818	1.61405	2.15571	1.76191	1.55254
EEF1D	1.18174	1.08114	1.22414	1.25815	1.18787	1.06289	1.17473	1.39346
SLC10A7	0.790452	0.901995	0.985465	0.846671	0.811534	0.736729	0.478049	0.606704
ACSL1	0.943384	1.00283	1.016	1.03557	1.03377	1.12039	0.840046	0.515605
MRFAP1	0.824334	0.863157	0.899068	0.748674	0.897157	0.550651	0.595378	0.548244
PECR	1.11616	1.17123	0.960228	0.879471	0.812363	0.711376	0.544817	0.399424
ASB8	0.851197	0.929779	0.842333	0.805627	0.882052	0.647978	0.668637	0.532009
HAUS8	0.83537	0.920747	0.894786	0.812633	0.924368	0.741305	0.803297	0.571982
HERC6	1.14658	1.07296	1.04795	1.31245	1.53964	1.47129	2.0716	2.39036
GRTP1	0.907049	0.837658	0.80658	0.923323	0.933268	0.738738	0.60167	0.493854
MMP12	0.919236	0.800002	0.866765	0.862816	0.838227	3.07866	1.24384	0.36825
PDLIM4	1.14319	1.08169	1.0027	1.02509	1.52563	1.13121	1.475	2.57103
TCOF1	1.14321	1.04824	1.04493	1.20189	1.24346	0.954956	1.11701	1.82534
INPPL1	1.08822	1.2481	1.22506	1.48259	1.11189	1.40076	1.46679	2.23426
LCN2	1.04262	0.990343	0.930079	1.22947	1.02839	4.65008	3.88883	2.91072
STAT4	0.943015	0.89913	0.899044	0.893412	1.2346	1.76757	2.14771	1.73397
PYDC1	0.794445	0.817176	0.963589	0.916961	1.20967	1.18752	0.803365	0.421017
SRSF8	1.14416	1.56222	0.81556	0.727304	0.572961	0.49874	0.572203	0.59152
ETFA	0.904587	0.989492	0.968271	0.806877	0.931034	0.674138	0.63225	0.524984
TNS1	0.988087	1.03018	1.15118	1.25589	1.11582	2.42682	1.69919	1.01643
PEX11G	1.08954	0.9579	0.856566	0.998949	1.07151	0.997884	0.774002	0.548132
IFI27L1	0.985769	1.02895	1.15691	1.04831	1.33772	1.80898	1.64538	1.1011
EDEM2	0.971084	1.01001	1.01896	0.975134	1.13298	1.00163	0.619298	0.505041
GYG1	0.975198	0.851472	0.928948	0.941022	0.89329	0.732617	0.774085	0.589637
NRM	1.11689	0.981014	1.1119	1.27945	0.951468	0.77998	0.534498	0.46424
CORO7	1.09319	1.0239	0.985633	1.12885	0.796124	0.824638	0.671664	0.536076
ADORA2B	0.803132	0.860153	0.880846	0.900142	0.867134	0.751177	0.74606	0.764999
CDH2	1.10846	1.1577	1.05391	0.84819	0.727318	0.856832	1.31589	3.19077
CXCL11	1.02143	1.14346	0.926031	1.07674	1.16075	2.17171	4.77122	2.01843
MRPL19	1.02215	1.17009	1.04291	0.769223	0.845001	0.565972	0.632754	0.590329
TMEM117	0.950582	0.854147	0.948596	1.01929	1.01456	0.8951	0.590553	0.494325
ALG5	0.844082	0.879644	1.01733	0.994545	0.807362	0.734252	0.653901	0.730905
[truncated: 6,717 more rows]

## Sheet: common genes
gene name
[truncated: 3,927 more rows]

[truncated: 3 more sheets: parental exclusive genes, SP (#303) exclusive genes, RP (#327) exclusive genes]
