# Supplementary material for: Transcriptomic analyses of the radiation response in head and neck squamous cell carcinoma subclones with different radiation sensitivity: time-course gene expression profiles and gene association networks
Source: Radiat Oncol. 2016 Jul 26;11:94. doi: 10.1186/s13014-016-0672-0 (PMC4960706; doi:10.1186/s13014-016-0672-0)
Supplement: Additional file 8: Table S7. — Significantly enriched pathways of early and late responding genes after irradiation with 8 Gy. Pathways with FDR < 0.1 were considered statistically significant. (XLSX 102 kb) [file 13014_2016_672_MOESM8_ESM.xlsx]

## Sheet: early response - SP (#303)
pathway	total number of genes in pathway	matches	% match	FDR	differentially expressed gene names
DNA Damage/Telomere Stress Induced Senescence	59	11	18.64	1.37065e-12	CCNA2,H1F0,HIST1H1A,HIST1H1D,HIST1H1E,HIST1H2AC,HIST1H2AJ,HIST1H2BD,HIST1H2BK,HIST1H4A,LMNB1
Cellular Senescence	160	12	7.5	2.57689e-09	CCNA2,FOS,H1F0,HIST1H1A,HIST1H1D,HIST1H1E,HIST1H2AC,HIST1H2AJ,HIST1H2BD,HIST1H2BK,HIST1H4A,LMNB1
Cellular responses to stress	360	15	4.17	1.56555e-08	CCNA2,FOS,H1F0,HIST1H1A,HIST1H1D,HIST1H1E,HIST1H2AC,HIST1H2AJ,HIST1H2BD,HIST1H2BK,HIST1H4A,HSP90AB1,LMNB1,P4HB,PRKAB1
Cell Cycle, Mitotic	446	16	3.59	2.31819e-08	AURKA,CCNA2,CCNB1,CDC20,CEP250,HIST1H2AC,HIST1H2AJ,HIST1H2BD,HIST1H2BK,HIST1H4A,INCENP,KIF20A,KIF23,LMNB1,OPTN,PSMB7
Cell Cycle	541	17	3.14	3.53336e-08	AURKA,CCNA2,CCNB1,CDC20,CEP250,HIST1H2AC,HIST1H2AJ,HIST1H2BD,HIST1H2BK,HIST1H4A,INCENP,KIF20A,KIF23,LMNB1,OPTN,PSMB7,PSMC3IP
M Phase	266	12	4.51	3.10874e-07	CCNB1,CDC20,HIST1H2AC,HIST1H2AJ,HIST1H2BD,HIST1H2BK,HIST1H4A,INCENP,KIF20A,KIF23,LMNB1,PSMB7
Apoptotic execution phase	52	7	13.46	3.59863e-07	ADD1,H1F0,HIST1H1A,HIST1H1D,HIST1H1E,HMGB2,LMNB1
Condensation of Prophase Chromosomes	41	6	14.63	2.64553e-06	CCNB1,HIST1H2AC,HIST1H2AJ,HIST1H2BD,HIST1H2BK,HIST1H4A
Apoptosis	162	9	5.56	3.77636e-06	ADD1,APPL1,H1F0,HIST1H1A,HIST1H1D,HIST1H1E,HMGB2,LMNB1,PSMB7
Senescence-Associated Secretory Phenotype (SASP)	76	7	9.21	3.77636e-06	CCNA2,FOS,HIST1H2AC,HIST1H2AJ,HIST1H2BD,HIST1H2BK,HIST1H4A
Programmed Cell Death	167	9	5.39	4.22615e-06	ADD1,APPL1,H1F0,HIST1H1A,HIST1H1D,HIST1H1E,HMGB2,LMNB1,PSMB7
Meiosis	85	7	8.24	6.87905e-06	HIST1H2AC,HIST1H2AJ,HIST1H2BD,HIST1H2BK,HIST1H4A,LMNB1,PSMC3IP
Meiotic recombination	54	6	11.11	8.9284e-06	HIST1H2AC,HIST1H2AJ,HIST1H2BD,HIST1H2BK,HIST1H4A,PSMC3IP
Meiotic synapsis	57	6	10.53	1.10465e-05	HIST1H2AC,HIST1H2AJ,HIST1H2BD,HIST1H2BK,HIST1H4A,LMNB1
RNA Polymerase I Promoter Opening	30	5	16.67	1.10465e-05	HIST1H2AC,HIST1H2AJ,HIST1H2BD,HIST1H2BK,HIST1H4A
Amyloid formation	58	6	10.34	1.1208e-05	APP,HIST1H2AC,HIST1H2AJ,HIST1H2BD,HIST1H2BK,HIST1H4A
Packaging Of Telomere Ends	31	5	16.13	1.15807e-05	HIST1H2AC,HIST1H2AJ,HIST1H2BD,HIST1H2BK,HIST1H4A
DNA methylation	32	5	15.62	1.29175e-05	HIST1H2AC,HIST1H2AJ,HIST1H2BD,HIST1H2BK,HIST1H4A
Activated PKN1 stimulates transcription of AR (androgen receptor) regulated genes KLK2 and KLK3	34	5	14.71	1.67916e-05	HIST1H2AC,HIST1H2AJ,HIST1H2BD,HIST1H2BK,HIST1H4A
Mitotic Prophase	106	7	6.6	1.79986e-05	CCNB1,HIST1H2AC,HIST1H2AJ,HIST1H2BD,HIST1H2BK,HIST1H4A,LMNB1
SIRT1 negatively regulates rRNA Expression	35	5	14.29	1.79986e-05	HIST1H2AC,HIST1H2AJ,HIST1H2BD,HIST1H2BK,HIST1H4A
PRC2 methylates histones and DNA	40	5	12.5	3.35806e-05	HIST1H2AC,HIST1H2AJ,HIST1H2BD,HIST1H2BK,HIST1H4A
TCF dependent signaling in response to WNT	199	8	4.02	0.000104829	CSNK1G2,HIST1H2AC,HIST1H2AJ,HIST1H2BD,HIST1H2BK,HIST1H4A,PSMB7,SOST
Deposition of new CENPA-containing nucleosomes at the centromere	52	5	9.62	0.000107615	HIST1H2AC,HIST1H2AJ,HIST1H2BD,HIST1H2BK,HIST1H4A
Nucleosome assembly	52	5	9.62	0.000107615	HIST1H2AC,HIST1H2AJ,HIST1H2BD,HIST1H2BK,HIST1H4A
Oxidative Stress Induced Senescence	91	6	6.59	0.000107615	FOS,HIST1H2AC,HIST1H2AJ,HIST1H2BD,HIST1H2BK,HIST1H4A
DNA Repair	288	9	3.12	0.000158793	CCNA2,FANCA,HIST1H2BD,HIST1H2BK,HIST1H4A,POLI,PRKDC,RAD23B,ZNF830
RNA Polymerase I Chain Elongation	57	5	8.77	0.000158793	HIST1H2AC,HIST1H2AJ,HIST1H2BD,HIST1H2BK,HIST1H4A
Formation of the beta-catenin:TCF transactivating complex	58	5	8.62	0.000166572	HIST1H2AC,HIST1H2AJ,HIST1H2BD,HIST1H2BK,HIST1H4A
HDACs deacetylate histones	60	5	8.33	0.00017326	HIST1H2AC,HIST1H2AJ,HIST1H2BD,HIST1H2BK,HIST1H4A
RHO GTPases activate PKNs	60	5	8.33	0.00017326	HIST1H2AC,HIST1H2AJ,HIST1H2BD,HIST1H2BK,HIST1H4A
Signaling by Wnt	295	9	3.05	0.00017326	CSNK1G2,HIST1H2AC,HIST1H2AJ,HIST1H2BD,HIST1H2BK,HIST1H4A,PSMB7,SMURF1,SOST
Telomere Maintenance	60	5	8.33	0.00017326	HIST1H2AC,HIST1H2AJ,HIST1H2BD,HIST1H2BK,HIST1H4A
HATs acetylate histones	108	6	5.56	0.000208743	HIST1H2AC,HIST1H2AJ,HIST1H2BD,HIST1H2BK,HIST1H4A,TAF5L
RNA Polymerase I, RNA Polymerase III, and Mitochondrial Transcription	116	6	5.17	0.000305626	HIST1H2AC,HIST1H2AJ,HIST1H2BD,HIST1H2BK,HIST1H4A,SSB
Transcriptional regulation by small RNAs	71	5	7.04	0.000364343	HIST1H2AC,HIST1H2AJ,HIST1H2BD,HIST1H2BK,HIST1H4A
NoRC negatively regulates rRNA expression	75	5	6.67	0.000463406	HIST1H2AC,HIST1H2AJ,HIST1H2BD,HIST1H2BK,HIST1H4A
RNA Polymerase I Promoter Clearance	77	5	6.49	0.000512933	HIST1H2AC,HIST1H2AJ,HIST1H2BD,HIST1H2BK,HIST1H4A
Negative epigenetic regulation of rRNA expression	78	5	6.41	0.000532151	HIST1H2AC,HIST1H2AJ,HIST1H2BD,HIST1H2BK,HIST1H4A
RNA Polymerase I Transcription	80	5	6.25	0.00058672	HIST1H2AC,HIST1H2AJ,HIST1H2BD,HIST1H2BK,HIST1H4A
APC/C-mediated degradation of cell cycle proteins	83	5	6.02	0.000667839	AURKA,CCNA2,CCNB1,CDC20,PSMB7
Regulation of mitotic cell cycle	83	5	6.02	0.000667839	AURKA,CCNA2,CCNB1,CDC20,PSMB7
Chromosome Maintenance	87	5	5.75	0.000818634	HIST1H2AC,HIST1H2AJ,HIST1H2BD,HIST1H2BK,HIST1H4A
Epigenetic regulation of gene expression	95	5	5.26	0.00121999	HIST1H2AC,HIST1H2AJ,HIST1H2BD,HIST1H2BK,HIST1H4A
Gene Silencing by RNA	100	5	5	0.00149275	HIST1H2AC,HIST1H2AJ,HIST1H2BD,HIST1H2BK,HIST1H4A
Nonhomologous End-Joining (NHEJ)	52	4	7.69	0.00149275	HIST1H2BD,HIST1H2BK,HIST1H4A,PRKDC
Cell Cycle Checkpoints	163	6	3.68	0.00154086	CCNB1,CDC20,HIST1H2BD,HIST1H2BK,HIST1H4A,PSMB7
G2/M DNA damage checkpoint	54	4	7.41	0.00165983	CCNB1,HIST1H2BD,HIST1H2BK,HIST1H4A
RHO GTPase Effectors	253	7	2.77	0.00226261	CDC20,HIST1H2AC,HIST1H2AJ,HIST1H2BD,HIST1H2BK,HIST1H4A,INCENP
G2/M Transition	114	5	4.39	0.00254583	AURKA,CCNA2,CCNB1,CEP250,OPTN
Mitotic G2-G2/M phases	116	5	4.31	0.00270798	AURKA,CCNA2,CCNB1,CEP250,OPTN
APC/C:Cdc20 mediated degradation of mitotic proteins	72	4	5.56	0.00468955	CCNA2,CCNB1,CDC20,PSMB7
Transcription	205	6	2.93	0.00475055	HIST1H2AC,HIST1H2AJ,HIST1H2BD,HIST1H2BK,HIST1H4A,SSB
Activation of APC/C and APC/C:Cdc20 mediated degradation of mitotic proteins	73	4	5.48	0.00476152	CCNA2,CCNB1,CDC20,PSMB7
Regulation of APC/C activators between G1/S and early anaphase	77	4	5.19	0.0057344	CCNA2,CCNB1,CDC20,PSMB7
Regulation of PLK1 Activity at G2/M Transition	80	4	5	0.00651575	AURKA,CCNB1,CEP250,OPTN
DNA Double-Strand Break Repair	145	5	3.45	0.00668628	CCNA2,HIST1H2BD,HIST1H2BK,HIST1H4A,PRKDC
Processing of DNA double-strand break ends	81	4	4.94	0.00668628	CCNA2,HIST1H2BD,HIST1H2BK,HIST1H4A
Chromatin modifying enzymes	226	6	2.65	0.00704282	HIST1H2AC,HIST1H2AJ,HIST1H2BD,HIST1H2BK,HIST1H4A,TAF5L
Chromatin organization	226	6	2.65	0.00704282	HIST1H2AC,HIST1H2AJ,HIST1H2BD,HIST1H2BK,HIST1H4A,TAF5L
G2/M Checkpoints	89	4	4.49	0.00895795	CCNB1,HIST1H2BD,HIST1H2BK,HIST1H4A
RMTs methylate histone arginines	45	3	6.67	0.0138804	HIST1H2AC,HIST1H2AJ,HIST1H4A
Signaling by Rho GTPases	366	7	1.91	0.0159929	CDC20,HIST1H2AC,HIST1H2AJ,HIST1H2BD,HIST1H2BK,HIST1H4A,INCENP
HDR through Homologous Recombination (HR) or Single Strand Annealing (SSA)	112	4	3.57	0.0200979	CCNA2,HIST1H2BD,HIST1H2BK,HIST1H4A
Hemostasis	502	8	1.59	0.0222843	APP,CFL1,CSF2,F11R,F3,KIF20A,KIF23,RAPGEF3
Homology Directed Repair	118	4	3.39	0.0235983	CCNA2,HIST1H2BD,HIST1H2BK,HIST1H4A
Recruitment and ATM-mediated phosphorylation of repair and signaling proteins at DNA double strand breaks	58	3	5.17	0.0267913	HIST1H2BD,HIST1H2BK,HIST1H4A
DNA Double Strand Break Response	59	3	5.08	0.0277227	HIST1H2BD,HIST1H2BK,HIST1H4A
Activation of NF-kappaB in B cells	66	3	4.55	0.036547	BCL10,NFKBIA,PSMB7
Cytosolic sensors of pathogen-associated DNA	66	3	4.55	0.036547	APP,NFKBIA,PRKDC
Organelle biogenesis and maintenance	322	6	1.86	0.036547	ATAT1,CEP250,IFT74,MRPL12,PRKAB1,RAB3IP
APC/C:Cdh1 mediated degradation of Cdc20 and other APC/C:Cdh1 targeted proteins in late mitosis/early G1	69	3	4.35	0.0403109	AURKA,CDC20,PSMB7
Cdc20:Phospho-APC/C mediated degradation of Cyclin A	69	3	4.35	0.0403109	CCNA2,CDC20,PSMB7
APC/C:Cdc20 mediated degradation of Cyclin B	21	2	9.52	0.0411931	CCNB1,CDC20
APC:Cdc20 mediated degradation of cell cycle proteins prior to satisfation of the cell cycle checkpoint	70	3	4.29	0.0411931	CCNA2,CDC20,PSMB7
Inflammasomes	21	2	9.52	0.0411931	APP,HSP90AB1
RIP-mediated NFkB activation via ZBP1	21	2	9.52	0.0411931	APP,NFKBIA
Signaling by TGF-beta Receptor Complex	72	3	4.17	0.0419969	F11R,FKBP1A,SMURF1
TRAF6 Mediated Induction of proinflammatory cytokines	72	3	4.17	0.0419969	APP,FOS,NFKBIA
Cyclin A/B1 associated events during G2/M transition	22	2	9.09	0.0434875	CCNA2,CCNB1
TRAF6 mediated NF-kB activation	24	2	8.33	0.0510224	APP,NFKBIA
MyD88 cascade initiated on plasma membrane	83	3	3.61	0.0567268	APP,FOS,NFKBIA
TAK1 activates NFkB by phosphorylation and activation of IKKs complex	26	2	7.69	0.0567268	APP,NFKBIA
TRAF6 mediated induction of NFkB and MAP kinases upon TLR7/8 or 9 activation	83	3	3.61	0.0567268	APP,FOS,NFKBIA
Toll Like Receptor 10 (TLR10) Cascade	83	3	3.61	0.0567268	APP,FOS,NFKBIA
Toll Like Receptor 5 (TLR5) Cascade	83	3	3.61	0.0567268	APP,FOS,NFKBIA
ZBP1(DAI) mediated induction of type I IFNs	26	2	7.69	0.0567268	APP,NFKBIA
Kinesins	27	2	7.41	0.0585733	KIF20A,KIF23
MyD88 dependent cascade initiated on endosome	85	3	3.53	0.0585733	APP,FOS,NFKBIA
Toll Like Receptor 7/8 (TLR7/8) Cascade	85	3	3.53	0.0585733	APP,FOS,NFKBIA
Mitotic Anaphase	172	4	2.33	0.0650495	CDC20,INCENP,LMNB1,PSMB7
Toll Like Receptor 9 (TLR9) Cascade	89	3	3.37	0.0650495	APP,FOS,NFKBIA
Mitotic Metaphase and Anaphase	173	4	2.31	0.0654087	CDC20,INCENP,LMNB1,PSMB7
MyD88:Mal cascade initiated on plasma membrane	93	3	3.23	0.069608	APP,FOS,NFKBIA
Toll Like Receptor 2 (TLR2) Cascade	93	3	3.23	0.069608	APP,FOS,NFKBIA
Toll Like Receptor TLR1:TLR2 Cascade	93	3	3.23	0.069608	APP,FOS,NFKBIA
Toll Like Receptor TLR6:TLR2 Cascade	93	3	3.23	0.069608	APP,FOS,NFKBIA
Assembly of the primary cilium	179	4	2.23	0.0698113	ATAT1,CEP250,IFT74,RAB3IP
TGF-beta receptor signaling activates SMADs	32	2	6.25	0.0733123	FKBP1A,SMURF1
MyD88-independent TLR3/TLR4 cascade	97	3	3.09	0.0742621	APP,FOS,NFKBIA
TRIF-mediated TLR3/TLR4 signaling	97	3	3.09	0.0742621	APP,FOS,NFKBIA
Toll Like Receptor 3 (TLR3) Cascade	97	3	3.09	0.0742621	APP,FOS,NFKBIA
CLEC7A (Dectin-1) signaling	99	3	3.03	0.0777392	BCL10,NFKBIA,PSMB7
Resolution of Sister Chromatid Cohesion	100	3	3	0.0791214	CCNB1,CDC20,INCENP
Downstream TCR signaling	101	3	2.97	0.080511	BCL10,NFKBIA,PSMB7
Sphingolipid de novo biosynthesis	35	2	5.71	0.0814322	CSNK1G2,SPTLC3
Apoptotic cleavage of cellular proteins	38	2	5.26	0.0937866	ADD1,LMNB1
Mitotic Prometaphase	108	3	2.78	0.0937866	CCNB1,CDC20,INCENP
G1/S Transition	109	3	2.75	0.0952539	CCNA2,CCNB1,PSMB7

## Sheet: early response - parental
pathway	total number of genes in pathway	matches	% match	FDR	differentially expressed gene names
DNA Damage/Telomere Stress Induced Senescence	59	11	18.64	6.02696e-14	HIST1H1A,HIST1H1C,HIST1H1D,HIST1H1E,HIST1H2AB,HIST1H2AC,HIST1H2AJ,HIST1H2BD,HIST1H2BK,HIST1H2BM,LMNB1
Cellular Senescence	160	11	6.88	1.58935e-09	HIST1H1A,HIST1H1C,HIST1H1D,HIST1H1E,HIST1H2AB,HIST1H2AC,HIST1H2AJ,HIST1H2BD,HIST1H2BK,HIST1H2BM,LMNB1
Deposition of new CENPA-containing nucleosomes at the centromere	52	8	15.38	1.58935e-09	CENPA,HIST1H2AB,HIST1H2AC,HIST1H2AJ,HIST1H2BD,HIST1H2BK,HIST1H2BM,SMARCA5
Nucleosome assembly	52	8	15.38	1.58935e-09	CENPA,HIST1H2AB,HIST1H2AC,HIST1H2AJ,HIST1H2BD,HIST1H2BK,HIST1H2BM,SMARCA5
Meiotic synapsis	57	8	14.04	2.75483e-09	HIST1H2AB,HIST1H2AC,HIST1H2AJ,HIST1H2BD,HIST1H2BK,HIST1H2BM,LMNB1,SYNE2
SIRT1 negatively regulates rRNA Expression	35	7	20	3.23861e-09	HIST1H2AB,HIST1H2AC,HIST1H2AJ,HIST1H2BD,HIST1H2BK,HIST1H2BM,TAF1D
Condensation of Prophase Chromosomes	41	7	17.07	9.1331e-09	CCNB1,HIST1H2AB,HIST1H2AC,HIST1H2AJ,HIST1H2BD,HIST1H2BK,HIST1H2BM
NoRC negatively regulates rRNA expression	75	8	10.67	1.67534e-08	HIST1H2AB,HIST1H2AC,HIST1H2AJ,HIST1H2BD,HIST1H2BK,HIST1H2BM,SMARCA5,TAF1D
Cellular responses to stress	360	13	3.61	1.84779e-08	HIST1H1A,HIST1H1C,HIST1H1D,HIST1H1E,HIST1H2AB,HIST1H2AC,HIST1H2AJ,HIST1H2BD,HIST1H2BK,HIST1H2BM,LMNB1,MAP1LC3B,PRDX3
Negative epigenetic regulation of rRNA expression	78	8	10.26	1.84779e-08	HIST1H2AB,HIST1H2AC,HIST1H2AJ,HIST1H2BD,HIST1H2BK,HIST1H2BM,SMARCA5,TAF1D
Cell Cycle	541	15	2.77	2.1995e-08	AURKA,CCNB1,CENPA,HIST1H2AB,HIST1H2AC,HIST1H2AJ,HIST1H2BD,HIST1H2BK,HIST1H2BM,KIF20A,LMNB1,PPP2R5C,SMARCA5,SYNE2,YWHAZ
Meiosis	85	8	9.41	3.10189e-08	HIST1H2AB,HIST1H2AC,HIST1H2AJ,HIST1H2BD,HIST1H2BK,HIST1H2BM,LMNB1,SYNE2
Chromosome Maintenance	87	8	9.2	3.4581e-08	CENPA,HIST1H2AB,HIST1H2AC,HIST1H2AJ,HIST1H2BD,HIST1H2BK,HIST1H2BM,SMARCA5
RNA Polymerase I Promoter Opening	30	6	20	3.99597e-08	HIST1H2AB,HIST1H2AC,HIST1H2AJ,HIST1H2BD,HIST1H2BK,HIST1H2BM
Packaging Of Telomere Ends	31	6	19.35	4.23736e-08	HIST1H2AB,HIST1H2AC,HIST1H2AJ,HIST1H2BD,HIST1H2BK,HIST1H2BM
RHO GTPase Effectors	253	11	4.35	4.23736e-08	CENPA,HIST1H2AB,HIST1H2AC,HIST1H2AJ,HIST1H2BD,HIST1H2BK,HIST1H2BM,NCF2,PPP2R5C,ROCK1,YWHAZ
RNA Polymerase I Chain Elongation	57	7	12.28	4.23736e-08	HIST1H2AB,HIST1H2AC,HIST1H2AJ,HIST1H2BD,HIST1H2BK,HIST1H2BM,TAF1D
DNA methylation	32	6	18.75	4.71807e-08	HIST1H2AB,HIST1H2AC,HIST1H2AJ,HIST1H2BD,HIST1H2BK,HIST1H2BM
Epigenetic regulation of gene expression	95	8	8.42	4.81764e-08	HIST1H2AB,HIST1H2AC,HIST1H2AJ,HIST1H2BD,HIST1H2BK,HIST1H2BM,SMARCA5,TAF1D
HDACs deacetylate histones	60	7	11.67	4.97077e-08	HIST1H2AB,HIST1H2AC,HIST1H2AH,HIST1H2AJ,HIST1H2BD,HIST1H2BK,HIST1H2BM
RHO GTPases activate PKNs	60	7	11.67	4.97077e-08	HIST1H2AB,HIST1H2AC,HIST1H2AJ,HIST1H2BD,HIST1H2BK,HIST1H2BM,YWHAZ
M Phase	266	11	4.14	5.44489e-08	CCNB1,CENPA,HIST1H2AB,HIST1H2AC,HIST1H2AJ,HIST1H2BD,HIST1H2BK,HIST1H2BM,KIF20A,LMNB1,PPP2R5C
Activated PKN1 stimulates transcription of AR (androgen receptor) regulated genes KLK2 and KLK3	34	6	17.65	5.45092e-08	HIST1H2AB,HIST1H2AC,HIST1H2AJ,HIST1H2BD,HIST1H2BK,HIST1H2BM
Mitotic Prophase	106	8	7.55	9.18853e-08	CCNB1,HIST1H2AB,HIST1H2AC,HIST1H2AJ,HIST1H2BD,HIST1H2BK,HIST1H2BM,LMNB1
Signaling by Rho GTPases	366	12	3.28	1.11407e-07	CENPA,FGD4,HIST1H2AB,HIST1H2AC,HIST1H2AJ,HIST1H2BD,HIST1H2BK,HIST1H2BM,NCF2,PPP2R5C,ROCK1,YWHAZ
Apoptosis	162	9	5.56	1.2325e-07	BID,HIST1H1A,HIST1H1C,HIST1H1D,HIST1H1E,LMNB1,ROCK1,TNFSF10,YWHAZ
PRC2 methylates histones and DNA	40	6	15	1.30424e-07	HIST1H2AB,HIST1H2AC,HIST1H2AJ,HIST1H2BD,HIST1H2BK,HIST1H2BM
Programmed Cell Death	167	9	5.39	1.49492e-07	BID,HIST1H1A,HIST1H1C,HIST1H1D,HIST1H1E,LMNB1,ROCK1,TNFSF10,YWHAZ
RNA Polymerase I Promoter Clearance	77	7	9.09	2.14174e-07	HIST1H2AB,HIST1H2AC,HIST1H2AJ,HIST1H2BD,HIST1H2BK,HIST1H2BM,TAF1D
RNA Polymerase I Transcription	80	7	8.75	2.71305e-07	HIST1H2AB,HIST1H2AC,HIST1H2AJ,HIST1H2BD,HIST1H2BK,HIST1H2BM,TAF1D
Apoptotic execution phase	52	6	11.54	5.83572e-07	HIST1H1A,HIST1H1C,HIST1H1D,HIST1H1E,LMNB1,ROCK1
Meiotic recombination	54	6	11.11	7.13389e-07	HIST1H2AB,HIST1H2AC,HIST1H2AJ,HIST1H2BD,HIST1H2BK,HIST1H2BM
Cell Cycle, Mitotic	446	12	2.69	7.58359e-07	AURKA,CCNB1,CENPA,HIST1H2AB,HIST1H2AC,HIST1H2AJ,HIST1H2BD,HIST1H2BK,HIST1H2BM,KIF20A,LMNB1,PPP2R5C
Amyloid formation	58	6	10.34	1.01135e-06	HIST1H2AB,HIST1H2AC,HIST1H2AJ,HIST1H2BD,HIST1H2BK,HIST1H2BM
Formation of the beta-catenin:TCF transactivating complex	58	6	10.34	1.01135e-06	HIST1H2AB,HIST1H2AC,HIST1H2AJ,HIST1H2BD,HIST1H2BK,HIST1H2BM
Telomere Maintenance	60	6	10	1.20974e-06	HIST1H2AB,HIST1H2AC,HIST1H2AJ,HIST1H2BD,HIST1H2BK,HIST1H2BM
Chromatin modifying enzymes	226	9	3.98	1.51822e-06	HIST1H2AB,HIST1H2AC,HIST1H2AH,HIST1H2AJ,HIST1H2BD,HIST1H2BK,HIST1H2BM,KMT2C,SMARCA2
Chromatin organization	226	9	3.98	1.51822e-06	HIST1H2AB,HIST1H2AC,HIST1H2AH,HIST1H2AJ,HIST1H2BD,HIST1H2BK,HIST1H2BM,KMT2C,SMARCA2
HATs acetylate histones	108	7	6.48	1.69969e-06	HIST1H2AB,HIST1H2AC,HIST1H2AH,HIST1H2AJ,HIST1H2BD,HIST1H2BK,HIST1H2BM
RNA Polymerase I, RNA Polymerase III, and Mitochondrial Transcription	116	7	6.03	2.7126e-06	HIST1H2AB,HIST1H2AC,HIST1H2AJ,HIST1H2BD,HIST1H2BK,HIST1H2BM,TAF1D
Transcriptional regulation by small RNAs	71	6	8.45	2.95108e-06	HIST1H2AB,HIST1H2AC,HIST1H2AJ,HIST1H2BD,HIST1H2BK,HIST1H2BM
Senescence-Associated Secretory Phenotype (SASP)	76	6	7.89	4.33938e-06	HIST1H2AB,HIST1H2AC,HIST1H2AJ,HIST1H2BD,HIST1H2BK,HIST1H2BM
TCF dependent signaling in response to WNT	199	8	4.02	7.01377e-06	HIST1H2AB,HIST1H2AC,HIST1H2AJ,HIST1H2BD,HIST1H2BK,HIST1H2BM,PPP2R5C,YWHAZ
RMTs methylate histone arginines	45	5	11.11	7.96775e-06	HIST1H2AB,HIST1H2AC,HIST1H2AH,HIST1H2AJ,SMARCA2
Transcription	205	8	3.9	8.3999e-06	HIST1H2AB,HIST1H2AC,HIST1H2AJ,HIST1H2BD,HIST1H2BK,HIST1H2BM,PAPOLA,TAF1D
Oxidative Stress Induced Senescence	91	6	6.59	1.16079e-05	HIST1H2AB,HIST1H2AC,HIST1H2AJ,HIST1H2BD,HIST1H2BK,HIST1H2BM
G2/M DNA damage checkpoint	54	5	9.26	1.88571e-05	CCNB1,HIST1H2BD,HIST1H2BK,HIST1H2BM,YWHAZ
Gene Silencing by RNA	100	6	6	1.94237e-05	HIST1H2AB,HIST1H2AC,HIST1H2AJ,HIST1H2BD,HIST1H2BK,HIST1H2BM
Signaling by Wnt	295	8	2.71	0.000116325	HIST1H2AB,HIST1H2AC,HIST1H2AJ,HIST1H2BD,HIST1H2BK,HIST1H2BM,PPP2R5C,YWHAZ
G2/M Checkpoints	89	5	5.62	0.00021224	CCNB1,HIST1H2BD,HIST1H2BK,HIST1H2BM,YWHAZ
Recruitment and ATM-mediated phosphorylation of repair and signaling proteins at DNA double strand breaks	58	4	6.9	0.000721542	HIST1H2BD,HIST1H2BK,HIST1H2BM,SMARCA5
DNA Double Strand Break Response	59	4	6.78	0.000757196	HIST1H2BD,HIST1H2BK,HIST1H2BM,SMARCA5
Cell Cycle Checkpoints	163	5	3.07	0.00358202	CCNB1,HIST1H2BD,HIST1H2BK,HIST1H2BM,YWHAZ
Interferon Signaling	196	5	2.55	0.00819368	CIITA,EIF4G3,GBP1,HLA-B,IFIT2
Nonhomologous End-Joining (NHEJ)	52	3	5.77	0.0109271	HIST1H2BD,HIST1H2BK,HIST1H2BM
DNA Double-Strand Break Repair	145	4	2.76	0.0219244	HIST1H2BD,HIST1H2BK,HIST1H2BM,SMARCA5
Clathrin derived vesicle budding	70	3	4.29	0.0245702	AP1S2,CLINT1,CTSZ
trans-Golgi Network Vesicle Budding	70	3	4.29	0.0245702	AP1S2,CLINT1,CTSZ
Class I MHC mediated antigen processing & presentation	266	5	1.88	0.0291628	HLA-B,HUWE1,NCF2,SPSB2,TRAF7
Cytokine Signaling in Immune system	538	7	1.3	0.031279	CIITA,EIF4G3,GBP1,HLA-B,IFIT2,PPP2R5C,YWHAZ
Processing of DNA double-strand break ends	81	3	3.7	0.0354568	HIST1H2BD,HIST1H2BK,HIST1H2BM
Downregulation of SMAD2/3:SMAD4 transcriptional activity	23	2	8.7	0.0361736	TGIF1,USP9X
Cytosolic tRNA aminoacylation	24	2	8.33	0.0387507	GARS,LARS
Activation of BH3-only proteins	25	2	8	0.0413714	BID,YWHAZ
Interferon gamma signaling	92	3	3.26	0.0476924	CIITA,GBP1,HLA-B
Molecules associated with elastic fibres	30	2	6.67	0.0575374	ITGB6,TGFB2
Resolution of Sister Chromatid Cohesion	100	3	3	0.0584383	CCNB1,CENPA,PPP2R5C
Mitotic Prometaphase	108	3	2.78	0.0713091	CCNB1,CENPA,PPP2R5C
Lysosome Vesicle Biogenesis	35	2	5.71	0.0744603	AP1S2,CTSZ
HDR through Homologous Recombination (HR) or Single Strand Annealing (SSA)	112	3	2.68	0.0765939	HIST1H2BD,HIST1H2BK,HIST1H2BM
Hemostasis	502	6	1.2	0.0819919	KIF20A,PLAT,PPP2R5C,SLC7A8,TGFB2,YWHAZ
Apoptotic cleavage of cellular proteins	38	2	5.26	0.082612	LMNB1,ROCK1
Intrinsic Pathway for Apoptosis	38	2	5.26	0.082612	BID,YWHAZ
Homology Directed Repair	118	3	2.54	0.0836343	HIST1H2BD,HIST1H2BK,HIST1H2BM
Elastic fibre formation	41	2	4.88	0.0931792	ITGB6,TGFB2
tRNA Aminoacylation	42	2	4.76	0.0963404	GARS,LARS
Transcriptional activity of SMAD2/SMAD3:SMAD4 heterotrimer	43	2	4.65	0.0995104	TGIF1,USP9X

## Sheet: early response - RP (#327)
pathway	total number of genes in pathway	matches	% match	FDR	differentially expressed gene names
Cell Cycle, Mitotic	446	18	4.04	6.60362e-15	AURKA,CCNB1,CCNB2,CENPA,CENPE,CEP41,HIST1H2AB,HIST1H2BC,HIST1H2BK,HIST1H2BM,HIST1H2BO,KIF20A,LMNB1,NINL,PTTG1,RAD21,SGOL2,TOP2A
Cell Cycle	541	18	3.33	9.84289e-14	AURKA,CCNB1,CCNB2,CENPA,CENPE,CEP41,HIST1H2AB,HIST1H2BC,HIST1H2BK,HIST1H2BM,HIST1H2BO,KIF20A,LMNB1,NINL,PTTG1,RAD21,SGOL2,TOP2A
M Phase	266	14	5.26	4.65936e-13	CCNB1,CCNB2,CENPA,CENPE,HIST1H2AB,HIST1H2BC,HIST1H2BK,HIST1H2BM,HIST1H2BO,KIF20A,LMNB1,PTTG1,RAD21,SGOL2
DNA Damage/Telomere Stress Induced Senescence	59	9	15.25	3.41263e-12	H1F0,HIST1H1A,HIST1H1D,HIST1H2AB,HIST1H2BC,HIST1H2BK,HIST1H2BM,HIST1H2BO,LMNB1
Cellular Senescence	160	11	6.88	2.21814e-11	BMI1,FOS,H1F0,HIST1H1A,HIST1H1D,HIST1H2AB,HIST1H2BC,HIST1H2BK,HIST1H2BM,HIST1H2BO,LMNB1
Cellular responses to stress	360	13	3.61	3.33735e-10	BMI1,FOS,H1F0,HIST1H1A,HIST1H1D,HIST1H2AB,HIST1H2BC,HIST1H2BK,HIST1H2BM,HIST1H2BO,LMNB1,UBE2D2,VHL
Meiotic synapsis	57	7	12.28	9.50614e-09	HIST1H2AB,HIST1H2BC,HIST1H2BK,HIST1H2BM,HIST1H2BO,LMNB1,RAD21
Mitotic Prophase	106	8	7.55	1.82715e-08	CCNB1,CCNB2,HIST1H2AB,HIST1H2BC,HIST1H2BK,HIST1H2BM,HIST1H2BO,LMNB1
Condensation of Prophase Chromosomes	41	6	14.63	6.00944e-08	CCNB1,HIST1H2AB,HIST1H2BC,HIST1H2BK,HIST1H2BM,HIST1H2BO
Meiosis	85	7	8.24	1.17986e-07	HIST1H2AB,HIST1H2BC,HIST1H2BK,HIST1H2BM,HIST1H2BO,LMNB1,RAD21
Oxidative Stress Induced Senescence	91	7	7.69	1.73956e-07	BMI1,FOS,HIST1H2AB,HIST1H2BC,HIST1H2BK,HIST1H2BM,HIST1H2BO
Deposition of new CENPA-containing nucleosomes at the centromere	52	6	11.54	1.84586e-07	CENPA,HIST1H2AB,HIST1H2BC,HIST1H2BK,HIST1H2BM,HIST1H2BO
Nucleosome assembly	52	6	11.54	1.84586e-07	CENPA,HIST1H2AB,HIST1H2BC,HIST1H2BK,HIST1H2BM,HIST1H2BO
RNA Polymerase I Promoter Opening	30	5	16.67	5.66904e-07	HIST1H2AB,HIST1H2BC,HIST1H2BK,HIST1H2BM,HIST1H2BO
Packaging Of Telomere Ends	31	5	16.13	6.29706e-07	HIST1H2AB,HIST1H2BC,HIST1H2BK,HIST1H2BM,HIST1H2BO
DNA methylation	32	5	15.62	6.9839e-07	HIST1H2AB,HIST1H2BC,HIST1H2BK,HIST1H2BM,HIST1H2BO
Activated PKN1 stimulates transcription of AR (androgen receptor) regulated genes KLK2 and KLK3	34	5	14.71	9.04924e-07	HIST1H2AB,HIST1H2BC,HIST1H2BK,HIST1H2BM,HIST1H2BO
SIRT1 negatively regulates rRNA Expression	35	5	14.29	9.95264e-07	HIST1H2AB,HIST1H2BC,HIST1H2BK,HIST1H2BM,HIST1H2BO
Senescence-Associated Secretory Phenotype (SASP)	76	6	7.89	1.29746e-06	FOS,HIST1H2AB,HIST1H2BC,HIST1H2BK,HIST1H2BM,HIST1H2BO
PRC2 methylates histones and DNA	40	5	12.5	1.79902e-06	HIST1H2AB,HIST1H2BC,HIST1H2BK,HIST1H2BM,HIST1H2BO
Chromosome Maintenance	87	6	6.9	2.65704e-06	CENPA,HIST1H2AB,HIST1H2BC,HIST1H2BK,HIST1H2BM,HIST1H2BO
G2/M Checkpoints	89	6	6.74	2.90785e-06	CCNB1,CCNB2,HIST1H2BC,HIST1H2BK,HIST1H2BM,HIST1H2BO
Apoptotic execution phase	52	5	9.62	5.56075e-06	H1F0,HIST1H1A,HIST1H1D,LMNB1,VIM
RHO GTPase Effectors	253	8	3.16	5.56075e-06	CENPA,CENPE,HIST1H2AB,HIST1H2BC,HIST1H2BK,HIST1H2BM,HIST1H2BO,SGOL2
Resolution of Sister Chromatid Cohesion	100	6	6	5.56075e-06	CCNB1,CCNB2,CENPA,CENPE,RAD21,SGOL2
G2/M DNA damage checkpoint	54	5	9.26	6.24235e-06	CCNB1,HIST1H2BC,HIST1H2BK,HIST1H2BM,HIST1H2BO
Meiotic recombination	54	5	9.26	6.24235e-06	HIST1H2AB,HIST1H2BC,HIST1H2BK,HIST1H2BM,HIST1H2BO
Mitotic Prometaphase	108	6	5.56	7.26424e-06	CCNB1,CCNB2,CENPA,CENPE,RAD21,SGOL2
RNA Polymerase I Chain Elongation	57	5	8.77	7.65254e-06	HIST1H2AB,HIST1H2BC,HIST1H2BK,HIST1H2BM,HIST1H2BO
Amyloid formation	58	5	8.62	7.81983e-06	HIST1H2AB,HIST1H2BC,HIST1H2BK,HIST1H2BM,HIST1H2BO
Formation of the beta-catenin:TCF transactivating complex	58	5	8.62	7.81983e-06	HIST1H2AB,HIST1H2BC,HIST1H2BK,HIST1H2BM,HIST1H2BO
HDACs deacetylate histones	60	5	8.33	8.46708e-06	HIST1H2AB,HIST1H2BC,HIST1H2BK,HIST1H2BM,HIST1H2BO
RHO GTPases activate PKNs	60	5	8.33	8.46708e-06	HIST1H2AB,HIST1H2BC,HIST1H2BK,HIST1H2BM,HIST1H2BO
Telomere Maintenance	60	5	8.33	8.46708e-06	HIST1H2AB,HIST1H2BC,HIST1H2BK,HIST1H2BM,HIST1H2BO
RNA Polymerase I, RNA Polymerase III, and Mitochondrial Transcription	116	6	5.17	8.8792e-06	BDP1,HIST1H2AB,HIST1H2BC,HIST1H2BK,HIST1H2BM,HIST1H2BO
Transcriptional regulation by small RNAs	71	5	7.04	1.86828e-05	HIST1H2AB,HIST1H2BC,HIST1H2BK,HIST1H2BM,HIST1H2BO
NoRC negatively regulates rRNA expression	75	5	6.67	2.39207e-05	HIST1H2AB,HIST1H2BC,HIST1H2BK,HIST1H2BM,HIST1H2BO
RNA Polymerase I Promoter Clearance	77	5	6.49	2.65652e-05	HIST1H2AB,HIST1H2BC,HIST1H2BK,HIST1H2BM,HIST1H2BO
Negative epigenetic regulation of rRNA expression	78	5	6.41	2.76062e-05	HIST1H2AB,HIST1H2BC,HIST1H2BK,HIST1H2BM,HIST1H2BO
RNA Polymerase I Transcription	80	5	6.25	2.97933e-05	HIST1H2AB,HIST1H2BC,HIST1H2BK,HIST1H2BM,HIST1H2BO
Regulation of PLK1 Activity at G2/M Transition	80	5	6.25	2.97933e-05	AURKA,CCNB1,CCNB2,CEP41,NINL
Signaling by Rho GTPases	366	8	2.19	5.29747e-05	CENPA,CENPE,HIST1H2AB,HIST1H2BC,HIST1H2BK,HIST1H2BM,HIST1H2BO,SGOL2
Cell Cycle Checkpoints	163	6	3.68	5.30046e-05	CCNB1,CCNB2,HIST1H2BC,HIST1H2BK,HIST1H2BM,HIST1H2BO
Epigenetic regulation of gene expression	95	5	5.26	6.50955e-05	HIST1H2AB,HIST1H2BC,HIST1H2BK,HIST1H2BM,HIST1H2BO
Mitotic Anaphase	172	6	3.49	6.91093e-05	CENPA,CENPE,LMNB1,PTTG1,RAD21,SGOL2
Mitotic Metaphase and Anaphase	173	6	3.47	6.99067e-05	CENPA,CENPE,LMNB1,PTTG1,RAD21,SGOL2
Gene Silencing by RNA	100	5	5	7.8463e-05	HIST1H2AB,HIST1H2BC,HIST1H2BK,HIST1H2BM,HIST1H2BO
HATs acetylate histones	108	5	4.63	0.000112094	HIST1H2AB,HIST1H2BC,HIST1H2BK,HIST1H2BM,HIST1H2BO
Nonhomologous End-Joining (NHEJ)	52	4	7.69	0.000131298	HIST1H2BC,HIST1H2BK,HIST1H2BM,HIST1H2BO
G2/M Transition	114	5	4.39	0.000140171	AURKA,CCNB1,CCNB2,CEP41,NINL
Mitotic G2-G2/M phases	116	5	4.31	0.000149591	AURKA,CCNB1,CCNB2,CEP41,NINL
Transcription	205	6	2.93	0.000163628	BDP1,HIST1H2AB,HIST1H2BC,HIST1H2BK,HIST1H2BM,HIST1H2BO
Recruitment and ATM-mediated phosphorylation of repair and signaling proteins at DNA double strand breaks	58	4	6.9	0.000188194	HIST1H2BC,HIST1H2BK,HIST1H2BM,HIST1H2BO
DNA Double Strand Break Response	59	4	6.78	0.000197786	HIST1H2BC,HIST1H2BK,HIST1H2BM,HIST1H2BO
Apoptosis	162	5	3.09	0.000670112	H1F0,HIST1H1A,HIST1H1D,LMNB1,VIM
Processing of DNA double-strand break ends	81	4	4.94	0.000670112	HIST1H2BC,HIST1H2BK,HIST1H2BM,HIST1H2BO
Separation of Sister Chromatids	161	5	3.11	0.000670112	CENPA,CENPE,PTTG1,RAD21,SGOL2
Programmed Cell Death	167	5	2.99	0.000761098	H1F0,HIST1H1A,HIST1H1D,LMNB1,VIM
Signaling by Wnt	295	6	2.03	0.00110941	HIST1H2AB,HIST1H2BC,HIST1H2BK,HIST1H2BM,HIST1H2BO,VPS29
TCF dependent signaling in response to WNT	199	5	2.51	0.00168345	HIST1H2AB,HIST1H2BC,HIST1H2BK,HIST1H2BM,HIST1H2BO
HDR through Homologous Recombination (HR) or Single Strand Annealing (SSA)	112	4	3.57	0.00217229	HIST1H2BC,HIST1H2BK,HIST1H2BM,HIST1H2BO
Homology Directed Repair	118	4	3.39	0.00261242	HIST1H2BC,HIST1H2BK,HIST1H2BM,HIST1H2BO
Chromatin modifying enzymes	226	5	2.21	0.00285513	HIST1H2AB,HIST1H2BC,HIST1H2BK,HIST1H2BM,HIST1H2BO
Chromatin organization	226	5	2.21	0.00285513	HIST1H2AB,HIST1H2BC,HIST1H2BK,HIST1H2BM,HIST1H2BO
Nuclear Envelope Breakdown	50	3	6	0.00313203	CCNB1,CCNB2,LMNB1
DNA Double-Strand Break Repair	145	4	2.76	0.00538257	HIST1H2BC,HIST1H2BK,HIST1H2BM,HIST1H2BO
Centrosome maturation	72	3	4.17	0.00877177	CCNB1,CEP41,NINL
Recruitment of mitotic centrosome proteins and complexes	72	3	4.17	0.00877177	CCNB1,CEP41,NINL
APC/C-mediated degradation of cell cycle proteins	83	3	3.61	0.012882	AURKA,CCNB1,PTTG1
Regulation of mitotic cell cycle	83	3	3.61	0.012882	AURKA,CCNB1,PTTG1
Cyclin A/B1 associated events during G2/M transition	22	2	9.09	0.0151116	CCNB1,CCNB2
Cellular response to hypoxia	25	2	8	0.0189985	UBE2D2,VHL
Regulation of Hypoxia-inducible Factor (HIF) by oxygen	25	2	8	0.0189985	UBE2D2,VHL
Kinesins	27	2	7.41	0.0218595	CENPE,KIF20A
RHO GTPases Activate Formins	114	3	2.63	0.0298381	CENPA,CENPE,SGOL2
Nuclear Pore Complex (NPC) Disassembly	33	2	6.06	0.0317188	CCNB1,CCNB2
Post-translational protein modification	412	5	1.21	0.0347075	BMI1,CD59,GALNT10,PIGP,RAD21
Apoptotic cleavage of cellular proteins	38	2	5.26	0.0408291	LMNB1,VIM
DNA Repair	288	4	1.39	0.0553393	HIST1H2BC,HIST1H2BK,HIST1H2BM,HIST1H2BO
Organelle biogenesis and maintenance	322	4	1.24	0.0805562	CEP41,GABPA,MRPL35,NINL

## Sheet: late response - SP (#303)
pathway	total number of genes in pathway	matches	% match	FDR	differentially expressed gene names
Cytokine Signaling in Immune system	538	70	13.01	1.39465e-23	BIRC3,BST2,BTC,CSF2,DDX58,DUSP1,DUSP10,DUSP5,EGR1,FGF1,FGFR3,FN1,GBP1,GBP2,HBEGF,HLA-DRA,HLA-F,ICAM1,IFI27,IFI35,IFI6,IFIT2,IFITM1,IL1A,IL1B,IL1R2,IL1RN,IL6,IL6R,IL6ST,IL7R,IRAK2,IRF6,IRF7,IRF9,IRS2,ISG15,ISG20,KPNA7,LAT,MAPK3,MX1,MX2,NOD2,NUP210,OAS1,OAS2,OAS3,PDGFA,PDGFB,PEA15,PELI1,PPP2R5B,PSMB10,RASA4,RELB,RIPK2,RSAD2,SOCS1,SOCS3,SP100,STAT1,STAT2,TAB3,TNFRSF6B,TNFSF15,TNFSF18,TRIM22,USP18,XA…
Interferon alpha/beta signaling	67	26	38.81	2.0146e-20	BST2,EGR1,GBP2,HLA-F,IFI27,IFI35,IFI6,IFIT2,IFITM1,IRF6,IRF7,IRF9,ISG15,ISG20,MX1,MX2,OAS1,OAS2,OAS3,RSAD2,SOCS1,SOCS3,STAT1,STAT2,USP18,XAF1
Interferon Signaling	196	35	17.86	1.13714e-15	BST2,DDX58,EGR1,GBP1,GBP2,HLA-DRA,HLA-F,ICAM1,IFI27,IFI35,IFI6,IFIT2,IFITM1,IRF6,IRF7,IRF9,ISG15,ISG20,KPNA7,MAPK3,MX1,MX2,NUP210,OAS1,OAS2,OAS3,RSAD2,SOCS1,SOCS3,SP100,STAT1,STAT2,TRIM22,USP18,XAF1
Extracellular matrix organization	267	35	13.11	1.55054e-11	ADAM15,ADAM8,ADAMTS1,BMP7,COL12A1,COL17A1,COL18A1,COL8A1,COL8A2,CTSV,DST,FN1,ICAM1,ITGA2,ITGA5,ITGB5,KLK7,LAMA3,LAMB3,LAMC2,LOX,LOXL3,LRP4,MMP10,MMP12,MMP13,MMP3,MMP7,MMP9,PDGFA,PDGFB,SERPINE1,SPARC,THBS1,TNC
Cellular responses to stress	360	38	10.56	9.79463e-10	ATP7A,CA9,CAT,CBX2,CCNE1,CDKN2B,CDKN2C,CEBPB,CXCL8,DNAJB6,FOS,GABARAPL1,GSR,HIF1A,HIST1H1A,HIST1H1D,HIST1H1E,HIST1H2AB,HIST1H2AJ,HIST1H4A,HIST2H2AC,HMGA2,HSPA2,ID1,IL1A,IL6,JUN,LMNB1,MAP1LC3B,MAPK3,MLST8,NUP210,PRDX2,PRDX3,RPA3,SOD2,VEGFA,WIPI1
Signaling by Interleukins	309	33	10.68	1.52175e-08	BTC,CSF2,DUSP1,DUSP10,DUSP5,FGF1,FGFR3,FN1,HBEGF,IL1A,IL1B,IL1R2,IL1RN,IL6,IL6R,IL6ST,IL7R,IRAK2,IRS2,LAT,MAPK3,NOD2,PDGFA,PDGFB,PEA15,PELI1,PPP2R5B,PSMB10,RASA4,RIPK2,SOCS3,STAT1,TAB3
Assembly of collagen fibrils and other multimeric structures	54	14	25.93	3.12523e-08	COL18A1,COL8A1,COL8A2,CTSV,DST,LAMA3,LAMB3,LAMC2,LOX,LOXL3,MMP13,MMP3,MMP7,MMP9
Cholesterol biosynthesis	23	10	43.48	3.12523e-08	ARV1,FDPS,HSD17B7,LBR,LSS,MSMO1,MVD,MVK,SC5D,TM7SF2
Metabolism of amino acids and derivatives	211	26	12.32	4.56353e-08	AASS,ACADSB,AHCY,ARG2,CBS,CCBL1,CCBL2,CKMT1A,CRYM,DBT,DUOX1,DUOX2,FAH,GLS,GSTZ1,IDO1,IL4I1,KMO,KYNU,NQO1,ODC1,PRODH,PSMB10,SAT1,SHMT1,SLC25A10
Degradation of the extracellular matrix	90	17	18.89	5.83641e-08	ADAM15,ADAM8,ADAMTS1,COL12A1,COL17A1,COL18A1,CTSV,KLK7,LAMA3,LAMB3,LAMC2,MMP10,MMP12,MMP13,MMP3,MMP7,MMP9
Axon guidance	514	42	8.17	1.14539e-07	ABL2,ANK1,ANK3,ARHGEF28,BTC,CD24,CNTN1,CSF2,DLG3,DUSP1,DUSP10,DUSP5,EPHA1,EPHB2,FGF1,FGFR3,FN1,HBEGF,IRS2,ITGA2,ITGA5,LAT,MAPK3,MMP9,MYL9,NFASC,NGEF,NTN1,PDGFA,PDGFB,PEA15,PPP2R5B,PSMB10,RASA4,SEMA7A,SLIT2,SLIT3,TRIO,TYROBP,UNC5B,VAV3,VEGFA
Transmembrane transport of small molecules	584	45	7.71	1.70415e-07	ABCG1,ANKH,ANO8,AQP1,AQP10,AQP3,ATP1A4,ATP2C1,ATP6V0D1,ATP7A,AZGP1,BEST1,CP,CYBRD1,FTL,HK2,HMOX1,LCN2,NEDD4L,NIPAL4,NUP210,RUNX1,RYR2,SCNN1A,SGK1,SLC12A7,SLC16A3,SLC1A3,SLC22A4,SLC25A10,SLC26A2,SLC29A2,SLC2A5,SLC2A9,SLC37A4,SLC39A8,SLC41A1,SLC43A2,SLC47A1,SLC47A2,SLC5A6,SLC6A2,SLC9A9,SLCO2A1,TRPV1
Collagen formation	86	16	18.6	1.79691e-07	COL12A1,COL17A1,COL18A1,COL8A1,COL8A2,CTSV,DST,LAMA3,LAMB3,LAMC2,LOX,LOXL3,MMP13,MMP3,MMP7,MMP9
Toll-Like Receptors Cascades	142	20	14.08	2.92535e-07	BIRC3,CD14,CTSV,FOS,IRAK2,IRF7,JUN,LY96,MAPK3,NFKBIA,NOD2,PELI1,PLCG2,RIPK2,SAA1,SOCS1,TAB3,TICAM1,TLR4,TLR5
Cellular Senescence	160	21	13.12	4.05686e-07	CBX2,CCNE1,CDKN2B,CDKN2C,CEBPB,CXCL8,FOS,HIST1H1A,HIST1H1D,HIST1H1E,HIST1H2AB,HIST1H2AJ,HIST1H4A,HIST2H2AC,HMGA2,ID1,IL1A,IL6,JUN,LMNB1,MAPK3
Interferon gamma signaling	92	16	17.39	4.05686e-07	GBP1,GBP2,HLA-DRA,HLA-F,ICAM1,IRF6,IRF7,IRF9,OAS1,OAS2,OAS3,SOCS1,SOCS3,SP100,STAT1,TRIM22
Histidine, lysine, phenylalanine, tyrosine, proline and tryptophan catabolism	39	11	28.21	4.11871e-07	AASS,CCBL1,CCBL2,CRYM,FAH,GSTZ1,IDO1,IL4I1,KMO,KYNU,PRODH
Toll Like Receptor 4 (TLR4) Cascade	122	18	14.75	6.33163e-07	BIRC3,CD14,FOS,IRAK2,IRF7,JUN,LY96,MAPK3,NFKBIA,NOD2,PELI1,PLCG2,RIPK2,SAA1,SOCS1,TAB3,TICAM1,TLR4
Activated TLR4 signalling	113	17	15.04	1.12361e-06	BIRC3,CD14,FOS,IRAK2,IRF7,JUN,LY96,MAPK3,NFKBIA,NOD2,PELI1,RIPK2,SAA1,SOCS1,TAB3,TICAM1,TLR4
Metabolism of vitamins and cofactors	90	15	16.67	1.64573e-06	ACP5,AOX1,DHFR,DHFRL1,FASN,HLCS,MUT,NMNAT3,PCCA,PCCB,PTGS2,SHMT1,SLC19A1,SLC5A6,TCN1
Metabolism of water-soluble vitamins and cofactors	90	15	16.67	1.64573e-06	ACP5,AOX1,DHFR,DHFRL1,FASN,HLCS,MUT,NMNAT3,PCCA,PCCB,PTGS2,SHMT1,SLC19A1,SLC5A6,TCN1
MyD88-independent TLR3/TLR4 cascade	97	15	15.46	4.03888e-06	BIRC3,CD14,FOS,IRAK2,IRF7,JUN,LY96,MAPK3,NFKBIA,NOD2,RIPK2,SAA1,TAB3,TICAM1,TLR4
TRIF-mediated TLR3/TLR4 signaling	97	15	15.46	4.03888e-06	BIRC3,CD14,FOS,IRAK2,IRF7,JUN,LY96,MAPK3,NFKBIA,NOD2,RIPK2,SAA1,TAB3,TICAM1,TLR4
Toll Like Receptor 3 (TLR3) Cascade	97	15	15.46	4.03888e-06	BIRC3,CD14,FOS,IRAK2,IRF7,JUN,LY96,MAPK3,NFKBIA,NOD2,RIPK2,SAA1,TAB3,TICAM1,TLR4
RAF-independent MAPK1/3 activation	23	8	34.78	5.05203e-06	DUSP1,DUSP10,DUSP5,IL6,IL6R,IL6ST,MAPK3,PEA15
Biological oxidations	191	21	10.99	5.36166e-06	AADAC,ACSS2,AHCY,AKR1A1,AKR7A3,ALDH3A1,AOC3,CES1,CYP24A1,CYP2B6,EPHX1,GSTK1,GSTZ1,MAOA,NNMT,PTGS1,SLC26A2,UGT1A6,UGT1A8,UGT2B10,UGT2B11
Senescence-Associated Secretory Phenotype (SASP)	76	13	17.11	7.45711e-06	CDKN2B,CDKN2C,CEBPB,CXCL8,FOS,HIST1H2AB,HIST1H2AJ,HIST1H4A,HIST2H2AC,IL1A,IL6,JUN,MAPK3
Fatty acid, triacylglycerol, and ketone body metabolism	213	22	10.33	7.49816e-06	ABCA1,ACOT13,ACSF2,ACSL3,AGPAT4,AGPAT5,ANGPTL4,CPT1A,CTGF,DECR1,ELOVL5,FASN,HADHA,HELZ2,MED18,MUT,PCCA,PCCB,PPARD,RORA,SLC25A1,TECR
Gastrin-CREB signalling pathway via PKC and MAPK	423	33	7.8	7.49816e-06	BDKRB1,BTC,CSF2,DUSP1,DUSP10,DUSP5,EDN1,FGF1,FGFR3,FN1,GAST,GPR68,HBEGF,IRS2,ITPR2,LAT,LPAR6,MAPK3,MGLL,MMP3,NMU,NPFF,OXTR,P2RY6,PDGFA,PDGFB,PEA15,PPP2R5B,PSMB10,RASA4,RGS2,SAA1,TRIO
MyD88:Mal cascade initiated on plasma membrane	93	14	15.05	1.08836e-05	CD14,FOS,IRAK2,JUN,LY96,MAPK3,NFKBIA,NOD2,PELI1,RIPK2,SAA1,SOCS1,TAB3,TLR4
Toll Like Receptor 2 (TLR2) Cascade	93	14	15.05	1.08836e-05	CD14,FOS,IRAK2,JUN,LY96,MAPK3,NFKBIA,NOD2,PELI1,RIPK2,SAA1,SOCS1,TAB3,TLR4
Toll Like Receptor TLR1:TLR2 Cascade	93	14	15.05	1.08836e-05	CD14,FOS,IRAK2,JUN,LY96,MAPK3,NFKBIA,NOD2,PELI1,RIPK2,SAA1,SOCS1,TAB3,TLR4
Toll Like Receptor TLR6:TLR2 Cascade	93	14	15.05	1.08836e-05	CD14,FOS,IRAK2,JUN,LY96,MAPK3,NFKBIA,NOD2,PELI1,RIPK2,SAA1,SOCS1,TAB3,TLR4
Caspase activation via extrinsic apoptotic signalig pathway	29	8	27.59	2.78987e-05	CD14,CFLAR,DAPK2,DAPK3,LY96,TICAM1,TLR4,UNC5B
Collagen degradation	39	9	23.08	3.0059e-05	COL12A1,COL17A1,COL18A1,MMP10,MMP12,MMP13,MMP3,MMP7,MMP9
Post-translational protein modification	412	31	7.52	3.00957e-05	ADAMTS1,ADAMTS6,ALG10B,ALG14,ALG6,ARSI,CBX2,EID3,GALNT14,GALNT18,GCNT1,GPAA1,MAN1A1,MAN2A2,MANEA,MUC1,MVD,NSMCE1,NUP210,PIGF,PIGU,PPP6R1,SERPINA1,SMC1A,SP100,SPON2,ST3GAL1,ST6GALNAC2,THBS1,THBS2,TRAPPC6A
Non-integrin membrane-ECM interactions	42	9	21.43	5.53796e-05	ITGA2,ITGB5,LAMA3,LAMB3,LAMC2,PDGFA,PDGFB,THBS1,TNC
SLC-mediated transmembrane transport	263	23	8.75	5.64626e-05	CP,HK2,NUP210,RUNX1,SLC12A7,SLC16A3,SLC1A3,SLC22A4,SLC25A10,SLC26A2,SLC29A2,SLC2A5,SLC2A9,SLC37A4,SLC39A8,SLC41A1,SLC43A2,SLC47A1,SLC47A2,SLC5A6,SLC6A2,SLC9A9,SLCO2A1
Chemokine receptors bind chemokines	55	10	18.18	7.12596e-05	CCL2,CCL20,CCL5,CXCL1,CXCL10,CXCL11,CXCL2,CXCL3,CXCL8,CXCL9
Interleukin-1 signaling	44	9	20.45	7.73585e-05	IL1A,IL1B,IL1R2,IL1RN,IRAK2,NOD2,PELI1,RIPK2,TAB3
MAPK1/MAPK3 signaling	232	21	9.05	7.96347e-05	BTC,CSF2,DUSP1,DUSP10,DUSP5,FGF1,FGFR3,FN1,HBEGF,IL6,IL6R,IL6ST,IRS2,LAT,MAPK3,PDGFA,PDGFB,PEA15,PPP2R5B,PSMB10,RASA4
Metabolism of carbohydrates	270	23	8.52	7.96347e-05	AKR1A1,ALDOC,B4GAT1,CEMIP,CRYL1,CSGALNACT2,GALE,GALK1,GXYLT1,HK2,HMMR,NUP210,PCK2,PFKFB4,PGD,SLC25A1,SLC25A10,SLC25A11,SLC25A13,SLC26A2,SLC2A5,SLC37A4,ST3GAL1
VEGFA-VEGFR2 Pathway	310	25	8.06	7.96347e-05	AXL,BTC,CSF2,DUSP1,DUSP10,DUSP5,FGF1,FGFR3,FN1,HBEGF,IRS2,ITPR2,LAT,MAPK3,MAPKAP1,MLST8,NCF2,PDGFA,PDGFB,PEA15,PPP2R5B,PSMB10,RASA4,VAV3,VEGFA
MAPK family signaling cascades	276	23	8.33	0.000109429	BTC,CSF2,DUSP1,DUSP10,DUSP5,FGF1,FGFR3,FN1,HBEGF,IL6,IL6R,IL6ST,IRS2,JUN,LAT,MAPK3,MMP10,PDGFA,PDGFB,PEA15,PPP2R5B,PSMB10,RASA4
Fc epsilon receptor (FCERI) signaling	379	28	7.39	0.000110522	BTC,CSF2,DUSP1,DUSP10,DUSP5,FGF1,FGFR3,FN1,FOS,HBEGF,IRS2,ITPR2,JUN,LAT,MAPK3,MAPKAP1,MLST8,NFKBIA,PDGFA,PDGFB,PEA15,PLCG2,PPP2R5B,PPP3CB,PSMB10,RASA4,TAB3,VAV3
DNA Damage/Telomere Stress Induced Senescence	59	10	16.95	0.000114503	CCNE1,HIST1H1A,HIST1H1D,HIST1H1E,HIST1H2AB,HIST1H2AJ,HIST1H4A,HIST2H2AC,HMGA2,LMNB1
Signaling by VEGF	318	25	7.86	0.000114503	AXL,BTC,CSF2,DUSP1,DUSP10,DUSP5,FGF1,FGFR3,FN1,HBEGF,IRS2,ITPR2,LAT,MAPK3,MAPKAP1,MLST8,NCF2,PDGFA,PDGFB,PEA15,PPP2R5B,PSMB10,RASA4,VAV3,VEGFA
Cell Cycle, Mitotic	446	31	6.95	0.000115296	CCNE1,CDKN2B,CDKN2C,CENPH,CEP41,DHFR,HIST1H2AB,HIST1H2AJ,HIST1H4A,HIST2H2AC,KIF20A,LMNB1,MAPK3,MCM5,MCM6,MCM7,NINL,NUP210,OPTN,POLD2,POLE2,PPP1CB,PPP2R5B,PSMB10,RPA3,RPA4,SMC1A,SPC24,TUBA4A,TUBG2,TUBGCP2
Programmed Cell Death	167	17	10.18	0.000120579	BBC3,BIRC3,CD14,CFLAR,DAPK2,DAPK3,HIST1H1A,HIST1H1D,HIST1H1E,LMNB1,LY96,PMAIP1,PSMB10,TICAM1,TLR4,UNC5B,VIM
Hemostasis	502	33	6.57	0.000180077	CD9,CFD,CSF2,DOCK8,FN1,IRF7,ITGA2,ITGA5,ITPR2,KIF20A,LAT,LRP8,MAFF,MAFG,MAPK3,MGLL,OLR1,PDE5A,PDE9A,PDGFA,PDGFB,PLAU,PLCG2,PPP2R5B,SERPINA1,SERPINE1,SERPINE2,SLC16A3,SPARC,THBS1,TUBA4A,VAV3,VEGFA
Circadian Clock	63	10	15.87	0.000193525	BHLHE40,CCRN4L,CPT1A,DBP,HELZ2,HIF1A,NRIP1,PPP1CB,RORA,SERPINE1
Peptide ligand-binding receptors	192	18	9.38	0.000194315	BDKRB1,C3,CCL2,CCL20,CCL5,CXCL1,CXCL10,CXCL11,CXCL2,CXCL3,CXCL8,CXCL9,EDN1,GPER1,NMU,NPFF,OXTR,SAA1
Nucleotide-binding domain, leucine rich repeat containing receptor (NLR) signaling pathways	51	9	17.65	0.000209284	BIRC3,CARD9,IRAK2,NOD2,PYCARD,RIPK2,TAB3,TNFAIP3,TXNIP
Platelet degranulation	79	11	13.92	0.000245686	CD9,CFD,FN1,PDGFA,PDGFB,SERPINA1,SERPINE1,SPARC,THBS1,TUBA4A,VEGFA
Class A/1 (Rhodopsin-like receptors)	316	24	7.59	0.000263226	ADRB2,BDKRB1,C3,CCL2,CCL20,CCL5,CXCL1,CXCL10,CXCL11,CXCL2,CXCL3,CXCL8,CXCL9,EDN1,GPER1,GPR68,HCAR2,LPAR6,NMU,NPFF,OXTR,P2RY6,S1PR4,SAA1
Apoptosis	162	16	9.88	0.000285111	BBC3,CD14,CFLAR,DAPK2,DAPK3,HIST1H1A,HIST1H1D,HIST1H1E,LMNB1,LY96,PMAIP1,PSMB10,TICAM1,TLR4,UNC5B,VIM
Cell Cycle	541	34	6.28	0.000296747	CCNE1,CDKN2B,CDKN2C,CENPH,CEP41,DHFR,FAM175A,HIST1H2AB,HIST1H2AJ,HIST1H4A,HIST2H2AC,HSPA2,KIF20A,LMNB1,MAPK3,MCM5,MCM6,MCM7,NINL,NUP210,OPTN,POLD2,POLE2,PPP1CB,PPP2R5B,PSMB10,REC8,RPA3,RPA4,SMC1A,SPC24,TUBA4A,TUBG2,TUBGCP2
Activation of gene expression by SREBF (SREBP)	42	8	19.05	0.000306852	FASN,FDPS,HELZ2,LSS,MVD,MVK,SC5D,TM7SF2
BMAL1:CLOCK,NPAS2 activates circadian gene expression	42	8	19.05	0.000306852	BHLHE40,CCRN4L,DBP,HELZ2,HIF1A,NRIP1,RORA,SERPINE1
NOD1/2 Signaling Pathway	31	7	22.58	0.000306852	BIRC3,CARD9,IRAK2,NOD2,RIPK2,TAB3,TNFAIP3
Retinoid metabolism and transport	42	8	19.05	0.000306852	AKR1B10,AKR1C1,AKR1C3,AKR1C4,APOE,BCO2,LRAT,LRP8
VEGFR2 mediated cell proliferation	239	20	8.37	0.000306852	BTC,CSF2,DUSP1,DUSP10,DUSP5,FGF1,FGFR3,FN1,HBEGF,IRS2,ITPR2,LAT,MAPK3,PDGFA,PDGFB,PEA15,PPP2R5B,PSMB10,RASA4,VEGFA
MyD88 cascade initiated on plasma membrane	83	11	13.25	0.000323541	FOS,IRAK2,JUN,MAPK3,NFKBIA,NOD2,PELI1,RIPK2,SAA1,TAB3,TLR5
Regulation of cholesterol biosynthesis by SREBP (SREBF)	55	9	16.36	0.000323541	FASN,FDPS,HELZ2,INSIG1,LSS,MVD,MVK,SC5D,TM7SF2
Toll Like Receptor 10 (TLR10) Cascade	83	11	13.25	0.000323541	FOS,IRAK2,JUN,MAPK3,NFKBIA,NOD2,PELI1,RIPK2,SAA1,TAB3,TLR5
Toll Like Receptor 5 (TLR5) Cascade	83	11	13.25	0.000323541	FOS,IRAK2,JUN,MAPK3,NFKBIA,NOD2,PELI1,RIPK2,SAA1,TAB3,TLR5
Cell-Cell communication	131	14	10.69	0.000323925	CDH2,CLDN1,COL17A1,DST,FERMT2,FYB,LAMA3,LAMB3,LAMC2,NTN1,PVR,PVRL1,PVRL4,TYROBP
DAP12 signaling	325	24	7.38	0.000331583	BTC,CSF2,DUSP1,DUSP10,DUSP5,FGF1,FGFR3,FN1,HBEGF,IRS2,ITPR2,LAT,MAPK3,MAPKAP1,MLST8,PDGFA,PDGFB,PEA15,PLCG2,PPP2R5B,PSMB10,RASA4,TYROBP,VAV3
FCERI mediated MAPK activation	283	22	7.77	0.000331583	BTC,CSF2,DUSP1,DUSP10,DUSP5,FGF1,FGFR3,FN1,FOS,HBEGF,IRS2,JUN,LAT,MAPK3,PDGFA,PDGFB,PEA15,PLCG2,PPP2R5B,PSMB10,RASA4,VAV3
Activation of Matrix Metalloproteinases	32	7	21.88	0.000337186	COL18A1,CTSV,MMP10,MMP13,MMP3,MMP7,MMP9
Response to elevated platelet cytosolic Ca2+	84	11	13.1	0.000337186	CD9,CFD,FN1,PDGFA,PDGFB,SERPINA1,SERPINE1,SPARC,THBS1,TUBA4A,VEGFA
Signaling by SCF-KIT	306	23	7.52	0.000352594	BTC,CSF2,DUSP1,DUSP10,DUSP5,FGF1,FGFR3,FN1,HBEGF,IRS2,LAT,MAPK3,MAPKAP1,MLST8,MMP9,PDGFA,PDGFB,PEA15,PPP2R5B,PSMB10,RASA4,SOCS1,STAT1
MyD88 dependent cascade initiated on endosome	85	11	12.94	0.000362063	FOS,IRAK2,IRF7,JUN,MAPK3,NFKBIA,NOD2,PELI1,RIPK2,SAA1,TAB3
Toll Like Receptor 7/8 (TLR7/8) Cascade	85	11	12.94	0.000362063	FOS,IRAK2,IRF7,JUN,MAPK3,NFKBIA,NOD2,PELI1,RIPK2,SAA1,TAB3
Diseases of signal transduction	267	21	7.87	0.000383582	BTC,FGF1,FGFR3,FZD4,HBEGF,HDAC9,IRS2,JAG2,KREMEN1,KREMEN2,MAPKAP1,MIB1,MLST8,NAPEPLD,PDGFA,PDGFB,PPP2R5B,PSMB10,RNF43,STAT1,STRA6
Cell junction organization	86	11	12.79	0.00039386	CDH2,CLDN1,COL17A1,DST,FERMT2,LAMA3,LAMB3,LAMC2,PVR,PVRL1,PVRL4
Toll Like Receptor 9 (TLR9) Cascade	89	11	12.36	0.00053676	FOS,IRAK2,IRF7,JUN,MAPK3,NFKBIA,NOD2,PELI1,RIPK2,SAA1,TAB3
Lipid digestion, mobilization, and transport	60	9	15	0.000548549	ABCA1,ABCG1,ABHD5,APOE,FABP6,LCAT,MGLL,PLTP,PPP1CB
Signaling by Leptin	234	19	8.12	0.00055326	BTC,CSF2,DUSP1,DUSP10,DUSP5,FGF1,FGFR3,FN1,HBEGF,IRS2,LAT,MAPK3,PDGFA,PDGFB,PEA15,PPP2R5B,PSMB10,RASA4,SOCS3
DAP12 interactions	340	24	7.06	0.000587222	BTC,CSF2,DUSP1,DUSP10,DUSP5,FGF1,FGFR3,FN1,HBEGF,IRS2,ITPR2,LAT,MAPK3,MAPKAP1,MLST8,PDGFA,PDGFB,PEA15,PLCG2,PPP2R5B,PSMB10,RASA4,TYROBP,VAV3
Signalling by NGF	431	28	6.5	0.000628049	BTC,CSF2,DUSP1,DUSP10,DUSP5,FGF1,FGFR3,FN1,HBEGF,IRS2,ITPR2,LAT,MAPK3,MAPKAP1,MLST8,NFKBIA,NGEF,NGFR,PDGFA,PDGFB,PEA15,PPP2R5B,PRDM4,PSMB10,RASA4,RIPK2,TRIO,VAV3
Signaling by PDGF	345	24	6.96	0.000719974	BTC,CSF2,DUSP1,DUSP10,DUSP5,FGF1,FGFR3,FN1,HBEGF,IRS2,ITPR2,LAT,MAPK3,MAPKAP1,MLST8,PDGFA,PDGFB,PEA15,PPP2R5B,PSMB10,RASA4,STAT1,THBS1,THBS2
Diseases associated with the TLR signaling cascade	26	6	23.08	0.000765046	CD14,LY96,NFKBIA,TICAM1,TLR4,TLR5
Diseases of Immune System	26	6	23.08	0.000765046	CD14,LY96,NFKBIA,TICAM1,TLR4,TLR5
TAK1 activates NFkB by phosphorylation and activation of IKKs complex	26	6	23.08	0.000765046	IRAK2,NFKBIA,NOD2,RIPK2,SAA1,TAB3
GPCR ligand binding	443	28	6.32	0.000928545	ADM2,ADRB2,BDKRB1,C3,CCL2,CCL20,CCL5,CXCL1,CXCL10,CXCL11,CXCL2,CXCL3,CXCL8,CXCL9,EDN1,FZD4,GPER1,GPR68,HCAR2,LPAR6,NMU,NPFF,OXTR,P2RY6,S1PR4,SAA1,WNT4,WNT5A
GRB2 events in EGFR signaling	226	18	7.96	0.000928545	BTC,CSF2,DUSP1,DUSP10,DUSP5,FGF1,FGFR3,FN1,HBEGF,IRS2,LAT,MAPK3,PDGFA,PDGFB,PEA15,PPP2R5B,PSMB10,RASA4
GRB2 events in ERBB2 signaling	226	18	7.96	0.000928545	BTC,CSF2,DUSP1,DUSP10,DUSP5,FGF1,FGFR3,FN1,HBEGF,IRS2,LAT,MAPK3,PDGFA,PDGFB,PEA15,PPP2R5B,PSMB10,RASA4
RAF/MAP kinase cascade	226	18	7.96	0.000928545	BTC,CSF2,DUSP1,DUSP10,DUSP5,FGF1,FGFR3,FN1,HBEGF,IRS2,LAT,MAPK3,PDGFA,PDGFB,PEA15,PPP2R5B,PSMB10,RASA4
SHC1 events in EGFR signaling	226	18	7.96	0.000928545	BTC,CSF2,DUSP1,DUSP10,DUSP5,FGF1,FGFR3,FN1,HBEGF,IRS2,LAT,MAPK3,PDGFA,PDGFB,PEA15,PPP2R5B,PSMB10,RASA4
SHC1 events in ERBB2 signaling	226	18	7.96	0.000928545	BTC,CSF2,DUSP1,DUSP10,DUSP5,FGF1,FGFR3,FN1,HBEGF,IRS2,LAT,MAPK3,PDGFA,PDGFB,PEA15,PPP2R5B,PSMB10,RASA4
SHC1 events in ERBB4 signaling	226	18	7.96	0.000928545	BTC,CSF2,DUSP1,DUSP10,DUSP5,FGF1,FGFR3,FN1,HBEGF,IRS2,LAT,MAPK3,PDGFA,PDGFB,PEA15,PPP2R5B,PSMB10,RASA4
SOS-mediated signalling	226	18	7.96	0.000928545	BTC,CSF2,DUSP1,DUSP10,DUSP5,FGF1,FGFR3,FN1,HBEGF,IRS2,LAT,MAPK3,PDGFA,PDGFB,PEA15,PPP2R5B,PSMB10,RASA4
Smooth Muscle Contraction	27	6	22.22	0.000928545	ACTA2,ITGB5,MYL9,SORBS1,TPM1,TPM4
FRS-mediated FGFR1 signaling	227	18	7.93	0.000941964	BTC,CSF2,DUSP1,DUSP10,DUSP5,FGF1,FGFR3,FN1,HBEGF,IRS2,LAT,MAPK3,PDGFA,PDGFB,PEA15,PPP2R5B,PSMB10,RASA4
FRS-mediated FGFR2 signaling	227	18	7.93	0.000941964	BTC,CSF2,DUSP1,DUSP10,DUSP5,FGF1,FGFR3,FN1,HBEGF,IRS2,LAT,MAPK3,PDGFA,PDGFB,PEA15,PPP2R5B,PSMB10,RASA4
FRS-mediated FGFR3 signaling	227	18	7.93	0.000941964	BTC,CSF2,DUSP1,DUSP10,DUSP5,FGF1,FGFR3,FN1,HBEGF,IRS2,LAT,MAPK3,PDGFA,PDGFB,PEA15,PPP2R5B,PSMB10,RASA4
FRS-mediated FGFR4 signaling	227	18	7.93	0.000941964	BTC,CSF2,DUSP1,DUSP10,DUSP5,FGF1,FGFR3,FN1,HBEGF,IRS2,LAT,MAPK3,PDGFA,PDGFB,PEA15,PPP2R5B,PSMB10,RASA4
Platelet activation, signaling and aggregation	228	18	7.89	0.000985807	CD9,CFD,CSF2,FN1,ITPR2,LAT,MAPK3,MGLL,PDGFA,PDGFB,PLCG2,SERPINA1,SERPINE1,SPARC,THBS1,TUBA4A,VAV3,VEGFA
Detoxification of Reactive Oxygen Species	28	6	21.43	0.00101309	ATP7A,CAT,GSR,PRDX2,PRDX3,SOD2
Signaling by EGFR	336	23	6.85	0.00104427	BTC,CSF2,DUSP1,DUSP10,DUSP5,FGF1,FGFR3,FN1,HBEGF,IRS2,ITPR2,LAT,MAPK3,MAPKAP1,MLST8,PDGFA,PDGFB,PEA15,PPP2R5B,PSMB10,PTPRK,RASA4,SPRY1
ARMS-mediated activation	230	18	7.83	0.00105789	BTC,CSF2,DUSP1,DUSP10,DUSP5,FGF1,FGFR3,FN1,HBEGF,IRS2,LAT,MAPK3,PDGFA,PDGFB,PEA15,PPP2R5B,PSMB10,RASA4
Signalling to p38 via RIT and RIN	230	18	7.83	0.00105789	BTC,CSF2,DUSP1,DUSP10,DUSP5,FGF1,FGFR3,FN1,HBEGF,IRS2,LAT,MAPK3,PDGFA,PDGFB,PEA15,PPP2R5B,PSMB10,RASA4
TRAF6 mediated induction of NFkB and MAP kinases upon TLR7/8 or 9 activation	83	10	12.05	0.0010774	FOS,IRAK2,JUN,MAPK3,NFKBIA,NOD2,PELI1,RIPK2,SAA1,TAB3
Frs2-mediated activation	231	18	7.79	0.00108838	BTC,CSF2,DUSP1,DUSP10,DUSP5,FGF1,FGFR3,FN1,HBEGF,IRS2,LAT,MAPK3,PDGFA,PDGFB,PEA15,PPP2R5B,PSMB10,RASA4
Signaling by FGFR2	316	22	6.96	0.00108838	BTC,CSF2,DUSP1,DUSP10,DUSP5,FGF1,FGFBP1,FGFR3,FN1,HBEGF,IRS2,ITPR2,LAT,MAPK3,MAPKAP1,MLST8,PDGFA,PDGFB,PEA15,PPP2R5B,PSMB10,RASA4
Signaling by FGFR	317	22	6.94	0.00111758	BTC,CSF2,DUSP1,DUSP10,DUSP5,FGF1,FGFBP1,FGFR3,FN1,HBEGF,IRS2,ITPR2,LAT,MAPK3,MAPKAP1,MLST8,PDGFA,PDGFB,PEA15,PPP2R5B,PSMB10,RASA4
Transport of glucose and other sugars, bile salts and organic acids, metal ions and amine compounds	100	11	11	0.00111758	CP,RUNX1,SLC16A3,SLC22A4,SLC2A5,SLC2A9,SLC39A8,SLC41A1,SLC47A1,SLC47A2,SLC6A2
IRS-mediated signalling	275	20	7.27	0.00116637	BTC,CSF2,DUSP1,DUSP10,DUSP5,EEF2K,FGF1,FGFR3,FN1,HBEGF,IRS2,LAT,MAPK3,MLST8,PDGFA,PDGFB,PEA15,PPP2R5B,PSMB10,RASA4
Prolonged ERK activation events	233	18	7.73	0.00116637	BTC,CSF2,DUSP1,DUSP10,DUSP5,FGF1,FGFR3,FN1,HBEGF,IRS2,LAT,MAPK3,PDGFA,PDGFB,PEA15,PPP2R5B,PSMB10,RASA4
Triglyceride Biosynthesis	69	9	13.04	0.00117377	ACOT13,ACSF2,ACSL3,AGPAT4,AGPAT5,ELOVL5,FASN,SLC25A1,TECR
Activation of the pre-replicative complex	30	6	20	0.00131814	MCM5,MCM6,MCM7,POLE2,RPA3,RPA4
Downstream signal transduction	322	22	6.83	0.00131814	BTC,CSF2,DUSP1,DUSP10,DUSP5,FGF1,FGFR3,FN1,HBEGF,IRS2,ITPR2,LAT,MAPK3,MAPKAP1,MLST8,PDGFA,PDGFB,PEA15,PPP2R5B,PSMB10,RASA4,STAT1
IGF1R signaling cascade	279	20	7.17	0.00131814	BTC,CSF2,DUSP1,DUSP10,DUSP5,EEF2K,FGF1,FGFR3,FN1,HBEGF,IRS2,LAT,MAPK3,MLST8,PDGFA,PDGFB,PEA15,PPP2R5B,PSMB10,RASA4
IRS-related events triggered by IGF1R	279	20	7.17	0.00131814	BTC,CSF2,DUSP1,DUSP10,DUSP5,EEF2K,FGF1,FGFR3,FN1,HBEGF,IRS2,LAT,MAPK3,MLST8,PDGFA,PDGFB,PEA15,PPP2R5B,PSMB10,RASA4
Insulin receptor signalling cascade	278	20	7.19	0.00131814	BTC,CSF2,DUSP1,DUSP10,DUSP5,EEF2K,FGF1,FGFR3,FN1,HBEGF,IRS2,LAT,MAPK3,MLST8,PDGFA,PDGFB,PEA15,PPP2R5B,PSMB10,RASA4
Interleukin receptor SHC signaling	236	18	7.63	0.00131814	BTC,CSF2,DUSP1,DUSP10,DUSP5,FGF1,FGFR3,FN1,HBEGF,IRS2,LAT,MAPK3,PDGFA,PDGFB,PEA15,PPP2R5B,PSMB10,RASA4
Signaling by Type 1 Insulin-like Growth Factor 1 Receptor (IGF1R)	279	20	7.17	0.00131814	BTC,CSF2,DUSP1,DUSP10,DUSP5,EEF2K,FGF1,FGFR3,FN1,HBEGF,IRS2,LAT,MAPK3,MLST8,PDGFA,PDGFB,PEA15,PPP2R5B,PSMB10,RASA4
Signalling to RAS	237	18	7.59	0.00133134	BTC,CSF2,DUSP1,DUSP10,DUSP5,FGF1,FGFR3,FN1,HBEGF,IRS2,LAT,MAPK3,PDGFA,PDGFB,PEA15,PPP2R5B,PSMB10,RASA4
Signaling by Insulin receptor	302	21	6.95	0.00137514	ATP6V0D1,BTC,CSF2,DUSP1,DUSP10,DUSP5,EEF2K,FGF1,FGFR3,FN1,HBEGF,IRS2,LAT,MAPK3,MLST8,PDGFA,PDGFB,PEA15,PPP2R5B,PSMB10,RASA4
O-linked glycosylation	104	11	10.58	0.00141348	ADAMTS1,ADAMTS6,GALNT14,GALNT18,GCNT1,MUC1,SPON2,ST3GAL1,ST6GALNAC2,THBS1,THBS2
Meiotic synapsis	57	8	14.04	0.00147006	HIST1H2AB,HIST1H2AJ,HIST1H4A,HIST2H2AC,HSPA2,LMNB1,REC8,SMC1A
Gluconeogenesis	31	6	19.35	0.00147155	ALDOC,PCK2,SLC25A1,SLC25A10,SLC25A11,SLC25A13
Phase 1 - Functionalization of compounds	88	10	11.36	0.00147155	AADAC,ACSS2,ALDH3A1,AOC3,CES1,CYP24A1,CYP2B6,EPHX1,MAOA,PTGS1
TRAF6 Mediated Induction of proinflammatory cytokines	72	9	12.5	0.00147155	FOS,IRAK2,JUN,MAPK3,NFKBIA,NOD2,RIPK2,SAA1,TAB3
TCF dependent signaling in response to WNT	199	16	8.04	0.00147943	FZD4,HIST1H2AB,HIST1H2AJ,HIST1H4A,HIST2H2AC,KREMEN1,KREMEN2,PPP2R5B,PSMB10,RNF43,SOST,SOX2,SOX9,TCF7,WNT4,WNT5A
Antiviral mechanism by IFN-stimulated genes	73	9	12.33	0.00157437	DDX58,ISG15,KPNA7,MAPK3,MX1,MX2,NUP210,STAT1,USP18
ISG15 antiviral mechanism	73	9	12.33	0.00157437	DDX58,ISG15,KPNA7,MAPK3,MX1,MX2,NUP210,STAT1,USP18
Interleukin-2 signaling	243	18	7.41	0.00167017	BTC,CSF2,DUSP1,DUSP10,DUSP5,FGF1,FGFR3,FN1,HBEGF,IRS2,LAT,MAPK3,PDGFA,PDGFB,PEA15,PPP2R5B,PSMB10,RASA4
Signalling to ERKs	244	18	7.38	0.00174244	BTC,CSF2,DUSP1,DUSP10,DUSP5,FGF1,FGFR3,FN1,HBEGF,IRS2,LAT,MAPK3,PDGFA,PDGFB,PEA15,PPP2R5B,PSMB10,RASA4
Downstream signaling of activated FGFR1	310	21	6.77	0.001755	BTC,CSF2,DUSP1,DUSP10,DUSP5,FGF1,FGFR3,FN1,HBEGF,IRS2,ITPR2,LAT,MAPK3,MAPKAP1,MLST8,PDGFA,PDGFB,PEA15,PPP2R5B,PSMB10,RASA4
Downstream signaling of activated FGFR2	310	21	6.77	0.001755	BTC,CSF2,DUSP1,DUSP10,DUSP5,FGF1,FGFR3,FN1,HBEGF,IRS2,ITPR2,LAT,MAPK3,MAPKAP1,MLST8,PDGFA,PDGFB,PEA15,PPP2R5B,PSMB10,RASA4
Downstream signaling of activated FGFR3	310	21	6.77	0.001755	BTC,CSF2,DUSP1,DUSP10,DUSP5,FGF1,FGFR3,FN1,HBEGF,IRS2,ITPR2,LAT,MAPK3,MAPKAP1,MLST8,PDGFA,PDGFB,PEA15,PPP2R5B,PSMB10,RASA4
Downstream signaling of activated FGFR4	310	21	6.77	0.001755	BTC,CSF2,DUSP1,DUSP10,DUSP5,FGF1,FGFR3,FN1,HBEGF,IRS2,ITPR2,LAT,MAPK3,MAPKAP1,MLST8,PDGFA,PDGFB,PEA15,PPP2R5B,PSMB10,RASA4
Oxidative Stress Induced Senescence	91	10	10.99	0.00178493	CBX2,CDKN2B,CDKN2C,FOS,HIST1H2AB,HIST1H2AJ,HIST1H4A,HIST2H2AC,JUN,MAPK3
Fatty Acyl-CoA Biosynthesis	46	7	15.22	0.00193874	ACOT13,ACSF2,ACSL3,ELOVL5,FASN,SLC25A1,TECR
Signaling by FGFR3	313	21	6.71	0.00193874	BTC,CSF2,DUSP1,DUSP10,DUSP5,FGF1,FGFR3,FN1,HBEGF,IRS2,ITPR2,LAT,MAPK3,MAPKAP1,MLST8,PDGFA,PDGFB,PEA15,PPP2R5B,PSMB10,RASA4
Signaling by FGFR4	313	21	6.71	0.00193874	BTC,CSF2,DUSP1,DUSP10,DUSP5,FGF1,FGFR3,FN1,HBEGF,IRS2,ITPR2,LAT,MAPK3,MAPKAP1,MLST8,PDGFA,PDGFB,PEA15,PPP2R5B,PSMB10,RASA4
Signaling by FGFR1	314	21	6.69	0.00200844	BTC,CSF2,DUSP1,DUSP10,DUSP5,FGF1,FGFR3,FN1,HBEGF,IRS2,ITPR2,LAT,MAPK3,MAPKAP1,MLST8,PDGFA,PDGFB,PEA15,PPP2R5B,PSMB10,RASA4
Interleukin-3, 5 and GM-CSF signaling	252	18	7.14	0.00238801	BTC,CSF2,DUSP1,DUSP10,DUSP5,FGF1,FGFR3,FN1,HBEGF,IRS2,LAT,MAPK3,PDGFA,PDGFB,PEA15,PPP2R5B,PSMB10,RASA4
Visual phototransduction	95	10	10.53	0.0024245	AKR1B10,AKR1C1,AKR1C3,AKR1C4,APOE,BCO2,LRAT,LRP8,NAPEPLD,STRA6
Laminin interactions	23	5	21.74	0.00248406	COL18A1,ITGA2,LAMA3,LAMB3,LAMC2
Signaling by ERBB2	320	21	6.56	0.00250813	BTC,CSF2,DUSP1,DUSP10,DUSP5,FGF1,FGFR3,FN1,HBEGF,IRS2,ITPR2,LAT,MAPK3,MAPKAP1,MLST8,PDGFA,PDGFB,PEA15,PPP2R5B,PSMB10,RASA4
Muscle contraction	63	8	12.7	0.00250884	ACTA2,ITGB5,MYL9,SORBS1,TNNI2,TPM1,TPM4,VIM
Phase II conjugation	96	10	10.42	0.00256503	AHCY,AKR1A1,GSTK1,GSTZ1,NNMT,SLC26A2,UGT1A6,UGT1A8,UGT2B10,UGT2B11
L1CAM interactions	97	10	10.31	0.00276828	ANK1,ANK3,CD24,CNTN1,DLG3,EPHB2,ITGA2,ITGA5,MAPK3,NFASC
Growth hormone receptor signaling	24	5	20.83	0.00293955	IRS2,MAPK3,SOCS1,SOCS3,STAT1
IKK complex recruitment mediated by RIP1	24	5	20.83	0.00293955	BIRC3,CD14,LY96,TICAM1,TLR4
CLEC7A (Dectin-1) signaling	99	10	10.1	0.00319207	CARD9,IL1B,ITPR2,NFKBIA,PLCG2,PPP3CB,PSMB10,PYCARD,RELB,TAB3
Integrin cell surface interactions	66	8	12.12	0.00331175	COL18A1,FN1,ICAM1,ITGA2,ITGA5,ITGB5,THBS1,TNC
Regulation of IFNA signaling	25	5	20	0.00351656	SOCS1,SOCS3,STAT1,STAT2,USP18
Mitochondrial protein import	52	7	13.46	0.00376996	ATP5A1,ATP5G1,CYC1,SLC25A13,SLC25A6,TIMM21,TOMM40
NCAM signaling for neurite out-growth	264	18	6.82	0.00378034	BTC,CSF2,DUSP1,DUSP10,DUSP5,FGF1,FGFR3,FN1,HBEGF,IRS2,LAT,MAPK3,PDGFA,PDGFB,PEA15,PPP2R5B,PSMB10,RASA4
Meiosis	85	9	10.59	0.00403573	HIST1H2AB,HIST1H2AJ,HIST1H4A,HIST2H2AC,HSPA2,LMNB1,REC8,RPA3,SMC1A
PI3K/AKT Signaling in Cancer	85	9	10.59	0.00403573	BTC,FGF1,FGFR3,HBEGF,IRS2,MAPKAP1,MLST8,PDGFA,PDGFB
Signaling by ERBB4	311	20	6.43	0.00403573	BTC,CSF2,DUSP1,DUSP10,DUSP5,FGF1,FGFR3,FN1,HBEGF,IRS2,LAT,MAPK3,MAPKAP1,MLST8,PDGFA,PDGFB,PEA15,PPP2R5B,PSMB10,RASA4
Downregulation of TGF-beta receptor signaling	26	5	19.23	0.00408883	BAMBI,NEDD4L,PMEPA1,PPP1CB,PPP1R15A
ECM proteoglycans	55	7	12.73	0.00510637	ITGA2,ITGB5,LAMA3,LRP4,SERPINE1,SPARC,TNC
Signaling by Wnt	295	19	6.44	0.00518597	FZD4,HIST1H2AB,HIST1H2AJ,HIST1H4A,HIST2H2AC,ITPR2,KREMEN1,KREMEN2,PPP2R5B,PPP3CB,PSMB10,RNF43,SOST,SOX2,SOX9,TCF7,WLS,WNT4,WNT5A
Signaling by TGF-beta Receptor Complex	72	8	11.11	0.00556356	BAMBI,CDKN2B,NEDD4L,PMEPA1,PPP1CB,PPP1R15A,SERPINE1,SKIL
G alpha (q) signalling events	191	14	7.33	0.00689826	BDKRB1,EDN1,GAST,GPR68,ITPR2,LPAR6,MGLL,NMU,NPFF,OXTR,P2RY6,RGS2,SAA1,TRIO
Iron uptake and transport	43	6	13.95	0.00701284	ATP6V0D1,CP,CYBRD1,FTL,HMOX1,LCN2
Glucose metabolism	75	8	10.67	0.00713923	ALDOC,HK2,PCK2,PFKFB4,SLC25A1,SLC25A10,SLC25A11,SLC25A13
G alpha (i) signalling events	236	16	6.78	0.00721301	BDKRB1,C3,CCL20,CCL5,CXCL1,CXCL10,CXCL11,CXCL2,CXCL3,CXCL8,CXCL9,GPER1,HCAR2,NMU,S1PR4,SAA1
Signaling by the B Cell Receptor (BCR)	214	15	7.01	0.00721301	BTC,DAPP1,FGF1,FGFR3,HBEGF,IRS2,ITPR2,MAPKAP1,MLST8,NFKBIA,NFKBIE,PDGFA,PDGFB,PLCG2,PSMB10
Lipoprotein metabolism	30	5	16.67	0.00757177	ABCA1,ABCG1,APOE,LCAT,PLTP
RNA Polymerase I Promoter Opening	30	5	16.67	0.00757177	HIST1H2AB,HIST1H2AJ,HIST1H4A,HIST2H2AC,MAPK3
NGF signalling via TRKA from the plasma membrane	355	21	5.92	0.00795326	BTC,CSF2,DUSP1,DUSP10,DUSP5,FGF1,FGFR3,FN1,HBEGF,IRS2,ITPR2,LAT,MAPK3,MAPKAP1,MLST8,PDGFA,PDGFB,PEA15,PPP2R5B,PSMB10,RASA4
MAP kinase activation in TLR cascade	60	7	11.67	0.00797978	FOS,IRAK2,JUN,MAPK3,NOD2,RIPK2,TAB3
Telomere Maintenance	60	7	11.67	0.00797978	HIST1H2AB,HIST1H2AJ,HIST1H4A,HIST2H2AC,POLD2,POLE2,RPA3
Constitutive Signaling by Aberrant PI3K in Cancer	61	7	11.48	0.00871897	BTC,FGF1,FGFR3,HBEGF,IRS2,PDGFA,PDGFB
Glycerophospholipid biosynthesis	96	9	9.38	0.00871897	AGPAT4,AGPAT5,CEPT1,HADHA,MBOAT1,MGLL,PCYT2,PEMT,PNPLA8
Mitotic G1-G1/S phases	135	11	8.15	0.00891053	CCNE1,CDKN2B,CDKN2C,DHFR,MCM5,MCM6,MCM7,POLE2,PSMB10,RPA3,RPA4
TGF-beta receptor signaling activates SMADs	32	5	15.62	0.0097932	BAMBI,NEDD4L,PMEPA1,PPP1CB,PPP1R15A
RIG-I/MDA5 mediated induction of IFN-alpha/beta pathways	80	8	10	0.0100792	CASP10,DDX58,IFIH1,IRF7,ISG15,NFKBIA,SAA1,TNFAIP3
DNA strand elongation	33	5	15.15	0.0108655	MCM5,MCM6,MCM7,POLD2,RPA3
PI-3K cascade:FGFR1	100	9	9	0.0108655	BTC,FGF1,FGFR3,HBEGF,IRS2,MAPKAP1,MLST8,PDGFA,PDGFB
PI-3K cascade:FGFR2	100	9	9	0.0108655	BTC,FGF1,FGFR3,HBEGF,IRS2,MAPKAP1,MLST8,PDGFA,PDGFB
PI-3K cascade:FGFR3	100	9	9	0.0108655	BTC,FGF1,FGFR3,HBEGF,IRS2,MAPKAP1,MLST8,PDGFA,PDGFB
PI-3K cascade:FGFR4	100	9	9	0.0108655	BTC,FGF1,FGFR3,HBEGF,IRS2,MAPKAP1,MLST8,PDGFA,PDGFB
PI3K events in ERBB2 signaling	100	9	9	0.0108655	BTC,FGF1,FGFR3,HBEGF,IRS2,MAPKAP1,MLST8,PDGFA,PDGFB
PI3K events in ERBB4 signaling	100	9	9	0.0108655	BTC,FGF1,FGFR3,HBEGF,IRS2,MAPKAP1,MLST8,PDGFA,PDGFB
PIP3 activates AKT signaling	100	9	9	0.0108655	BTC,FGF1,FGFR3,HBEGF,IRS2,MAPKAP1,MLST8,PDGFA,PDGFB
Signaling by WNT in cancer	34	5	14.71	0.0122042	FZD4,KREMEN1,KREMEN2,PPP2R5B,RNF43
PI3K/AKT activation	103	9	8.74	0.0131448	BTC,FGF1,FGFR3,HBEGF,IRS2,MAPKAP1,MLST8,PDGFA,PDGFB
Sphingolipid de novo biosynthesis	35	5	14.29	0.0137557	CERS3,CERS4,FA2H,PPAP2A,SPTLC3
GAB1 signalosome	104	9	8.65	0.0138811	BTC,FGF1,FGFR3,HBEGF,IRS2,MAPKAP1,MLST8,PDGFA,PDGFB
C-type lectin receptors (CLRs)	124	10	8.06	0.0139842	CARD9,IL1B,ITPR2,NFKBIA,PLCG2,PPP3CB,PSMB10,PYCARD,RELB,TAB3
POU5F1 (OCT4), SOX2, NANOG activate genes related to proliferation	22	4	18.18	0.0143882	EPHA1,POLR2A,POU5F1,SOX2
Death Receptor Signalling	51	6	11.76	0.0145448	BIRC3,CASP10,CFLAR,TAB3,TNFAIP3,TRAF1
Chromosome Maintenance	87	8	9.2	0.0156262	CENPH,HIST1H2AB,HIST1H2AJ,HIST1H4A,HIST2H2AC,POLD2,POLE2,RPA3
Downstream signaling events of B Cell Receptor (BCR)	170	12	7.06	0.01685	BTC,FGF1,FGFR3,HBEGF,IRS2,MAPKAP1,MLST8,NFKBIA,NFKBIE,PDGFA,PDGFB,PSMB10
G1/S Transition	109	9	8.26	0.0183967	CCNE1,DHFR,MCM5,MCM6,MCM7,POLE2,PSMB10,RPA3,RPA4
TRAF6 mediated NF-kB activation	24	4	16.67	0.0194543	DDX58,IFIH1,NFKBIA,SAA1
O-glycosylation of TSR domain-containing proteins	39	5	12.82	0.0211726	ADAMTS1,ADAMTS6,SPON2,THBS1,THBS2
Negative regulation of MAPK pathway	40	5	12.5	0.0233936	DUSP1,DUSP10,DUSP5,MAPK3,PPP2R5B
Uptake and actions of bacterial toxins	40	5	12.5	0.0233936	ANTXR1,ANTXR2,CD9,HBEGF,SYT1
Sphingolipid metabolism	75	7	9.33	0.0243251	ARSI,CERK,CERS3,CERS4,FA2H,PPAP2A,SPTLC3
ATF4 activates genes	26	4	15.38	0.0253033	ATF3,CCL2,CXCL8,DDIT3
EPH-Ephrin signaling	95	8	8.42	0.0253033	ARHGEF28,EPHA1,EPHB2,MMP9,MYL9,NGEF,VAV3,VEGFA
TNFR1-induced NFkappaB signaling pathway	26	4	15.38	0.0253033	BIRC3,TAB3,TNFAIP3,TRAF1
Elastic fibre formation	41	5	12.2	0.0253783	BMP7,ITGA5,ITGB5,LOX,LOXL3
Amyloid formation	58	6	10.34	0.0258329	HIST1H2AB,HIST1H2AJ,HIST1H4A,HIST2H2AC,SAA1,SNCA
Asparagine N-linked glycosylation	181	12	6.63	0.0259892	ALG10B,ALG14,ALG6,MAN1A1,MAN2A2,MANEA,MVD,PPP6R1,SERPINA1,ST3GAL1,ST6GALNAC2,TRAPPC6A
Netrin-1 signaling	42	5	11.9	0.0274581	NTN1,SLIT2,SLIT3,TRIO,UNC5B
Signaling by Retinoic Acid	42	5	11.9	0.0274581	AKR1C3,CPT1A,CRABP2,PDK3,PPARD
Transcriptional regulation of pluripotent stem cells	42	5	11.9	0.0274581	EPHA1,POLR2A,POU5F1,SALL4,SOX2
RORA activates gene expression	27	4	14.81	0.0279916	CPT1A,HELZ2,NRIP1,RORA
RHO GTPases activate PKNs	60	6	10	0.0295749	HIST1H2AB,HIST1H2AJ,HIST1H4A,HIST2H2AC,MYL9,PPP1CB
Recognition of DNA damage by PCNA-containing replication complex	28	4	14.29	0.0316201	POLD2,POLE2,RPA3,ZBTB32
PERK regulates gene expression	29	4	13.79	0.0356872	ATF3,CCL2,CXCL8,DDIT3
Pyruvate metabolism and Citric Acid (TCA) cycle	45	5	11.11	0.0358853	IDH2,PDK3,PPARD,SDHA,SLC16A3
DNA Replication Pre-Initiation	82	7	8.54	0.0363113	MCM5,MCM6,MCM7,POLE2,PSMB10,RPA3,RPA4
M/G1 Transition	82	7	8.54	0.0363113	MCM5,MCM6,MCM7,POLE2,PSMB10,RPA3,RPA4
p75 NTR receptor-mediated signalling	83	7	8.43	0.0385175	NFKBIA,NGEF,NGFR,PRDM4,RIPK2,TRIO,VAV3
DNA Damage Bypass	46	5	10.87	0.0385999	ISG15,POLD2,POLE2,RPA3,ZBTB32
Activated NOTCH1 Transmits Signal to the Nucleus	30	4	13.33	0.0388927	CNTN1,DNER,JAG2,MIB1
S Phase	125	9	7.2	0.0388927	CCNE1,MCM5,MCM6,MCM7,POLD2,POLE2,PSMB10,RPA3,SMC1A
Termination of translesion DNA synthesis	30	4	13.33	0.0388927	ISG15,POLD2,POLE2,RPA3
O-linked glycosylation of mucins	65	6	9.23	0.0411041	GALNT14,GALNT18,GCNT1,MUC1,ST3GAL1,ST6GALNAC2
Adherens junctions interactions	31	4	12.9	0.0429467	CDH2,PVR,PVRL1,PVRL4
Packaging Of Telomere Ends	31	4	12.9	0.0429467	HIST1H2AB,HIST1H2AJ,HIST1H4A,HIST2H2AC
DNA Replication	106	8	7.55	0.0430657	MCM5,MCM6,MCM7,POLD2,POLE2,PSMB10,RPA3,RPA4
Cytosolic sensors of pathogen-associated DNA	66	6	9.09	0.0433541	IRF7,NFKBIA,POLR3G,POLR3GL,SAA1,TICAM1
Biosynthesis of the N-glycan precursor (dolichol lipid-linked oligosaccharide, LLO) and transfer to a nascent protein	67	6	8.96	0.0462836	ALG10B,ALG14,ALG6,MVD,ST3GAL1,ST6GALNAC2
DNA methylation	32	4	12.5	0.0469284	HIST1H2AB,HIST1H2AJ,HIST1H4A,HIST2H2AC
Oncogene Induced Senescence	32	4	12.5	0.0469284	CDKN2B,CDKN2C,ID1,MAPK3
Neurotransmitter Release Cycle	50	5	10	0.0514711	ABAT,GLS,MAOA,SLC1A3,SYT1
Purine metabolism	33	4	12.12	0.0517536	ADSSL1,AMPD3,CAT,XDH
Unfolded Protein Response (UPR)	90	7	7.78	0.0546163	ATF3,ATP6V0D1,CCL2,CXCL8,DDIT3,PPP2R5B,WIPI1
Activated PKN1 stimulates transcription of AR (androgen receptor) regulated genes KLK2 and KLK3	34	4	11.76	0.0558825	HIST1H2AB,HIST1H2AJ,HIST1H4A,HIST2H2AC
EPHA-mediated growth cone collapse	34	4	11.76	0.0558825	EPHA1,MYL9,NGEF,VEGFA
Negative regulators of RIG-I/MDA5 signaling	34	4	11.76	0.0558825	DDX58,IFIH1,ISG15,TNFAIP3
Striated Muscle Contraction	34	4	11.76	0.0558825	TNNI2,TPM1,TPM4,VIM
The citric acid (TCA) cycle and respiratory electron transport	157	10	6.37	0.0558825	ATP5A1,ATP5G1,CYC1,IDH2,NDUFB6,NDUFS2,PDK3,PPARD,SDHA,SLC16A3
Apoptotic execution phase	52	5	9.62	0.057483	HIST1H1A,HIST1H1D,HIST1H1E,LMNB1,VIM
Deposition of new CENPA-containing nucleosomes at the centromere	52	5	9.62	0.057483	CENPH,HIST1H2AB,HIST1H2AJ,HIST1H4A,HIST2H2AC
Nucleosome assembly	52	5	9.62	0.057483	CENPH,HIST1H2AB,HIST1H2AJ,HIST1H4A,HIST2H2AC
Transcriptional regulation by small RNAs	71	6	8.45	0.057483	HIST1H2AB,HIST1H2AJ,HIST1H4A,HIST2H2AC,NUP210,POLR2A
Base Excision Repair	35	4	11.43	0.0594129	NTHL1,POLD2,POLE2,RPA3
Bile acid and bile salt metabolism	35	4	11.43	0.0594129	AKR1C1,AKR1C3,AKR1C4,FABP6
Resolution of Abasic Sites (AP sites)	35	4	11.43	0.0594129	NTHL1,POLD2,POLE2,RPA3
SIRT1 negatively regulates rRNA Expression	35	4	11.43	0.0594129	HIST1H2AB,HIST1H2AJ,HIST1H4A,HIST2H2AC
Signaling by NOTCH1	72	6	8.33	0.0594129	CNTN1,DNER,HDAC9,HIF1A,JAG2,MIB1
Arachidonic acid metabolism	53	5	9.43	0.0604894	AKR1C3,CBR1,HPGD,PTGS1,PTGS2
Costimulation by the CD28 family	73	6	8.22	0.0625554	CD274,HLA-DRA,MAPKAP1,MLST8,PDCD1LG2,PPP2R5B
RNA Polymerase I, RNA Polymerase III, and Mitochondrial Transcription	116	8	6.9	0.063981	HIST1H2AB,HIST1H2AJ,HIST1H4A,HIST2H2AC,MAPK3,POLR3G,POLR3GL,SNAPC1
Meiotic recombination	54	5	9.26	0.064339	HIST1H2AB,HIST1H2AJ,HIST1H4A,HIST2H2AC,RPA3
SUMO E3 ligases SUMOylate target proteins	74	6	8.11	0.0654062	CBX2,EID3,NSMCE1,NUP210,SMC1A,SP100
SUMOylation of DNA damage response and repair proteins	74	6	8.11	0.0654062	CBX2,EID3,NSMCE1,NUP210,SMC1A,SP100
Activation of ATR in response to replication stress	37	4	10.81	0.0693722	MCM5,MCM6,MCM7,RPA3
Translesion synthesis by Y family DNA polymerases bypasses lesions on DNA template	37	4	10.81	0.0693722	ISG15,POLD2,POLE2,RPA3
NOTCH2 Activation and Transmission of Signal to the Nucleus	21	3	14.29	0.0695661	CNTN1,JAG2,MIB1
RIP-mediated NFkB activation via ZBP1	21	3	14.29	0.0695661	NFKBIA,SAA1,TICAM1
Role of LAT2/NTAL/LAB on calcium mobilization	143	9	6.29	0.0742896	BTC,FGF1,FGFR3,HBEGF,IRS2,MAPKAP1,MLST8,PDGFA,PDGFB
Fanconi Anemia Pathway	38	4	10.53	0.0745154	FANCA,RPA3,SLX1A,ZBTB32
Synthesis of DNA	98	7	7.14	0.0745154	MCM5,MCM6,MCM7,POLD2,POLE2,PSMB10,RPA3
Complement cascade	77	6	7.79	0.0755184	C1R,C1S,C3,CFB,CFD,CFI
Resolution of AP sites via the multiple-nucleotide patch replacement pathway	22	3	13.64	0.07704	POLD2,POLE2,RPA3
The canonical retinoid cycle in rods (twilight vision)	22	3	13.64	0.07704	LRAT,NAPEPLD,STRA6
Stimuli-sensing channels	99	7	7.07	0.0770656	ANO8,BEST1,NEDD4L,RYR2,SCNN1A,SGK1,TRPV1
Signaling by NOTCH	122	8	6.56	0.0788752	CNTN1,DNER,HDAC9,HIF1A,JAG2,JUN,MIB1,NOTCH3
Formation of the beta-catenin:TCF transactivating complex	58	5	8.62	0.079964	HIST1H2AB,HIST1H2AJ,HIST1H4A,HIST2H2AC,TCF7
Gene Silencing by RNA	100	7	7	0.079964	HENMT1,HIST1H2AB,HIST1H2AJ,HIST1H4A,HIST2H2AC,NUP210,POLR2A
Phospholipid metabolism	146	9	6.16	0.0804153	AGPAT4,AGPAT5,CEPT1,HADHA,MBOAT1,MGLL,PCYT2,PEMT,PNPLA8
SUMOylation	79	6	7.59	0.0818836	CBX2,EID3,NSMCE1,NUP210,SMC1A,SP100
Branched-chain amino acid catabolism	23	3	13.04	0.083152	ACADSB,DBT,SHMT1
Gap-filling DNA repair synthesis and ligation in GG-NER	23	3	13.04	0.083152	POLD2,POLE2,RPA3
Initial triggering of complement	59	5	8.47	0.083152	C1R,C1S,C3,CFB,CFD
PRC2 methylates histones and DNA	40	4	10	0.083152	HIST1H2AB,HIST1H2AJ,HIST1H4A,HIST2H2AC
Regulation of Complement cascade	23	3	13.04	0.083152	C3,CFB,CFI
Telomere C-strand (Lagging Strand) Synthesis	23	3	13.04	0.083152	POLD2,POLE2,RPA3
Ion channel transport	197	11	5.58	0.0849775	ANO8,ATP1A4,ATP2C1,ATP6V0D1,ATP7A,BEST1,NEDD4L,RYR2,SCNN1A,SGK1,TRPV1
Condensation of Prophase Chromosomes	41	4	9.76	0.0894462	HIST1H2AB,HIST1H2AJ,HIST1H4A,HIST2H2AC
Glutamate Neurotransmitter Release Cycle	24	3	12.5	0.0904477	GLS,SLC1A3,SYT1
HDMs demethylate histones	24	3	12.5	0.0904477	HIST1H4A,KDM5B,KDM7A
Pyruvate metabolism	24	3	12.5	0.0904477	PDK3,PPARD,SLC16A3
Sulfur amino acid metabolism	24	3	12.5	0.0904477	AHCY,CBS,SLC25A10
Synthesis of bile acids and bile salts via 7alpha-hydroxycholesterol	24	3	12.5	0.0904477	AKR1C1,AKR1C3,AKR1C4
Ca2+ pathway	61	5	8.2	0.0906104	FZD4,ITPR2,PPP3CB,TCF7,WNT5A
Cell-cell junction organization	61	5	8.2	0.0906104	CDH2,CLDN1,PVR,PVRL1,PVRL4
Metabolism of nucleotides	82	6	7.32	0.0906104	ADSSL1,AMPD3,CAT,CDA,GSR,XDH
Metabolism of polyamines	83	6	7.23	0.0950456	ARG2,CKMT1A,NQO1,ODC1,PSMB10,SAT1
Cellular response to hypoxia	25	3	12	0.0968177	CA9,HIF1A,VEGFA
Metal ion SLC transporters	25	3	12	0.0968177	CP,SLC39A8,SLC41A1
Mitotic Prophase	106	7	6.6	0.0968177	HIST1H2AB,HIST1H2AJ,HIST1H4A,HIST2H2AC,LMNB1,MAPK3,NUP210
Post-translational modification: synthesis of GPI-anchored proteins	25	3	12	0.0968177	GPAA1,PIGF,PIGU
Regulation of Hypoxia-inducible Factor (HIF) by oxygen	25	3	12	0.0968177	CA9,HIF1A,VEGFA
Synthesis of very long-chain fatty acyl-CoAs	25	3	12	0.0968177	ACSL3,ELOVL5,TECR
TNFs bind their physiological receptors	25	3	12	0.0968177	TNFRSF6B,TNFSF15,TNFSF18
Host Interactions with Influenza Factors	43	4	9.3	0.0978163	ISG15,KPNA7,NUP210,SLC25A6
Transcriptional activity of SMAD2/SMAD3:SMAD4 heterotrimer	43	4	9.3	0.0978163	CDKN2B,NEDD4L,SERPINE1,SKIL

## Sheet: late response - parental
pathway	total number of genes in pathway	matches	% match	FDR	differentially expressed gene names
Cytokine Signaling in Immune system	538	109	20.26	4.28245e-40	ANGPT1,BIRC3,BST2,BTC,CD70,CSF2,DDX58,DUSP1,DUSP10,DUSP4,DUSP5,DUSP6,EIF2AK2,EREG,FGF1,FGF2,FGFR2,FGFR3,FLNB,GBP1,GBP4,GBP5,GBP6,HBEGF,HERC5,HLA-A,HLA-B,HLA-DRB1,HLA-DRB5,HLA-E,HLA-F,HLA-G,ICAM1,IFI27,IFI35,IFI6,IFIT1,IFIT2,IFIT3,IFITM1,IFITM2,IFITM3,IFNGR1,IL1A,IL1B,IL1R2,IL1RN,IL6,IL6R,IL6ST,IL7R,IRAK2,IRF1,IRF7,IRF9,IRS2,ISG15,ISG20,JAK2,KIT,KPNA7,LAT,MAP2K6,MAP3K8,MAPK3,MX1,MX2,MYD88,NFKB2,NO…
Interferon Signaling	196	58	29.59	7.0429e-30	BST2,DDX58,EIF2AK2,FLNB,GBP1,GBP4,GBP5,GBP6,HERC5,HLA-A,HLA-B,HLA-DRB1,HLA-DRB5,HLA-E,HLA-F,HLA-G,ICAM1,IFI27,IFI35,IFI6,IFIT1,IFIT2,IFIT3,IFITM1,IFITM2,IFITM3,IFNGR1,IRF1,IRF7,IRF9,ISG15,ISG20,JAK2,KPNA7,MAPK3,MX1,MX2,OAS1,OAS2,OAS3,OASL,PML,RSAD2,SAMHD1,SOCS1,SOCS3,SP100,STAT1,STAT2,TRIM2,TRIM21,TRIM22,TRIM45,TRIM5,TRIM8,UBE2L6,USP18,XAF1
Interferon alpha/beta signaling	67	34	50.75	2.58468e-26	BST2,HLA-A,HLA-B,HLA-E,HLA-F,HLA-G,IFI27,IFI35,IFI6,IFIT1,IFIT2,IFIT3,IFITM1,IFITM2,IFITM3,IRF1,IRF7,IRF9,ISG15,ISG20,MX1,MX2,OAS1,OAS2,OAS3,OASL,RSAD2,SAMHD1,SOCS1,SOCS3,STAT1,STAT2,USP18,XAF1
Interferon gamma signaling	92	32	34.78	1.43712e-18	GBP1,GBP4,GBP5,GBP6,HLA-A,HLA-B,HLA-DRB1,HLA-DRB5,HLA-E,HLA-F,HLA-G,ICAM1,IFNGR1,IRF1,IRF7,IRF9,JAK2,OAS1,OAS2,OAS3,OASL,PML,SOCS1,SOCS3,SP100,STAT1,TRIM2,TRIM21,TRIM22,TRIM45,TRIM5,TRIM8
Extracellular matrix organization	267	48	17.98	6.08438e-15	ADAM8,ADAMTS1,ADAMTS14,BMP2,BMP7,CAPN1,CEACAM1,CEACAM6,COL12A1,COL17A1,COL18A1,COL4A1,COL5A1,COL5A2,COL8A1,COL8A2,CTSV,DST,FGF2,HSPG2,ICAM1,ITGA3,ITGA5,ITGA6,ITGAE,ITGB1,ITGB2,KLK7,LAMA3,LAMB3,LAMC2,LOXL2,LTBP3,MMP1,MMP10,MMP14,MMP3,PDGFB,PLEC,PLOD2,PRKCA,SDC4,SERPINE1,SPP1,TGFB2,THBS1,TIMP1,TNC
Hemostasis	502	66	13.15	1.05448e-13	ABHD6,ANGPT1,BCAR1,CABLES2,CBX5,CD36,CEACAM1,CEACAM6,CFD,CSF2,DOCK8,EHD3,F3,GAS6,GATA2,GATA6,GNG12,GNG4,HIST1H3A,IRF1,IRF7,ITGA3,ITGA5,ITGA6,ITGB1,ITGB2,JAK2,KIF11,KIF20A,LAT,MAFF,MAPK3,MMP1,MYB,OLR1,P2RY1,PDE2A,PDGFB,PIK3R1,PLAT,PLAU,PLAUR,PLCG2,PPP2R5B,PRKACA,PRKAR2B,PRKCA,PROCR,RAC2,RAPGEF3,SERPINB2,SERPINE1,SERPINE2,SLC16A3,SLC7A11,SLC7A8,SYK,TF,TGFB2,THBS1,TIMP1,VAV3,VEGFA,VEGFC,VWF,WDR1
Signaling by Interleukins	309	48	15.53	1.6181e-12	ANGPT1,BTC,CSF2,DUSP1,DUSP10,DUSP4,DUSP5,DUSP6,EREG,FGF1,FGF2,FGFR2,FGFR3,HBEGF,IL1A,IL1B,IL1R2,IL1RN,IL6,IL6R,IL6ST,IL7R,IRAK2,IRS2,JAK2,KIT,LAT,MAP2K6,MAP3K8,MAPK3,MYD88,NFKB2,NOD2,NRG1,NRG4,PDGFB,PELI1,PELI2,PIK3R1,PPP2R5B,PRKACA,RAPGEF1,RIPK2,SOCS3,SPTBN1,STAT1,SYK,VWF
Metabolism of amino acids and derivatives	211	38	18.01	7.20669e-12	ACADSB,AFMID,ALDH4A1,ALDH6A1,ASRGL1,AUH,BBOX1,BCKDHB,BCKDK,CBS,CCBL1,CKB,CKMT1A,DBT,DUOX2,FAH,GAMT,GATM,GCLC,GCSH,GLS,GLUL,GOT1,GSTZ1,HIBCH,IDO1,IL4I1,KYNU,NQO1,PHGDH,PPM1K,PRODH,PYCR2,SHMT1,SLC25A10,SMOX,SRM,SUOX
Cholesterol biosynthesis	23	13	56.52	1.24639e-10	DHCR7,FDFT1,FDPS,HMGCR,HMGCS1,HSD17B7,IDI1,LSS,MSMO1,MVD,MVK,PMVK,TM7SF2
Biological oxidations	191	33	17.28	7.89334e-10	ACSS1,ACSS2,ADH1C,ADH7,AKR1A1,AKR7A2,AKR7A3,ALDH1A1,ALDH3A1,CES1,CYP24A1,CYP2J2,CYP2U1,CYP3A7,CYP4B1,EPHX1,ESD,FDXR,GCLC,GGT6,GSTA4,GSTM1,GSTM4,GSTZ1,MAOA,MGST3,PAPSS2,SLC26A2,SMOX,SULT2B1,TBXAS1,UGT1A6,UGT2B15
Fatty acid, triacylglycerol, and ketone body metabolism	213	35	16.43	7.89334e-10	ACACB,ACADS,ACOT11,ACOX1,ACSF2,ACSL1,AGPAT5,AGPAT9,ANGPTL4,CD36,CPT1A,CTGF,DECR1,ELOVL4,FADS1,FASN,FDFT1,GLIPR1,GPD1L,HADH,HADHA,HELZ2,HMGCL,HMGCR,HMGCS1,HSD17B3,LPCAT1,MED11,MED27,PCCA,PCCB,PPARGC1A,SLC25A1,TNFRSF21,WWTR1
Toll Like Receptor 4 (TLR4) Cascade	122	25	20.49	5.12438e-09	BIRC3,CD36,DUSP4,DUSP6,IRAK2,IRF7,ITGB2,JUN,LY96,MAP2K6,MAP3K8,MAPK3,MYD88,NFKB2,NFKBIA,NOD2,PELI1,PELI2,PLCG2,RIPK2,RPS6KA1,S100A12,SAA1,SOCS1,TICAM1
Toll-Like Receptors Cascades	142	27	19.01	5.12438e-09	BIRC3,CD36,CTSV,DUSP4,DUSP6,IRAK2,IRF7,ITGB2,JUN,LY96,MAP2K6,MAP3K8,MAPK3,MYD88,NFKB2,NFKBIA,NOD2,PELI1,PELI2,PLCG2,RIPK2,RPS6KA1,S100A12,SAA1,SOCS1,TICAM1,TLR5
Activated TLR4 signalling	113	23	20.35	2.91031e-08	BIRC3,CD36,DUSP4,DUSP6,IRAK2,IRF7,JUN,LY96,MAP2K6,MAP3K8,MAPK3,MYD88,NFKB2,NFKBIA,NOD2,PELI1,PELI2,RIPK2,RPS6KA1,S100A12,SAA1,SOCS1,TICAM1
Activation of gene expression by SREBF (SREBP)	42	14	33.33	7.10923e-08	ACACB,DHCR7,FASN,FDFT1,FDPS,HELZ2,HMGCR,HMGCS1,IDI1,LSS,MVD,MVK,PMVK,TM7SF2
Post-translational protein modification	412	47	11.41	8.13225e-08	ADAMTS1,ADAMTS14,ALG14,AREG,B3GNT3,B4GALT1,CETN2,CTAGE5,CTSZ,DPM3,EID3,FUT3,GALNT1,GALNT11,GAS6,GFPT1,GFPT2,GPAA1,MAN1A1,MCFD2,MUC1,MUC16,MUC20,MUC4,MVD,NEU1,NSMCE1,PIGF,PIGL,PIGS,PLAUR,PML,PPP6R1,RAB1B,SMC1A,SP100,ST6GALNAC1,ST6GALNAC2,ST6GALNAC4,ST8SIA1,SUMF1,SYVN1,THBS1,THSD1,TRAPPC6A,TRAPPC9,UAP1
Cellular responses to stress	360	43	11.94	9.45884e-08	ATG10,ATP7A,C11orf73,CAT,CDC26,CDKN2C,CEBPB,CXCL8,E2F2,EEF1A1,FKBP4,GABARAP,GABARAPL1,GPX2,GSR,HIST1H1A,HIST1H1D,HIST1H1E,HIST1H2AC,HIST1H2AJ,HIST1H3A,HIST1H4A,HMGA2,HSBP1,HSPA2,IL1A,IL6,JUN,LMNB1,MAP2K6,MAPK3,MLST8,PRDX2,PRDX3,PRKAB1,RBBP4,RPA3,RPS6KA1,SOD2,TNFRSF21,TNIK,VEGFA,VHL
MyD88:Mal cascade initiated on plasma membrane	93	20	21.51	9.48551e-08	CD36,DUSP4,DUSP6,IRAK2,JUN,LY96,MAP2K6,MAP3K8,MAPK3,MYD88,NFKB2,NFKBIA,NOD2,PELI1,PELI2,RIPK2,RPS6KA1,S100A12,SAA1,SOCS1
Toll Like Receptor 2 (TLR2) Cascade	93	20	21.51	9.48551e-08	CD36,DUSP4,DUSP6,IRAK2,JUN,LY96,MAP2K6,MAP3K8,MAPK3,MYD88,NFKB2,NFKBIA,NOD2,PELI1,PELI2,RIPK2,RPS6KA1,S100A12,SAA1,SOCS1
Toll Like Receptor TLR1:TLR2 Cascade	93	20	21.51	9.48551e-08	CD36,DUSP4,DUSP6,IRAK2,JUN,LY96,MAP2K6,MAP3K8,MAPK3,MYD88,NFKB2,NFKBIA,NOD2,PELI1,PELI2,RIPK2,RPS6KA1,S100A12,SAA1,SOCS1
Toll Like Receptor TLR6:TLR2 Cascade	93	20	21.51	9.48551e-08	CD36,DUSP4,DUSP6,IRAK2,JUN,LY96,MAP2K6,MAP3K8,MAPK3,MYD88,NFKB2,NFKBIA,NOD2,PELI1,PELI2,RIPK2,RPS6KA1,S100A12,SAA1,SOCS1
Collagen formation	86	19	22.09	1.40544e-07	ADAMTS14,COL12A1,COL17A1,COL18A1,COL4A1,COL5A1,COL5A2,COL8A1,COL8A2,CTSV,DST,ITGA6,LAMA3,LAMB3,LAMC2,LOXL2,MMP3,PLEC,PLOD2
Assembly of collagen fibrils and other multimeric structures	54	15	27.78	2.0664e-07	COL18A1,COL4A1,COL5A1,COL5A2,COL8A1,COL8A2,CTSV,DST,ITGA6,LAMA3,LAMB3,LAMC2,LOXL2,MMP3,PLEC
RIG-I/MDA5 mediated induction of IFN-alpha/beta pathways	80	18	22.5	2.42899e-07	CASP10,DAK,DDX58,DHX58,HERC5,IFIH1,IRF1,IRF7,ISG15,MYD88,NFKB2,NFKBIA,NLRC5,RNF216,S100A12,SAA1,TNFAIP3,UBE2L6
Regulation of cholesterol biosynthesis by SREBP (SREBF)	55	15	27.27	2.50982e-07	ACACB,DHCR7,FASN,FDFT1,FDPS,HELZ2,HMGCR,HMGCS1,IDI1,INSIG1,LSS,MVD,MVK,PMVK,TM7SF2
Metabolism of vitamins and cofactors	90	19	21.11	2.55562e-07	ACACB,AOX1,CYB5A,DHFR,DHFRL1,FASN,HLCS,MMACHC,MOCS3,NAMPT,NAPRT,NMNAT3,PANK1,PCCA,PCCB,PTGS2,SHMT1,SLC46A1,TCN1
Metabolism of water-soluble vitamins and cofactors	90	19	21.11	2.55562e-07	ACACB,AOX1,CYB5A,DHFR,DHFRL1,FASN,HLCS,MMACHC,MOCS3,NAMPT,NAPRT,NMNAT3,PANK1,PCCA,PCCB,PTGS2,SHMT1,SLC46A1,TCN1
MyD88 cascade initiated on plasma membrane	83	18	21.69	3.6149e-07	DUSP4,DUSP6,IRAK2,JUN,MAP2K6,MAP3K8,MAPK3,MYD88,NFKB2,NFKBIA,NOD2,PELI1,PELI2,RIPK2,RPS6KA1,S100A12,SAA1,TLR5
Toll Like Receptor 10 (TLR10) Cascade	83	18	21.69	3.6149e-07	DUSP4,DUSP6,IRAK2,JUN,MAP2K6,MAP3K8,MAPK3,MYD88,NFKB2,NFKBIA,NOD2,PELI1,PELI2,RIPK2,RPS6KA1,S100A12,SAA1,TLR5
Toll Like Receptor 5 (TLR5) Cascade	83	18	21.69	3.6149e-07	DUSP4,DUSP6,IRAK2,JUN,MAP2K6,MAP3K8,MAPK3,MYD88,NFKB2,NFKBIA,NOD2,PELI1,PELI2,RIPK2,RPS6KA1,S100A12,SAA1,TLR5
Branched-chain amino acid catabolism	23	10	43.48	3.96459e-07	ACADSB,ALDH6A1,AUH,BBOX1,BCKDHB,BCKDK,DBT,HIBCH,PPM1K,SHMT1
RAF-independent MAPK1/3 activation	23	10	43.48	3.96459e-07	DUSP1,DUSP10,DUSP4,DUSP5,DUSP6,IL6,IL6R,IL6ST,JAK2,MAPK3
Signaling by PDGF	345	40	11.59	4.07696e-07	ANGPT1,BCAR1,BTC,COL4A1,CSF2,DUSP1,DUSP10,DUSP4,DUSP5,DUSP6,EREG,FGF1,FGF2,FGFR2,FGFR3,FOXO1,HBEGF,IRS2,JAK2,KIT,LAT,MAPK3,MLST8,NRG1,NRG4,PDGFB,PDGFC,PIK3R1,PLAT,PPP2R5B,PRKACA,PRKAR2B,PRKCA,PTEN,RAPGEF1,SPP1,SPTBN1,STAT1,THBS1,VWF
Signaling by VEGF	318	38	11.95	4.07696e-07	ANGPT1,AXL,BCAR1,BTC,CSF2,DUSP1,DUSP10,DUSP4,DUSP5,DUSP6,EREG,FGF1,FGF2,FGFR2,FGFR3,HBEGF,IRS2,JAK2,KIT,LAT,MAPK13,MAPK3,MLST8,NCF1,NCF2,NRG1,NRG4,PDGFB,PGF,PIK3R1,PPP2R5B,PRKACA,PRKCA,SPTBN1,VAV3,VEGFA,VEGFC,VWF
MyD88 dependent cascade initiated on endosome	85	18	21.18	4.48156e-07	DUSP4,DUSP6,IRAK2,IRF7,JUN,MAP2K6,MAP3K8,MAPK3,MYD88,NFKB2,NFKBIA,NOD2,PELI1,PELI2,RIPK2,RPS6KA1,S100A12,SAA1
Toll Like Receptor 7/8 (TLR7/8) Cascade	85	18	21.18	4.48156e-07	DUSP4,DUSP6,IRAK2,IRF7,JUN,MAP2K6,MAP3K8,MAPK3,MYD88,NFKB2,NFKBIA,NOD2,PELI1,PELI2,RIPK2,RPS6KA1,S100A12,SAA1
Nucleotide-binding domain, leucine rich repeat containing receptor (NLR) signaling pathways	51	14	27.45	4.89347e-07	AIM2,BCL2,BIRC3,CARD9,IRAK2,MAP2K6,MAPK13,NOD2,P2RX7,PANX1,PYCARD,RIPK2,TNFAIP3,TXNIP
Metabolism of carbohydrates	270	34	12.59	5.63959e-07	AGL,AKR1A1,AKR1B1,ALDOC,B3GNT3,B4GALT1,CEMIP,CHP1,CHST11,CHST9,CRYL1,CSGALNACT2,DAK,FBP1,G6PD,GALK1,GOT1,HAS3,HK2,HMMR,HS3ST1,HSPG2,PAPSS2,PFKL,PGAM1,PGD,PHKB,PRKACA,SDC4,SLC25A1,SLC25A10,SLC25A11,SLC26A2,SLC2A5
MyD88-independent TLR3/TLR4 cascade	97	19	19.59	6.14094e-07	BIRC3,DUSP4,DUSP6,IRAK2,IRF7,JUN,LY96,MAP2K6,MAP3K8,MAPK3,MYD88,NFKB2,NFKBIA,NOD2,RIPK2,RPS6KA1,S100A12,SAA1,TICAM1
TRIF-mediated TLR3/TLR4 signaling	97	19	19.59	6.14094e-07	BIRC3,DUSP4,DUSP6,IRAK2,IRF7,JUN,LY96,MAP2K6,MAP3K8,MAPK3,MYD88,NFKB2,NFKBIA,NOD2,RIPK2,RPS6KA1,S100A12,SAA1,TICAM1
Toll Like Receptor 3 (TLR3) Cascade	97	19	19.59	6.14094e-07	BIRC3,DUSP4,DUSP6,IRAK2,IRF7,JUN,LY96,MAP2K6,MAP3K8,MAPK3,MYD88,NFKB2,NFKBIA,NOD2,RIPK2,RPS6KA1,S100A12,SAA1,TICAM1
Toll Like Receptor 9 (TLR9) Cascade	89	18	20.22	8.19506e-07	DUSP4,DUSP6,IRAK2,IRF7,JUN,MAP2K6,MAP3K8,MAPK3,MYD88,NFKB2,NFKBIA,NOD2,PELI1,PELI2,RIPK2,RPS6KA1,S100A12,SAA1
MAPK family signaling cascades	276	34	12.32	8.61779e-07	ANGPT1,BTC,CDC42EP2,CSF2,DUSP1,DUSP10,DUSP4,DUSP5,DUSP6,EREG,FGF1,FGF2,FGFR2,FGFR3,FOXO1,HBEGF,IL6,IL6R,IL6ST,IRS2,JAK2,JUN,KIT,LAT,MAPK3,MMP10,MYC,NRG1,NRG4,PDGFB,PPP2R5B,PRKACA,SPTBN1,VWF
Degradation of the extracellular matrix	90	18	20	9.38615e-07	ADAM8,ADAMTS1,CAPN1,COL12A1,COL17A1,COL18A1,CTSV,HSPG2,KLK7,LAMA3,LAMB3,LAMC2,MMP1,MMP10,MMP14,MMP3,SPP1,TIMP1
The citric acid (TCA) cycle and respiratory electron transport	157	24	15.29	1.41613e-06	ATP5A1,ATP5B,ATP5G1,CYC1,ETFDH,FH,IDH2,MPC1,MPC2,NDUFA10,NDUFA8,NDUFS2,NDUFS6,NDUFS7,PDHB,PDK2,PDK3,SCO2,SDHA,SDHD,SLC16A3,UQCR10,UQCRB,UQCRC1
TRAF6 mediated induction of NFkB and MAP kinases upon TLR7/8 or 9 activation	83	17	20.48	1.45506e-06	DUSP4,DUSP6,IRAK2,JUN,MAP2K6,MAP3K8,MAPK3,MYD88,NFKB2,NFKBIA,NOD2,PELI1,PELI2,RIPK2,RPS6KA1,S100A12,SAA1
VEGFA-VEGFR2 Pathway	310	36	11.61	1.45506e-06	ANGPT1,AXL,BCAR1,BTC,CSF2,DUSP1,DUSP10,DUSP4,DUSP5,DUSP6,EREG,FGF1,FGF2,FGFR2,FGFR3,HBEGF,IRS2,JAK2,KIT,LAT,MAPK13,MAPK3,MLST8,NCF1,NCF2,NRG1,NRG4,PDGFB,PIK3R1,PPP2R5B,PRKACA,PRKCA,SPTBN1,VAV3,VEGFA,VWF
Axon guidance	514	50	9.73	1.56758e-06	ABL2,ANGPT1,ANK3,ARHGEF28,ARPC1B,BTC,CD24,CLTB,CNTN1,COL4A1,CSF2,DUSP1,DUSP10,DUSP4,DUSP5,DUSP6,EPHA2,EPHB6,EREG,FGF1,FGF2,FGFR2,FGFR3,HBEGF,IRS2,ITGA5,ITGB1,JAK2,KIT,LAT,MAPK3,MET,NGEF,NRG1,NRG4,NRTN,PDGFB,PPP2R5B,RAC2,RDX,RPS6KA1,SEMA4D,SEMA7A,SLIT3,SPTBN1,SRGAP2,TRIO,VAV3,VEGFA,VWF
Non-integrin membrane-ECM interactions	42	12	28.57	2.31387e-06	FGF2,HSPG2,ITGA6,ITGB1,LAMA3,LAMB3,LAMC2,PDGFB,PRKCA,SDC4,THBS1,TNC
Cell junction organization	86	17	19.77	2.31715e-06	CDH2,CDH3,CLDN1,CLDN12,CLDN4,COL17A1,DST,FERMT2,ITGA6,ITGB1,LAMA3,LAMB3,LAMC2,PARD6G,PLEC,PVR,PVRL4
Phase 1 - Functionalization of compounds	88	17	19.32	3.22524e-06	ACSS1,ACSS2,ADH1C,ADH7,ALDH1A1,ALDH3A1,CES1,CYP24A1,CYP2J2,CYP2U1,CYP3A7,CYP4B1,EPHX1,FDXR,MAOA,SMOX,TBXAS1
Cell-Cell communication	131	21	16.03	3.4201e-06	CDH2,CDH3,CLDN1,CLDN12,CLDN4,COL17A1,DST,FERMT2,FYB,ITGA6,ITGB1,LAMA3,LAMB3,LAMC2,MAPK13,PARD6G,PIK3R1,PLEC,PVR,PVRL4,SPTBN1
Platelet activation, signaling and aggregation	228	29	12.72	3.4201e-06	ABHD6,BCAR1,CD36,CFD,CSF2,GAS6,GNG12,GNG4,JAK2,LAT,MAPK3,P2RY1,PDGFB,PIK3R1,PLCG2,PRKCA,RAC2,RAPGEF3,SERPINE1,SYK,TF,TGFB2,THBS1,TIMP1,VAV3,VEGFA,VEGFC,VWF,WDR1
Interleukin-1 signaling	44	12	27.27	3.69585e-06	IL1A,IL1B,IL1R2,IL1RN,IRAK2,MAP2K6,MAP3K8,MYD88,NOD2,PELI1,PELI2,RIPK2
DAP12 signaling	325	36	11.08	4.04726e-06	ANGPT1,BTC,CSF2,DUSP1,DUSP10,DUSP4,DUSP5,DUSP6,EREG,FGF1,FGF2,FGFR2,FGFR3,FOXO1,HBEGF,HLA-E,IRS2,JAK2,KIT,LAT,MAPK3,MLST8,NRG1,NRG4,PDGFB,PIK3R1,PLCG2,PPP2R5B,PRKACA,PRKAR2B,PRKCA,PTEN,SPTBN1,SYK,VAV3,VWF
DAP12 interactions	340	37	10.88	4.24583e-06	ANGPT1,BTC,CSF2,DUSP1,DUSP10,DUSP4,DUSP5,DUSP6,EREG,FGF1,FGF2,FGFR2,FGFR3,FOXO1,HBEGF,HLA-B,HLA-E,IRS2,JAK2,KIT,LAT,MAPK3,MLST8,NRG1,NRG4,PDGFB,PIK3R1,PLCG2,PPP2R5B,PRKACA,PRKAR2B,PRKCA,PTEN,SPTBN1,SYK,VAV3,VWF
TRAF6 Mediated Induction of proinflammatory cytokines	72	15	20.83	5.35892e-06	DUSP4,DUSP6,IRAK2,JUN,MAP2K6,MAP3K8,MAPK3,MYD88,NFKB2,NFKBIA,NOD2,RIPK2,RPS6KA1,S100A12,SAA1
Downstream signal transduction	322	35	10.87	8.79338e-06	ANGPT1,BCAR1,BTC,CSF2,DUSP1,DUSP10,DUSP4,DUSP5,DUSP6,EREG,FGF1,FGF2,FGFR2,FGFR3,FOXO1,HBEGF,IRS2,JAK2,KIT,LAT,MAPK3,MLST8,NRG1,NRG4,PDGFB,PIK3R1,PPP2R5B,PRKACA,PRKAR2B,PRKCA,PTEN,RAPGEF1,SPTBN1,STAT1,VWF
Signalling by NGF	431	42	9.74	1.30573e-05	ANGPT1,BTC,CSF2,DUSP1,DUSP10,DUSP4,DUSP5,DUSP6,EREG,FGF1,FGF2,FGFR2,FGFR3,FOXO1,HBEGF,IRS2,JAK2,KIT,LAT,MAP2K5,MAPK13,MAPK3,MLST8,MYD88,NFKBIA,NGEF,NRG1,NRG4,PDGFB,PIK3R1,PPP2R5B,PRKACA,PRKAR2B,PRKCA,PTEN,RAPGEF1,RIPK2,RPS6KA1,SPTBN1,TRIO,VAV3,VWF
MAPK1/MAPK3 signaling	232	28	12.07	1.42635e-05	ANGPT1,BTC,CSF2,DUSP1,DUSP10,DUSP4,DUSP5,DUSP6,EREG,FGF1,FGF2,FGFR2,FGFR3,HBEGF,IL6,IL6R,IL6ST,IRS2,JAK2,KIT,LAT,MAPK3,NRG1,NRG4,PDGFB,PPP2R5B,SPTBN1,VWF
Signaling by SCF-KIT	306	33	10.78	2.07403e-05	ANGPT1,BTC,CSF2,DUSP1,DUSP10,DUSP4,DUSP5,DUSP6,EREG,FGF1,FGF2,FGFR2,FGFR3,FOXO1,GRB10,HBEGF,IRS2,JAK2,KIT,LAT,MAPK3,MLST8,NRG1,NRG4,PDGFB,PIK3R1,PPP2R5B,PRKCA,PTEN,SOCS1,SPTBN1,STAT1,VWF
Insulin receptor signalling cascade	278	31	11.15	2.07719e-05	ANGPT1,BTC,CSF2,DUSP1,DUSP10,DUSP4,DUSP5,DUSP6,EEF2K,EIF4B,EREG,FGF1,FGF2,FGFR2,FGFR3,GRB10,HBEGF,IRS2,JAK2,KIT,LAT,MAPK3,MLST8,NRG1,NRG4,PDGFB,PIK3R1,PPP2R5B,PRKAB1,SPTBN1,VWF
Cellular Senescence	160	22	13.75	2.1497e-05	CDC26,CDKN2C,CEBPB,CXCL8,E2F2,HIST1H1A,HIST1H1D,HIST1H1E,HIST1H2AC,HIST1H2AJ,HIST1H3A,HIST1H4A,HMGA2,IL1A,IL6,JUN,LMNB1,MAP2K6,MAPK3,RBBP4,RPS6KA1,TNIK
Constitutive Signaling by Aberrant PI3K in Cancer	61	13	21.31	2.1497e-05	BTC,EREG,FGF1,FGF2,FGFR2,FGFR3,HBEGF,IRS2,KIT,NRG1,NRG4,PDGFB,PIK3R1
Signaling by EGFR	336	35	10.42	2.1497e-05	ANGPT1,BTC,CSF2,DUSP1,DUSP10,DUSP4,DUSP5,DUSP6,EREG,FGF1,FGF2,FGFR2,FGFR3,FOXO1,HBEGF,IRS2,JAK2,KIT,LAT,LRIG1,MAPK3,MLST8,NRG1,NRG4,PDGFB,PIK3R1,PPP2R5B,PRKACA,PRKAR2B,PRKCA,PTEN,PTPRK,SH3KBP1,SPTBN1,VWF
Interleukin-3, 5 and GM-CSF signaling	252	29	11.51	2.22993e-05	ANGPT1,BTC,CSF2,DUSP1,DUSP10,DUSP4,DUSP5,DUSP6,EREG,FGF1,FGF2,FGFR2,FGFR3,HBEGF,IRS2,JAK2,KIT,LAT,MAPK3,NRG1,NRG4,PDGFB,PIK3R1,PPP2R5B,PRKACA,RAPGEF1,SPTBN1,SYK,VWF
Class I MHC mediated antigen processing & presentation	266	30	11.28	2.23167e-05	ASB2,ASB8,BLMH,CD36,CDC26,CTSV,DTX3L,DZIP3,FBXO17,FBXO4,HLA-A,HLA-B,HLA-E,HLA-F,HLA-G,KLHL13,MRC2,NCF1,NCF2,NEDD4L,RCHY1,RNF19B,SOCS1,SOCS3,TAP1,TAP2,TRIM21,UBE2E3,UBE2L6,VHL
NGF signalling via TRKA from the plasma membrane	355	36	10.14	2.70157e-05	ANGPT1,BTC,CSF2,DUSP1,DUSP10,DUSP4,DUSP5,DUSP6,EREG,FGF1,FGF2,FGFR2,FGFR3,FOXO1,HBEGF,IRS2,JAK2,KIT,LAT,MAP2K5,MAPK13,MAPK3,MLST8,NRG1,NRG4,PDGFB,PIK3R1,PPP2R5B,PRKACA,PRKAR2B,PRKCA,PTEN,RAPGEF1,RPS6KA1,SPTBN1,VWF
Circadian Clock	63	13	20.63	2.96096e-05	ARNTL2,BHLHE40,BHLHE41,CCRN4L,CPT1A,DBP,HELZ2,NAMPT,NRIP1,PPARGC1A,PPP1CA,PPP1CB,SERPINE1
Signaling by Insulin receptor	302	32	10.6	3.78106e-05	ANGPT1,ATP6V0A4,BTC,CSF2,DUSP1,DUSP10,DUSP4,DUSP5,DUSP6,EEF2K,EIF4B,EREG,FGF1,FGF2,FGFR2,FGFR3,GRB10,HBEGF,IRS2,JAK2,KIT,LAT,MAPK3,MLST8,NRG1,NRG4,PDGFB,PIK3R1,PPP2R5B,PRKAB1,SPTBN1,VWF
Laminin interactions	23	8	34.78	3.8675e-05	COL18A1,HSPG2,ITGA3,ITGA6,ITGB1,LAMA3,LAMB3,LAMC2
PI3K/AKT Signaling in Cancer	85	15	17.65	3.89989e-05	BTC,EREG,FGF1,FGF2,FGFR2,FGFR3,FOXO1,HBEGF,IRS2,KIT,MLST8,NRG1,NRG4,PDGFB,PIK3R1
Gastrin-CREB signalling pathway via PKC and MAPK	423	40	9.46	4.00374e-05	ABHD6,ANGPT1,BDKRB1,BTC,CSF2,DUSP1,DUSP10,DUSP4,DUSP5,DUSP6,EDN1,EDN2,EREG,FGF1,FGF2,FGFR2,FGFR3,GAST,GNG12,GNG4,HBEGF,IRS2,JAK2,KIT,LAT,MAPK3,MMP3,NRG1,NRG4,P2RY1,PDGFB,PIK3R1,PPP2R5B,PRKCA,RGS2,RPS6KA1,SAA1,SPTBN1,TRIO,VWF
IRS-mediated signalling	275	30	10.91	4.00374e-05	ANGPT1,BTC,CSF2,DUSP1,DUSP10,DUSP4,DUSP5,DUSP6,EEF2K,EIF4B,EREG,FGF1,FGF2,FGFR2,FGFR3,HBEGF,IRS2,JAK2,KIT,LAT,MAPK3,MLST8,NRG1,NRG4,PDGFB,PIK3R1,PPP2R5B,PRKAB1,SPTBN1,VWF
Asparagine N-linked glycosylation	181	23	12.71	4.28229e-05	ALG14,AREG,B4GALT1,CTAGE5,CTSZ,DPM3,FUT3,GFPT1,GFPT2,MAN1A1,MCFD2,MVD,NEU1,PPP6R1,RAB1B,ST6GALNAC1,ST6GALNAC2,ST6GALNAC4,ST8SIA1,SYVN1,TRAPPC6A,TRAPPC9,UAP1
Fc epsilon receptor (FCERI) signaling	379	37	9.76	4.28229e-05	ANGPT1,BTC,CSF2,DUSP1,DUSP10,DUSP4,DUSP5,DUSP6,EREG,FGF1,FGF2,FGFR2,FGFR3,FOXO1,HBEGF,IRS2,JAK2,JUN,KIT,LAT,MAPK3,MLST8,NFATC3,NFKBIA,NRG1,NRG4,PDGFB,PIK3R1,PLCG2,PPP2R5B,PPP3CB,PTEN,SPTBN1,SYK,TXK,VAV3,VWF
Integrin cell surface interactions	66	13	19.7	4.59456e-05	COL18A1,COL4A1,HSPG2,ICAM1,ITGA3,ITGA5,ITGA6,ITGAE,ITGB1,ITGB2,SPP1,THBS1,TNC
Histidine, lysine, phenylalanine, tyrosine, proline and tryptophan catabolism	39	10	25.64	4.79745e-05	AFMID,ALDH4A1,ASRGL1,CCBL1,FAH,GSTZ1,IDO1,IL4I1,KYNU,PRODH
IGF1R signaling cascade	279	30	10.75	4.89955e-05	ANGPT1,BTC,CSF2,DUSP1,DUSP10,DUSP4,DUSP5,DUSP6,EEF2K,EIF4B,EREG,FGF1,FGF2,FGFR2,FGFR3,HBEGF,IRS2,JAK2,KIT,LAT,MAPK3,MLST8,NRG1,NRG4,PDGFB,PIK3R1,PPP2R5B,PRKAB1,SPTBN1,VWF
IRS-related events triggered by IGF1R	279	30	10.75	4.89955e-05	ANGPT1,BTC,CSF2,DUSP1,DUSP10,DUSP4,DUSP5,DUSP6,EEF2K,EIF4B,EREG,FGF1,FGF2,FGFR2,FGFR3,HBEGF,IRS2,JAK2,KIT,LAT,MAPK3,MLST8,NRG1,NRG4,PDGFB,PIK3R1,PPP2R5B,PRKAB1,SPTBN1,VWF
Signaling by Type 1 Insulin-like Growth Factor 1 Receptor (IGF1R)	279	30	10.75	4.89955e-05	ANGPT1,BTC,CSF2,DUSP1,DUSP10,DUSP4,DUSP5,DUSP6,EEF2K,EIF4B,EREG,FGF1,FGF2,FGFR2,FGFR3,HBEGF,IRS2,JAK2,KIT,LAT,MAPK3,MLST8,NRG1,NRG4,PDGFB,PIK3R1,PPP2R5B,PRKAB1,SPTBN1,VWF
Cell Cycle	541	47	8.69	5.24388e-05	APITD1,BLZF1,BRE,CCND2,CDC26,CDKN2C,CETN2,DHFR,E2F2,E2F4,ENSA,HIST1H2AC,HIST1H2AJ,HIST1H3A,HIST1H4A,HSPA2,KIF20A,LMNB1,MAPK3,MCM5,MCM6,MCM7,MYC,OIP5,POLD2,POLE2,PPP1CB,PPP2R5B,PRKACA,PRKAR2B,PRKCA,RAB1B,RBBP4,REC8,RPA3,RPA4,SMARCA5,SMC1A,SPC25,SSNA1,SUN2,SYNE2,TERT,TOP2A,TUBG1,TUBG2,TYMS
Cell surface interactions at the vascular wall	99	16	16.16	5.24388e-05	ANGPT1,CEACAM1,CEACAM6,GAS6,ITGA3,ITGA5,ITGA6,ITGB1,ITGB2,MMP1,OLR1,PIK3R1,PROCR,SLC16A3,SLC7A11,SLC7A8
Diseases of signal transduction	267	29	10.86	5.24388e-05	BTC,DKK1,EREG,FGF1,FGF2,FGFR2,FGFR3,FOXO1,HBEGF,HDAC9,HEY1,IRS2,JAG2,KAT2B,KIT,KREMEN1,MIB1,MLST8,MYC,NRG1,NRG4,PDGFB,PIK3R1,PORCN,PPP2R5B,RBP1,RNF43,STAT1,SYVN1
Downstream signaling of activated FGFR1	310	32	10.32	5.24388e-05	ANGPT1,BTC,CSF2,DUSP1,DUSP10,DUSP4,DUSP5,DUSP6,EREG,FGF1,FGF2,FGFR2,FGFR3,FOXO1,HBEGF,IRS2,JAK2,KIT,LAT,MAPK3,MLST8,NRG1,NRG4,PDGFB,PIK3R1,PPP2R5B,PRKACA,PRKAR2B,PRKCA,PTEN,SPTBN1,VWF
Downstream signaling of activated FGFR2	310	32	10.32	5.24388e-05	ANGPT1,BTC,CSF2,DUSP1,DUSP10,DUSP4,DUSP5,DUSP6,EREG,FGF1,FGF2,FGFR2,FGFR3,FOXO1,HBEGF,IRS2,JAK2,KIT,LAT,MAPK3,MLST8,NRG1,NRG4,PDGFB,PIK3R1,PPP2R5B,PRKACA,PRKAR2B,PRKCA,PTEN,SPTBN1,VWF
Downstream signaling of activated FGFR3	310	32	10.32	5.24388e-05	ANGPT1,BTC,CSF2,DUSP1,DUSP10,DUSP4,DUSP5,DUSP6,EREG,FGF1,FGF2,FGFR2,FGFR3,FOXO1,HBEGF,IRS2,JAK2,KIT,LAT,MAPK3,MLST8,NRG1,NRG4,PDGFB,PIK3R1,PPP2R5B,PRKACA,PRKAR2B,PRKCA,PTEN,SPTBN1,VWF
Downstream signaling of activated FGFR4	310	32	10.32	5.24388e-05	ANGPT1,BTC,CSF2,DUSP1,DUSP10,DUSP4,DUSP5,DUSP6,EREG,FGF1,FGF2,FGFR2,FGFR3,FOXO1,HBEGF,IRS2,JAK2,KIT,LAT,MAPK3,MLST8,NRG1,NRG4,PDGFB,PIK3R1,PPP2R5B,PRKACA,PRKAR2B,PRKCA,PTEN,SPTBN1,VWF
PI-3K cascade:FGFR1	100	16	16	5.24388e-05	BTC,EREG,FGF1,FGF2,FGFR2,FGFR3,FOXO1,HBEGF,IRS2,KIT,MLST8,NRG1,NRG4,PDGFB,PIK3R1,PTEN
PI-3K cascade:FGFR2	100	16	16	5.24388e-05	BTC,EREG,FGF1,FGF2,FGFR2,FGFR3,FOXO1,HBEGF,IRS2,KIT,MLST8,NRG1,NRG4,PDGFB,PIK3R1,PTEN
PI-3K cascade:FGFR3	100	16	16	5.24388e-05	BTC,EREG,FGF1,FGF2,FGFR2,FGFR3,FOXO1,HBEGF,IRS2,KIT,MLST8,NRG1,NRG4,PDGFB,PIK3R1,PTEN
PI-3K cascade:FGFR4	100	16	16	5.24388e-05	BTC,EREG,FGF1,FGF2,FGFR2,FGFR3,FOXO1,HBEGF,IRS2,KIT,MLST8,NRG1,NRG4,PDGFB,PIK3R1,PTEN
PI3K events in ERBB2 signaling	100	16	16	5.24388e-05	BTC,EREG,FGF1,FGF2,FGFR2,FGFR3,FOXO1,HBEGF,IRS2,KIT,MLST8,NRG1,NRG4,PDGFB,PIK3R1,PTEN
PI3K events in ERBB4 signaling	100	16	16	5.24388e-05	BTC,EREG,FGF1,FGF2,FGFR2,FGFR3,FOXO1,HBEGF,IRS2,KIT,MLST8,NRG1,NRG4,PDGFB,PIK3R1,PTEN
PIP3 activates AKT signaling	100	16	16	5.24388e-05	BTC,EREG,FGF1,FGF2,FGFR2,FGFR3,FOXO1,HBEGF,IRS2,KIT,MLST8,NRG1,NRG4,PDGFB,PIK3R1,PTEN
VEGFR2 mediated cell proliferation	239	27	11.3	5.24388e-05	ANGPT1,BTC,CSF2,DUSP1,DUSP10,DUSP4,DUSP5,DUSP6,EREG,FGF1,FGF2,FGFR2,FGFR3,HBEGF,IRS2,JAK2,KIT,LAT,MAPK3,NRG1,NRG4,PDGFB,PPP2R5B,PRKCA,SPTBN1,VEGFA,VWF
PPARA activates gene expression	112	17	15.18	5.59246e-05	ACOX1,ACSL1,ANGPTL4,CD36,CPT1A,CTGF,FADS1,FDFT1,GLIPR1,HELZ2,HMGCR,HMGCS1,MED11,MED27,PPARGC1A,TNFRSF21,WWTR1
Signaling by FGFR3	313	32	10.22	5.66912e-05	ANGPT1,BTC,CSF2,DUSP1,DUSP10,DUSP4,DUSP5,DUSP6,EREG,FGF1,FGF2,FGFR2,FGFR3,FOXO1,HBEGF,IRS2,JAK2,KIT,LAT,MAPK3,MLST8,NRG1,NRG4,PDGFB,PIK3R1,PPP2R5B,PRKACA,PRKAR2B,PRKCA,PTEN,SPTBN1,VWF
Signaling by FGFR4	313	32	10.22	5.66912e-05	ANGPT1,BTC,CSF2,DUSP1,DUSP10,DUSP4,DUSP5,DUSP6,EREG,FGF1,FGF2,FGFR2,FGFR3,FOXO1,HBEGF,IRS2,JAK2,KIT,LAT,MAPK3,MLST8,NRG1,NRG4,PDGFB,PIK3R1,PPP2R5B,PRKACA,PRKAR2B,PRKCA,PTEN,SPTBN1,VWF
Signaling by FGFR1	314	32	10.19	5.99605e-05	ANGPT1,BTC,CSF2,DUSP1,DUSP10,DUSP4,DUSP5,DUSP6,EREG,FGF1,FGF2,FGFR2,FGFR3,FOXO1,HBEGF,IRS2,JAK2,KIT,LAT,MAPK3,MLST8,NRG1,NRG4,PDGFB,PIK3R1,PPP2R5B,PRKACA,PRKAR2B,PRKCA,PTEN,SPTBN1,VWF
Interleukin-2 signaling	243	27	11.11	6.33039e-05	ANGPT1,BTC,CSF2,DUSP1,DUSP10,DUSP4,DUSP5,DUSP6,EREG,FGF1,FGF2,FGFR2,FGFR3,HBEGF,IRS2,JAK2,KIT,LAT,MAPK3,NRG1,NRG4,PDGFB,PIK3R1,PPP2R5B,SPTBN1,SYK,VWF
Signaling by FGFR2	316	32	10.13	6.69789e-05	ANGPT1,BTC,CSF2,DUSP1,DUSP10,DUSP4,DUSP5,DUSP6,EREG,FGF1,FGF2,FGFR2,FGFR3,FOXO1,HBEGF,IRS2,JAK2,KIT,LAT,MAPK3,MLST8,NRG1,NRG4,PDGFB,PIK3R1,PPP2R5B,PRKACA,PRKAR2B,PRKCA,PTEN,SPTBN1,VWF
Signalling to ERKs	244	27	11.07	6.69789e-05	ANGPT1,BTC,CSF2,DUSP1,DUSP10,DUSP4,DUSP5,DUSP6,EREG,FGF1,FGF2,FGFR2,FGFR3,HBEGF,IRS2,JAK2,KIT,LAT,MAPK13,MAPK3,NRG1,NRG4,PDGFB,PPP2R5B,RAPGEF1,SPTBN1,VWF
Signaling by FGFR	317	32	10.09	7.01525e-05	ANGPT1,BTC,CSF2,DUSP1,DUSP10,DUSP4,DUSP5,DUSP6,EREG,FGF1,FGF2,FGFR2,FGFR3,FOXO1,HBEGF,IRS2,JAK2,KIT,LAT,MAPK3,MLST8,NRG1,NRG4,PDGFB,PIK3R1,PPP2R5B,PRKACA,PRKAR2B,PRKCA,PTEN,SPTBN1,VWF
Frs2-mediated activation	231	26	11.26	7.01647e-05	ANGPT1,BTC,CSF2,DUSP1,DUSP10,DUSP4,DUSP5,DUSP6,EREG,FGF1,FGF2,FGFR2,FGFR3,HBEGF,IRS2,JAK2,KIT,LAT,MAPK3,NRG1,NRG4,PDGFB,PPP2R5B,RAPGEF1,SPTBN1,VWF
PI3K/AKT activation	103	16	15.53	7.01647e-05	BTC,EREG,FGF1,FGF2,FGFR2,FGFR3,FOXO1,HBEGF,IRS2,KIT,MLST8,NRG1,NRG4,PDGFB,PIK3R1,PTEN
BMAL1:CLOCK,NPAS2 activates circadian gene expression	42	10	23.81	7.15165e-05	ARNTL2,BHLHE40,BHLHE41,CCRN4L,DBP,HELZ2,NAMPT,NRIP1,PPARGC1A,SERPINE1
Regulation of lipid metabolism by Peroxisome proliferator-activated receptor alpha (PPARalpha)	115	17	14.78	7.15165e-05	ACOX1,ACSL1,ANGPTL4,CD36,CPT1A,CTGF,FADS1,FDFT1,GLIPR1,HELZ2,HMGCR,HMGCS1,MED11,MED27,PPARGC1A,TNFRSF21,WWTR1
TAK1 activates NFkB by phosphorylation and activation of IKKs complex	26	8	30.77	7.15165e-05	IRAK2,MYD88,NFKB2,NFKBIA,NOD2,RIPK2,S100A12,SAA1
GAB1 signalosome	104	16	15.38	7.67329e-05	BTC,EREG,FGF1,FGF2,FGFR2,FGFR3,FOXO1,HBEGF,IRS2,KIT,MLST8,NRG1,NRG4,PDGFB,PIK3R1,PTEN
Prolonged ERK activation events	233	26	11.16	7.81534e-05	ANGPT1,BTC,CSF2,DUSP1,DUSP10,DUSP4,DUSP5,DUSP6,EREG,FGF1,FGF2,FGFR2,FGFR3,HBEGF,IRS2,JAK2,KIT,LAT,MAPK3,NRG1,NRG4,PDGFB,PPP2R5B,RAPGEF1,SPTBN1,VWF
Signaling by ERBB2	320	32	10	7.90127e-05	ANGPT1,BTC,CSF2,DUSP1,DUSP10,DUSP4,DUSP5,DUSP6,EREG,FGF1,FGF2,FGFR2,FGFR3,FOXO1,HBEGF,IRS2,JAK2,KIT,LAT,MAPK3,MLST8,NRG1,NRG4,PDGFB,PIK3R1,PPP2R5B,PRKACA,PRKAR2B,PRKCA,PTEN,SPTBN1,VWF
Signaling by Leptin	234	26	11.11	8.28816e-05	ANGPT1,BTC,CSF2,DUSP1,DUSP10,DUSP4,DUSP5,DUSP6,EREG,FGF1,FGF2,FGFR2,FGFR3,HBEGF,IRS2,JAK2,KIT,LAT,MAPK3,NRG1,NRG4,PDGFB,PPP2R5B,SOCS3,SPTBN1,VWF
Programmed Cell Death	167	21	12.57	8.67606e-05	APPL1,BBC3,BCL2,BIRC3,CASP6,CFLAR,DAPK3,DBNL,HIST1H1A,HIST1H1D,HIST1H1E,LMNB1,LY96,OCLN,PLEC,PMAIP1,TICAM1,TNFRSF10A,TNFRSF10B,TNFSF10,VIM
Interleukin receptor SHC signaling	236	26	11.02	9.47728e-05	ANGPT1,BTC,CSF2,DUSP1,DUSP10,DUSP4,DUSP5,DUSP6,EREG,FGF1,FGF2,FGFR2,FGFR3,HBEGF,IRS2,JAK2,KIT,LAT,MAPK3,NRG1,NRG4,PDGFB,PIK3R1,PPP2R5B,SPTBN1,VWF
Antiviral mechanism by IFN-stimulated genes	73	13	17.81	9.63329e-05	DDX58,EIF2AK2,FLNB,HERC5,IFIT1,ISG15,KPNA7,MAPK3,MX1,MX2,STAT1,UBE2L6,USP18
ISG15 antiviral mechanism	73	13	17.81	9.63329e-05	DDX58,EIF2AK2,FLNB,HERC5,IFIT1,ISG15,KPNA7,MAPK3,MX1,MX2,STAT1,UBE2L6,USP18
Arachidonic acid metabolism	53	11	20.75	9.65338e-05	CYP2J2,CYP2U1,CYP4B1,EPHX2,GPX2,GPX4,HPGD,LTA4H,LTC4S,PTGS2,TBXAS1
Response to elevated platelet cytosolic Ca2+	84	14	16.67	9.79002e-05	CD36,CFD,GAS6,PDGFB,PRKCA,SERPINE1,TF,TGFB2,THBS1,TIMP1,VEGFA,VEGFC,VWF,WDR1
Signalling to RAS	237	26	10.97	9.79002e-05	ANGPT1,BTC,CSF2,DUSP1,DUSP10,DUSP4,DUSP5,DUSP6,EREG,FGF1,FGF2,FGFR2,FGFR3,HBEGF,IRS2,JAK2,KIT,LAT,MAPK13,MAPK3,NRG1,NRG4,PDGFB,PPP2R5B,SPTBN1,VWF
Signaling by Wnt	295	30	10.17	9.87954e-05	CLTB,CTNNBIP1,DAAM1,DKK1,GNG12,GNG4,HIST1H2AC,HIST1H2AJ,HIST1H3A,HIST1H4A,KREMEN1,LEF1,MYC,PDE6A,PORCN,PPP2R5B,PPP3CB,PRKCA,RAC2,RNF43,ROR1,SOST,SOX2,SOX9,TERT,TLE2,VANGL2,WLS,WNT5A,WNT5B
Glycerophospholipid biosynthesis	96	15	15.62	0.000107322	AGPAT5,AGPAT9,CPNE7,GPD1L,HADHA,LPCAT1,LPCAT2,LPGAT1,PCYT2,PISD,PLA2G10,PLA2G12A,PLA2G4C,PLD1,PLD6
FCERI mediated MAPK activation	283	29	10.25	0.000112283	ANGPT1,BTC,CSF2,DUSP1,DUSP10,DUSP4,DUSP5,DUSP6,EREG,FGF1,FGF2,FGFR2,FGFR3,HBEGF,IRS2,JAK2,JUN,KIT,LAT,MAPK3,NRG1,NRG4,PDGFB,PLCG2,PPP2R5B,SPTBN1,SYK,VAV3,VWF
GRB2 events in EGFR signaling	226	25	11.06	0.000112283	ANGPT1,BTC,CSF2,DUSP1,DUSP10,DUSP4,DUSP5,DUSP6,EREG,FGF1,FGF2,FGFR2,FGFR3,HBEGF,IRS2,JAK2,KIT,LAT,MAPK3,NRG1,NRG4,PDGFB,PPP2R5B,SPTBN1,VWF
GRB2 events in ERBB2 signaling	226	25	11.06	0.000112283	ANGPT1,BTC,CSF2,DUSP1,DUSP10,DUSP4,DUSP5,DUSP6,EREG,FGF1,FGF2,FGFR2,FGFR3,HBEGF,IRS2,JAK2,KIT,LAT,MAPK3,NRG1,NRG4,PDGFB,PPP2R5B,SPTBN1,VWF
Glutathione conjugation	36	9	25	0.000112283	AKR1A1,ESD,GCLC,GGT6,GSTA4,GSTM1,GSTM4,GSTZ1,MGST3
Pyruvate metabolism and Citric Acid (TCA) cycle	45	10	22.22	0.000112283	FH,IDH2,MPC1,MPC2,PDHB,PDK2,PDK3,SDHA,SDHD,SLC16A3
RAF/MAP kinase cascade	226	25	11.06	0.000112283	ANGPT1,BTC,CSF2,DUSP1,DUSP10,DUSP4,DUSP5,DUSP6,EREG,FGF1,FGF2,FGFR2,FGFR3,HBEGF,IRS2,JAK2,KIT,LAT,MAPK3,NRG1,NRG4,PDGFB,PPP2R5B,SPTBN1,VWF
SHC1 events in EGFR signaling	226	25	11.06	0.000112283	ANGPT1,BTC,CSF2,DUSP1,DUSP10,DUSP4,DUSP5,DUSP6,EREG,FGF1,FGF2,FGFR2,FGFR3,HBEGF,IRS2,JAK2,KIT,LAT,MAPK3,NRG1,NRG4,PDGFB,PPP2R5B,SPTBN1,VWF
SHC1 events in ERBB2 signaling	226	25	11.06	0.000112283	ANGPT1,BTC,CSF2,DUSP1,DUSP10,DUSP4,DUSP5,DUSP6,EREG,FGF1,FGF2,FGFR2,FGFR3,HBEGF,IRS2,JAK2,KIT,LAT,MAPK3,NRG1,NRG4,PDGFB,PPP2R5B,SPTBN1,VWF
SHC1 events in ERBB4 signaling	226	25	11.06	0.000112283	ANGPT1,BTC,CSF2,DUSP1,DUSP10,DUSP4,DUSP5,DUSP6,EREG,FGF1,FGF2,FGFR2,FGFR3,HBEGF,IRS2,JAK2,KIT,LAT,MAPK3,NRG1,NRG4,PDGFB,PPP2R5B,SPTBN1,VWF
SOS-mediated signalling	226	25	11.06	0.000112283	ANGPT1,BTC,CSF2,DUSP1,DUSP10,DUSP4,DUSP5,DUSP6,EREG,FGF1,FGF2,FGFR2,FGFR3,HBEGF,IRS2,JAK2,KIT,LAT,MAPK3,NRG1,NRG4,PDGFB,PPP2R5B,SPTBN1,VWF
Transmembrane transport of small molecules	584	48	8.22	0.000113046	ABCA9,ABCB6,ABCD1,ADD3,ANKH,ATP1A4,ATP2C1,ATP6V0A4,ATP7A,CFTR,CLCA2,CYBRD1,GNG12,GNG4,HK2,LCN2,NEDD4L,NIPAL4,PRKACA,PRKAR2B,RUNX1,RYR2,SGK1,SLC12A7,SLC15A3,SLC16A3,SLC1A4,SLC20A1,SLC22A4,SLC25A10,SLC26A2,SLC29A2,SLC2A5,SLC30A7,SLC35B4,SLC38A2,SLC39A8,SLC43A2,SLC46A1,SLC47A2,SLC6A2,SLC7A11,SLC7A8,SLC9A9,SLCO4A1,TF,TRPV1,WNK2
FRS-mediated FGFR1 signaling	227	25	11.01	0.00011656	ANGPT1,BTC,CSF2,DUSP1,DUSP10,DUSP4,DUSP5,DUSP6,EREG,FGF1,FGF2,FGFR2,FGFR3,HBEGF,IRS2,JAK2,KIT,LAT,MAPK3,NRG1,NRG4,PDGFB,PPP2R5B,SPTBN1,VWF
FRS-mediated FGFR2 signaling	227	25	11.01	0.00011656	ANGPT1,BTC,CSF2,DUSP1,DUSP10,DUSP4,DUSP5,DUSP6,EREG,FGF1,FGF2,FGFR2,FGFR3,HBEGF,IRS2,JAK2,KIT,LAT,MAPK3,NRG1,NRG4,PDGFB,PPP2R5B,SPTBN1,VWF
FRS-mediated FGFR3 signaling	227	25	11.01	0.00011656	ANGPT1,BTC,CSF2,DUSP1,DUSP10,DUSP4,DUSP5,DUSP6,EREG,FGF1,FGF2,FGFR2,FGFR3,HBEGF,IRS2,JAK2,KIT,LAT,MAPK3,NRG1,NRG4,PDGFB,PPP2R5B,SPTBN1,VWF
FRS-mediated FGFR4 signaling	227	25	11.01	0.00011656	ANGPT1,BTC,CSF2,DUSP1,DUSP10,DUSP4,DUSP5,DUSP6,EREG,FGF1,FGF2,FGFR2,FGFR3,HBEGF,IRS2,JAK2,KIT,LAT,MAPK3,NRG1,NRG4,PDGFB,PPP2R5B,SPTBN1,VWF
Senescence-Associated Secretory Phenotype (SASP)	76	13	17.11	0.000128209	CDC26,CDKN2C,CEBPB,CXCL8,HIST1H2AC,HIST1H2AJ,HIST1H3A,HIST1H4A,IL1A,IL6,JUN,MAPK3,RPS6KA1
Caspase activation via extrinsic apoptotic signalig pathway	29	8	27.59	0.000137099	APPL1,CFLAR,DAPK3,LY96,TICAM1,TNFRSF10A,TNFRSF10B,TNFSF10
ARMS-mediated activation	230	25	10.87	0.000141611	ANGPT1,BTC,CSF2,DUSP1,DUSP10,DUSP4,DUSP5,DUSP6,EREG,FGF1,FGF2,FGFR2,FGFR3,HBEGF,IRS2,JAK2,KIT,LAT,MAPK3,NRG1,NRG4,PDGFB,PPP2R5B,SPTBN1,VWF
Signalling to p38 via RIT and RIN	230	25	10.87	0.000141611	ANGPT1,BTC,CSF2,DUSP1,DUSP10,DUSP4,DUSP5,DUSP6,EREG,FGF1,FGF2,FGFR2,FGFR3,HBEGF,IRS2,JAK2,KIT,LAT,MAPK3,NRG1,NRG4,PDGFB,PPP2R5B,SPTBN1,VWF
Apoptosis	162	20	12.35	0.000146232	APPL1,BBC3,BCL2,CASP6,CFLAR,DAPK3,DBNL,HIST1H1A,HIST1H1D,HIST1H1E,LMNB1,LY96,OCLN,PLEC,PMAIP1,TICAM1,TNFRSF10A,TNFRSF10B,TNFSF10,VIM
Cell Cycle, Mitotic	446	39	8.74	0.000164393	APITD1,BLZF1,CCND2,CDC26,CDKN2C,CETN2,DHFR,E2F2,E2F4,ENSA,HIST1H2AC,HIST1H2AJ,HIST1H3A,HIST1H4A,KIF20A,LMNB1,MAPK3,MCM5,MCM6,MCM7,MYC,POLD2,POLE2,PPP1CB,PPP2R5B,PRKACA,PRKAR2B,PRKCA,RAB1B,RBBP4,RPA3,RPA4,SMC1A,SPC25,SSNA1,TOP2A,TUBG1,TUBG2,TYMS
Platelet degranulation	79	13	16.46	0.000188297	CD36,CFD,GAS6,PDGFB,SERPINE1,TF,TGFB2,THBS1,TIMP1,VEGFA,VEGFC,VWF,WDR1
NCAM signaling for neurite out-growth	264	27	10.23	0.000196883	ANGPT1,BTC,COL4A1,CSF2,DUSP1,DUSP10,DUSP4,DUSP5,DUSP6,EREG,FGF1,FGF2,FGFR2,FGFR3,HBEGF,IRS2,JAK2,KIT,LAT,MAPK3,NRG1,NRG4,NRTN,PDGFB,PPP2R5B,SPTBN1,VWF
Gluconeogenesis	31	8	25.81	0.000220557	ALDOC,FBP1,GOT1,PGAM1,PRKACA,SLC25A1,SLC25A10,SLC25A11
NOD1/2 Signaling Pathway	31	8	25.81	0.000220557	BIRC3,CARD9,IRAK2,MAP2K6,MAPK13,NOD2,RIPK2,TNFAIP3
Signaling by ERBB4	311	30	9.65	0.000220698	ANGPT1,BTC,CSF2,DUSP1,DUSP10,DUSP4,DUSP5,DUSP6,EREG,FGF1,FGF2,FGFR2,FGFR3,FOXO1,HBEGF,IRS2,JAK2,KIT,LAT,MAPK3,MLST8,NRG1,NRG4,PDGFB,PIK3R1,PPP2R5B,PTEN,SPTBN1,VWF,WWOX
Respiratory electron transport, ATP synthesis by chemiosmotic coupling, and heat production by uncoupling proteins.	116	16	13.79	0.000228204	ATP5A1,ATP5B,ATP5G1,CYC1,ETFDH,NDUFA10,NDUFA8,NDUFS2,NDUFS6,NDUFS7,SCO2,SDHA,SDHD,UQCR10,UQCRB,UQCRC1
Metabolism of nucleotides	82	13	15.85	0.000270983	ADSL,ADSSL1,CAT,CDA,DPYD,GSR,NT5C2,NT5C3A,NT5E,NT5M,TYMS,UPP1,XDH
Antigen Presentation: Folding, assembly and peptide loading of class I MHC	24	7	29.17	0.000274794	HLA-A,HLA-B,HLA-E,HLA-F,HLA-G,TAP1,TAP2
Pyrimidine metabolism	24	7	29.17	0.000274794	CDA,DPYD,NT5C3A,NT5E,NT5M,TYMS,UPP1
TRAF6 mediated NF-kB activation	24	7	29.17	0.000274794	DDX58,IFIH1,MYD88,NFKB2,NFKBIA,S100A12,SAA1
Signaling by TGF-beta Receptor Complex	72	12	16.67	0.000308468	BAMBI,E2F4,JUNB,MYC,NEDD4L,PMEPA1,PPP1CA,PPP1CB,PPP1R15A,SERPINE1,SKIL,WWTR1
Phospholipid metabolism	146	18	12.33	0.000338944	AGPAT5,AGPAT9,CPNE7,FIG4,GPD1L,HADHA,LPCAT1,LPCAT2,LPGAT1,PCYT2,PIK3R1,PISD,PLA2G10,PLA2G12A,PLA2G4C,PLD1,PLD6,PTEN
Signaling by Retinoic Acid	42	9	21.43	0.000338944	ADH1C,ALDH1A1,CPT1A,DHRS4,DHRS9,PDHB,PDK2,PDK3,RXRB
Phase II conjugation	96	14	14.58	0.000347664	AKR1A1,ESD,GCLC,GGT6,GSTA4,GSTM1,GSTM4,GSTZ1,MGST3,PAPSS2,SLC26A2,SULT2B1,UGT1A6,UGT2B15
Synthesis of substrates in N-glycan biosythesis	52	10	19.23	0.000353219	DPM3,GFPT1,GFPT2,MVD,NEU1,ST6GALNAC1,ST6GALNAC2,ST6GALNAC4,ST8SIA1,UAP1
Basigin interactions	25	7	28	0.000353545	ITGA3,ITGA6,ITGB1,MMP1,SLC16A3,SLC7A11,SLC7A8
Negative regulators of RIG-I/MDA5 signaling	34	8	23.53	0.000415425	DDX58,HERC5,IFIH1,ISG15,NLRC5,RNF216,TNFAIP3,UBE2L6
Glucose metabolism	75	12	16	0.000445288	AGL,ALDOC,FBP1,GOT1,HK2,PFKL,PGAM1,PHKB,PRKACA,SLC25A1,SLC25A10,SLC25A11
Diseases associated with the TLR signaling cascade	26	7	26.92	0.00045432	CD36,LY96,MYD88,NFKB2,NFKBIA,TICAM1,TLR5
Diseases of Immune System	26	7	26.92	0.00045432	CD36,LY96,MYD88,NFKB2,NFKBIA,TICAM1,TLR5
Factors involved in megakaryocyte development and platelet production	125	16	12.8	0.000516904	CABLES2,CBX5,DOCK8,EHD3,GATA2,GATA6,HIST1H3A,IRF1,IRF7,JAK2,KIF11,KIF20A,MAFF,MYB,PRKACA,PRKAR2B
Biosynthesis of the N-glycan precursor (dolichol lipid-linked oligosaccharide, LLO) and transfer to a nascent protein	67	11	16.42	0.000668742	ALG14,DPM3,GFPT1,GFPT2,MVD,NEU1,ST6GALNAC1,ST6GALNAC2,ST6GALNAC4,ST8SIA1,UAP1
Detoxification of Reactive Oxygen Species	28	7	25	0.0007398	ATP7A,CAT,GPX2,GSR,PRDX2,PRDX3,SOD2
Synthesis of PA	28	7	25	0.0007398	AGPAT5,AGPAT9,GPD1L,LPCAT1,PLA2G10,PLA2G12A,PLD1
Role of LAT2/NTAL/LAB on calcium mobilization	143	17	11.89	0.000780886	BTC,EREG,FGF1,FGF2,FGFR2,FGFR3,FOXO1,HBEGF,IRS2,KIT,MLST8,NRG1,NRG4,PDGFB,PIK3R1,PTEN,SYK
Triglyceride Biosynthesis	69	11	15.94	0.000856304	ACOT11,ACSF2,ACSL1,AGPAT5,AGPAT9,ELOVL4,FASN,GPD1L,HSD17B3,LPCAT1,SLC25A1
Antigen processing-Cross presentation	81	12	14.81	0.00089436	CD36,CTSV,HLA-A,HLA-B,HLA-E,HLA-F,HLA-G,MRC2,NCF1,NCF2,TAP1,TAP2
Respiratory electron transport	93	13	13.98	0.00089436	CYC1,ETFDH,NDUFA10,NDUFA8,NDUFS2,NDUFS6,NDUFS7,SCO2,SDHA,SDHD,UQCR10,UQCRB,UQCRC1
Inflammasomes	21	6	28.57	0.000964189	AIM2,BCL2,P2RX7,PANX1,PYCARD,TXNIP
RIP-mediated NFkB activation via ZBP1	21	6	28.57	0.000964189	MYD88,NFKB2,NFKBIA,S100A12,SAA1,TICAM1
MAP kinase activation in TLR cascade	60	10	16.67	0.00111694	DUSP4,DUSP6,IRAK2,JUN,MAP2K6,MAP3K8,MAPK3,NOD2,RIPK2,RPS6KA1
Amino acid synthesis and interconversion (transamination)	23	6	26.09	0.00164597	CCBL1,GLS,GLUL,GOT1,PHGDH,PYCR2
Apoptotic execution phase	52	9	17.31	0.00166898	CASP6,DBNL,HIST1H1A,HIST1H1D,HIST1H1E,LMNB1,OCLN,PLEC,VIM
Mitochondrial protein import	52	9	17.31	0.00166898	ATP5A1,ATP5B,ATP5G1,CYC1,LDHD,SLC25A4,SLC25A6,TIMM21,TOMM40
Activation of Matrix Metalloproteinases	32	7	21.88	0.00169549	COL18A1,CTSV,MMP1,MMP10,MMP14,MMP3,TIMP1
Collagen biosynthesis and modifying enzymes	64	10	15.62	0.0018654	ADAMTS14,COL12A1,COL17A1,COL18A1,COL4A1,COL5A1,COL5A2,COL8A1,COL8A2,PLOD2
Signaling by the B Cell Receptor (BCR)	214	21	9.81	0.00198526	BTC,DAPP1,EREG,FGF1,FGF2,FGFR2,FGFR3,FOXO1,HBEGF,IRS2,KIT,MLST8,NFKBIA,NRG1,NRG4,PDGFB,PIK3R1,PLCG2,PTEN,SH3KBP1,SYK
DARPP-32 events	24	6	25	0.0020221	PDE4A,PDE4D,PPP1CA,PPP3CB,PRKACA,PRKAR2B
Growth hormone receptor signaling	24	6	25	0.0020221	IRS2,JAK2,MAPK3,SOCS1,SOCS3,STAT1
Pyruvate metabolism	24	6	25	0.0020221	MPC1,MPC2,PDHB,PDK2,PDK3,SLC16A3
Cytosolic sensors of pathogen-associated DNA	66	10	15.15	0.00233766	IRF7,MB21D1,MYD88,NFKB2,NFKBIA,S100A12,SAA1,TICAM1,TRIM21,TRIM56
O-linked glycosylation	104	13	12.5	0.00250619	ADAMTS1,ADAMTS14,B3GNT3,GALNT1,GALNT11,MUC1,MUC16,MUC20,MUC4,ST6GALNAC2,ST6GALNAC4,THBS1,THSD1
Post-translational modification: synthesis of GPI-anchored proteins	25	6	24	0.00252231	DPM3,GPAA1,PIGF,PIGL,PIGS,PLAUR
Vesicle-mediated transport	330	28	8.48	0.00261444	AP1B1,APOE,APOL1,AREG,BLOC1S1,CD36,CLTB,COL4A1,CTAGE5,CTSZ,DAB2,EXOC6,GJA1,GJB2,GJB4,GJD4,HPR,MCFD2,PPP6R1,PRKAB1,RAB13,RAB1B,RAB4A,SAA1,SNAPIN,TPD52,TRAPPC6A,TRAPPC9
Regulation of insulin secretion	80	11	13.75	0.00286773	ARL2,GNG12,GNG4,KCNS3,PRKACA,PRKAR2B,PRKCA,RAPGEF3,SLC25A4,SLC25A6,STX1A
Downregulation of TGF-beta receptor signaling	26	6	23.08	0.00307685	BAMBI,NEDD4L,PMEPA1,PPP1CA,PPP1CB,PPP1R15A
Termination of O-glycan biosynthesis	26	6	23.08	0.00307685	MUC1,MUC16,MUC20,MUC4,ST6GALNAC2,ST6GALNAC4
ZBP1(DAI) mediated induction of type I IFNs	26	6	23.08	0.00307685	MYD88,NFKB2,NFKBIA,S100A12,SAA1,TICAM1
Meiotic synapsis	57	9	15.79	0.0031001	HIST1H2AC,HIST1H2AJ,HIST1H4A,HSPA2,LMNB1,REC8,SMC1A,SUN2,SYNE2
Integration of energy metabolism	107	13	12.15	0.00315756	ACACB,ARL2,FASN,GNG12,GNG4,KCNS3,PRKACA,PRKAR2B,PRKCA,RAPGEF3,SLC25A4,SLC25A6,STX1A
Mitotic G1-G1/S phases	135	15	11.11	0.00330765	CCND2,CDKN2C,DHFR,E2F2,E2F4,MCM5,MCM6,MCM7,MYC,POLE2,RBBP4,RPA3,RPA4,TOP2A,TYMS
Glycosaminoglycan metabolism	122	14	11.48	0.00351737	B3GNT3,B4GALT1,CEMIP,CHP1,CHST11,CHST9,CSGALNACT2,HAS3,HMMR,HS3ST1,HSPG2,PAPSS2,SDC4,SLC26A2
Signaling by NOTCH	122	14	11.48	0.00351737	B4GALT1,CNTN1,DTX2,HDAC9,HEY1,JAG2,JUN,KAT2B,LFNG,MFNG,MIB1,MYC,NOTCH2,TLE2
Organelle biogenesis and maintenance	322	27	8.39	0.00368158	ARL3,ATP5B,B9D1,BBS9,CETN2,EXOC6,GABPB1,HELZ2,IFT140,IFT172,IFT80,LZTFL1,MKKS,MRPL37,MRPL43,MRPS14,MRPS16,MRPS18B,MTIF2,PPARGC1A,PRKAB1,PRKACA,PRKAR2B,SSNA1,TFB1M,TUBG1,WDR34
Lipid digestion, mobilization, and transport	60	9	15	0.00439909	APOE,CEL,HSPG2,LCAT,LDLRAP1,PLTP,PPP1CA,PPP1CB,PRKACA
Gap junction trafficking	28	6	21.43	0.00448724	CLTB,DAB2,GJA1,GJB2,GJB4,GJD4
Meiosis	85	11	12.94	0.00451087	HIST1H2AC,HIST1H2AJ,HIST1H3A,HIST1H4A,HSPA2,LMNB1,REC8,RPA3,SMC1A,SUN2,SYNE2
SLC-mediated transmembrane transport	263	23	8.75	0.00484074	HK2,RUNX1,SLC12A7,SLC15A3,SLC16A3,SLC1A4,SLC20A1,SLC22A4,SLC25A10,SLC26A2,SLC29A2,SLC2A5,SLC30A7,SLC35B4,SLC38A2,SLC39A8,SLC43A2,SLC47A2,SLC6A2,SLC7A11,SLC7A8,SLC9A9,SLCO4A1
Downstream signaling events of B Cell Receptor (BCR)	170	17	10	0.00486619	BTC,EREG,FGF1,FGF2,FGFR2,FGFR3,FOXO1,HBEGF,IRS2,KIT,MLST8,NFKBIA,NRG1,NRG4,PDGFB,PIK3R1,PTEN
Collagen degradation	39	7	17.95	0.0051904	COL12A1,COL17A1,COL18A1,MMP1,MMP10,MMP14,MMP3
Nuclear signaling by ERBB4	39	7	17.95	0.0051904	BTC,EREG,HBEGF,JAK2,NRG1,NRG4,WWOX
Chromosome Maintenance	87	11	12.64	0.00534112	APITD1,HIST1H2AC,HIST1H2AJ,HIST1H4A,OIP5,POLD2,POLE2,RBBP4,RPA3,SMARCA5,TERT
Negative regulation of MAPK pathway	40	7	17.5	0.00600016	DUSP1,DUSP10,DUSP4,DUSP5,DUSP6,MAPK3,PPP2R5B
Activation of the pre-replicative complex	30	6	20	0.0062838	MCM5,MCM6,MCM7,POLE2,RPA3,RPA4
Gap junction trafficking and regulation	30	6	20	0.0062838	CLTB,DAB2,GJA1,GJB2,GJB4,GJD4
RHO GTPase Effectors	253	22	8.7	0.00632932	APITD1,ARPC1B,CFTR,DAAM1,HIST1H2AC,HIST1H2AJ,HIST1H3A,HIST1H4A,ITGB1,MAPK3,NCF1,NCF2,NOXA1,NOXO1,PKN2,PPP1CB,PPP2R5B,RAC2,RHPN2,SPC25,SRGAP2,TAX1BP3
Membrane Trafficking	254	22	8.66	0.00662199	AP1B1,AREG,BLOC1S1,CLTB,CTAGE5,CTSZ,DAB2,EXOC6,GJA1,GJB2,GJB4,GJD4,MCFD2,PPP6R1,PRKAB1,RAB13,RAB1B,RAB4A,SNAPIN,TPD52,TRAPPC6A,TRAPPC9
Elastic fibre formation	41	7	17.07	0.00680327	BMP2,BMP7,ITGA5,ITGB1,LOXL2,LTBP3,TGFB2
TP53 Regulates Metabolic Genes	77	10	12.99	0.00684066	G6PD,GLS,GPX2,GSR,MLST8,PRDX2,PRKAB1,PTEN,SCO2,SESN3
Transcriptional Regulation by TP53	77	10	12.99	0.00684066	G6PD,GLS,GPX2,GSR,MLST8,PRDX2,PRKAB1,PTEN,SCO2,SESN3
O-linked glycosylation of mucins	65	9	13.85	0.00725803	B3GNT3,GALNT1,GALNT11,MUC1,MUC16,MUC20,MUC4,ST6GALNAC2,ST6GALNAC4
Oxidative Stress Induced Senescence	91	11	12.09	0.00735855	CDKN2C,E2F2,HIST1H2AC,HIST1H2AJ,HIST1H3A,HIST1H4A,JUN,MAP2K6,MAPK3,RBBP4,TNIK
Transcriptional regulation of pluripotent stem cells	42	7	16.67	0.00768078	DKK1,FGF2,GATA6,KLF4,POU5F1,SALL4,SOX2
GPVI-mediated activation cascade	54	8	14.81	0.00812184	CSF2,JAK2,LAT,PIK3R1,PLCG2,RAC2,SYK,VAV3
PI3K Cascade	79	10	12.66	0.00812184	EEF2K,EIF4B,FGF1,FGF2,FGFR2,FGFR3,IRS2,MLST8,PIK3R1,PRKAB1
TGF-beta receptor signaling activates SMADs	32	6	18.75	0.00846005	BAMBI,NEDD4L,PMEPA1,PPP1CA,PPP1CB,PPP1R15A
Transcriptional activity of SMAD2/SMAD3:SMAD4 heterotrimer	43	7	16.28	0.00867546	E2F4,JUNB,MYC,NEDD4L,SERPINE1,SKIL,WWTR1
Opioid Signalling	81	10	12.35	0.00966583	GNAZ,GNG12,GNG4,PDE4A,PDE4D,PPP1CA,PPP3CB,PRKACA,PRKAR2B,PRKCA
Purine metabolism	33	6	18.18	0.00983113	ADSL,ADSSL1,CAT,NT5C2,NT5E,XDH
Generic Transcription Pathway	561	39	6.95	0.00992246	CTGF,E2F4,G6PD,GLS,GPX2,GSR,HELZ2,JUNB,KAT2B,MED27,MLST8,MYC,NEDD4L,NOTCH2,NR4A2,NR4A3,PRDX2,PRKAB1,PTEN,RXRB,SCO2,SERPINE1,SESN3,SKIL,WWTR1,ZNF141,ZNF195,ZNF254,ZNF267,ZNF273,ZNF302,ZNF426,ZNF436,ZNF626,ZNF658,ZNF675,ZNF727,ZNF729,ZNF736
Transport to the Golgi and subsequent modification	95	11	11.58	0.00992246	AREG,B4GALT1,CTAGE5,CTSZ,FUT3,MAN1A1,MCFD2,PPP6R1,RAB1B,TRAPPC6A,TRAPPC9
Visual phototransduction	95	11	11.58	0.00992246	AKR1B10,APOE,DHRS9,GUCA1B,HSPG2,LRAT,PDE6A,PRKCA,RBP1,RDH12,SDC4
Transport of inorganic cations/anions and amino acids/oligopeptides	96	11	11.46	0.0107298	SLC12A7,SLC15A3,SLC1A4,SLC20A1,SLC25A10,SLC26A2,SLC38A2,SLC43A2,SLC7A11,SLC7A8,SLC9A9
RMTs methylate histone arginines	45	7	15.56	0.0109847	HIST1H2AC,HIST1H2AH,HIST1H2AJ,HIST1H3A,HIST1H4A,JAK2,PRMT5
Sulfur amino acid metabolism	24	5	20.83	0.0116727	CBS,GCLC,GOT1,SLC25A10,SUOX
Formation of the beta-catenin:TCF transactivating complex	58	8	13.79	0.0122338	HIST1H2AC,HIST1H2AJ,HIST1H3A,HIST1H4A,LEF1,MYC,TERT,TLE2
DNA Damage Bypass	46	7	15.22	0.0122638	ISG15,POLD2,POLE2,RCHY1,RPA3,UBE2L6,ZBTB32
Fatty Acyl-CoA Biosynthesis	46	7	15.22	0.0122638	ACOT11,ACSF2,ACSL1,ELOVL4,FASN,HSD17B3,SLC25A1
DNA Damage/Telomere Stress Induced Senescence	59	8	13.56	0.0134496	HIST1H1A,HIST1H1D,HIST1H1E,HIST1H2AC,HIST1H2AJ,HIST1H4A,HMGA2,LMNB1
Signaling by NOTCH1	72	9	12.5	0.0135627	CNTN1,DTX2,HDAC9,HEY1,JAG2,KAT2B,MIB1,MYC,TLE2
Acyl chain remodelling of PC	25	5	20	0.0136572	LPCAT1,LPCAT2,PLA2G10,PLA2G12A,PLA2G4C
Regulation of IFNA signaling	25	5	20	0.0136572	SOCS1,SOCS3,STAT1,STAT2,USP18
Immunoregulatory interactions between a Lymphoid and a non-Lymphoid cell	160	15	9.38	0.0144878	C3,HLA-A,HLA-B,HLA-E,HLA-F,HLA-G,ICAM1,IFITM1,ITGB1,ITGB2,OSCAR,PVR,RAET1E,SLAMF7,ULBP1
Metabolism of steroid hormones and vitamin D	36	6	16.67	0.0144878	AKR1B1,AKR1B15,CYP24A1,FDXR,HSD17B3,STARD5
Steroid hormones	36	6	16.67	0.0144878	AKR1B1,AKR1B15,CYP24A1,FDXR,HSD17B3,STARD5
Cell-cell junction organization	61	8	13.11	0.0160719	CDH2,CDH3,CLDN1,CLDN12,CLDN4,PARD6G,PVR,PVRL4
Translesion synthesis by Y family DNA polymerases bypasses lesions on DNA template	37	6	16.22	0.0164767	ISG15,POLD2,POLE2,RCHY1,RPA3,UBE2L6
Amino acid and oligopeptide SLC transporters	49	7	14.29	0.0168626	SLC15A3,SLC1A4,SLC25A10,SLC38A2,SLC43A2,SLC7A11,SLC7A8
Apoptotic cleavage of cellular proteins	38	6	15.79	0.0187054	CASP6,DBNL,LMNB1,OCLN,PLEC,VIM
Unfolded Protein Response (UPR)	90	10	11.11	0.0188999	ATF3,CXCL8,DDIT3,DNAJB11,GFPT1,PDIA5,PPP2R5B,SSR1,SYVN1,XBP1
RNA Polymerase I Promoter Clearance	77	9	11.69	0.0202699	HIST1H2AC,HIST1H2AJ,HIST1H3A,HIST1H4A,KAT2B,MAPK3,RBBP4,RRN3,TAF1D
Death Receptor Signalling	51	7	13.73	0.0206634	BIRC3,CASP10,CFLAR,TNFAIP3,TNFRSF10A,TNFRSF10B,TNFSF10
TCF dependent signaling in response to WNT	199	17	8.54	0.0206634	CTNNBIP1,DKK1,HIST1H2AC,HIST1H2AJ,HIST1H3A,HIST1H4A,KREMEN1,LEF1,MYC,PPP2R5B,RNF43,SOST,SOX2,SOX9,TERT,TLE2,WNT5A
Deposition of new CENPA-containing nucleosomes at the centromere	52	7	13.46	0.0228184	APITD1,HIST1H2AC,HIST1H2AJ,HIST1H4A,OIP5,RBBP4,SMARCA5
Nucleosome assembly	52	7	13.46	0.0228184	APITD1,HIST1H2AC,HIST1H2AJ,HIST1H4A,OIP5,RBBP4,SMARCA5
RNA Polymerase I Transcription	80	9	11.25	0.0254609	HIST1H2AC,HIST1H2AJ,HIST1H3A,HIST1H4A,KAT2B,MAPK3,RBBP4,RRN3,TAF1D
Antigen processing: Ubiquitination & Proteasome degradation	222	18	8.11	0.0273792	ASB2,ASB8,BLMH,CDC26,DTX3L,DZIP3,FBXO17,FBXO4,KLHL13,NEDD4L,RCHY1,RNF19B,SOCS1,SOCS3,TRIM21,UBE2E3,UBE2L6,VHL
HSF1 activation	30	5	16.67	0.0281212	EEF1A1,FKBP4,HSBP1,RPA3,TNFRSF21
Lipoprotein metabolism	30	5	16.67	0.0281212	APOE,HSPG2,LCAT,LDLRAP1,PLTP
MAPK targets/ Nuclear events mediated by MAP kinases	30	5	16.67	0.0281212	DUSP4,DUSP6,JUN,MAPK3,RPS6KA1
Molecules associated with elastic fibres	30	5	16.67	0.0281212	BMP2,BMP7,ITGB1,LTBP3,TGFB2
RNA Polymerase I Promoter Opening	30	5	16.67	0.0281212	HIST1H2AC,HIST1H2AJ,HIST1H3A,HIST1H4A,MAPK3
Termination of translesion DNA synthesis	30	5	16.67	0.0281212	ISG15,POLD2,POLE2,RPA3,UBE2L6
ER to Golgi Anterograde Transport	68	8	11.76	0.0286884	AREG,CTAGE5,CTSZ,MCFD2,PPP6R1,RAB1B,TRAPPC6A,TRAPPC9
Glucagon-like Peptide-1 (GLP1) regulates insulin secretion	42	6	14.29	0.0286884	GNG12,GNG4,KCNS3,PRKACA,PRKAR2B,RAPGEF3
Retinoid metabolism and transport	42	6	14.29	0.0286884	AKR1B10,APOE,HSPG2,LRAT,RBP1,SDC4
Chemokine receptors bind chemokines	55	7	12.73	0.029526	CCL27,CCL28,CCL5,CXCL1,CXCL11,CXCL2,CXCL8
Peptide ligand-binding receptors	192	16	8.33	0.0305232	BDKRB1,C3,C5,CCL27,CCL28,CCL5,CXCL1,CXCL11,CXCL2,CXCL8,EDN1,EDN2,GAL,GPR37L1,MC1R,SAA1
Peptide hormone metabolism	83	9	10.84	0.0305899	ACE2,CPE,CTSZ,EXOC6,INHBA,INHBB,KLF4,SLC30A7,STX1A
Signaling by Rho GTPases	366	26	7.1	0.0307408	APITD1,ARHGAP25,ARPC1B,CFTR,DAAM1,HIST1H2AC,HIST1H2AJ,HIST1H3A,HIST1H4A,ITGB1,MAPK3,NCF1,NCF2,NGEF,NOXA1,NOXO1,PKN2,PPP1CB,PPP2R5B,RAC2,RHPN2,SPC25,SRGAP2,TAX1BP3,TRIO,VAV3
Beta-catenin independent WNT signaling	144	13	9.03	0.0311391	CLTB,DAAM1,GNG12,GNG4,LEF1,PDE6A,PPP3CB,PRKCA,RAC2,ROR1,VANGL2,WNT5A,WNT5B
Amino acid transport across the plasma membrane	31	5	16.13	0.0311394	SLC1A4,SLC38A2,SLC43A2,SLC7A11,SLC7A8
SMAD2/SMAD3:SMAD4 heterotrimer regulates transcription	31	5	16.13	0.0311394	E2F4,JUNB,MYC,SERPINE1,WWTR1
XBP1(S) activates chaperone genes	56	7	12.5	0.0316608	DNAJB11,GFPT1,PDIA5,PPP2R5B,SSR1,SYVN1,XBP1
CLEC7A (Dectin-1) signaling	99	10	10.1	0.0330006	CARD9,IL1B,NFATC3,NFKB2,NFKBIA,PLCG2,PPP3CB,PYCARD,RELB,SYK
Inositol phosphate metabolism	44	6	13.64	0.0344264	IMPA2,INPP5A,ISYNA1,PLCD3,PLCG2,PTEN
Phospholipase C-mediated cascade; FGFR3	44	6	13.64	0.0344264	FGF1,FGF2,FGFR3,PRKACA,PRKAR2B,PRKCA
Aflatoxin activation and detoxification	21	4	19.05	0.0345143	AKR7A2,AKR7A3,GGT6,MGST3
Assembly of the primary cilium	179	15	8.38	0.0345143	ARL3,B9D1,BBS9,CETN2,EXOC6,IFT140,IFT172,IFT80,LZTFL1,MKKS,PRKACA,PRKAR2B,SSNA1,TUBG1,WDR34
ERK/MAPK targets	21	4	19.05	0.0345143	DUSP4,DUSP6,MAPK3,RPS6KA1
Mitochondrial tRNA aminoacylation	21	4	19.05	0.0345143	FARS2,GARS,PPA2,WARS2
NOTCH2 Activation and Transmission of Signal to the Nucleus	21	4	19.05	0.0345143	CNTN1,JAG2,MIB1,NOTCH2
Peroxisomal lipid metabolism	21	4	19.05	0.0345143	ABCD1,ACOX1,AGPS,IDH1
TRAF6 mediated IRF7 activation	32	5	15.62	0.0345143	DDX58,IFIH1,IRF1,IRF7,MYD88
RNA Polymerase I, RNA Polymerase III, and Mitochondrial Transcription	116	11	9.48	0.0357452	HIST1H2AC,HIST1H2AJ,HIST1H3A,HIST1H4A,KAT2B,MAPK3,RBBP4,RRN3,SNAPC1,SNAPC4,TAF1D
Amyloid formation	58	7	12.07	0.0363418	HIST1H2AC,HIST1H2AJ,HIST1H3A,HIST1H4A,HSPG2,SAA1,SNCA
IRE1alpha activates chaperones	58	7	12.07	0.0363418	DNAJB11,GFPT1,PDIA5,PPP2R5B,SSR1,SYVN1,XBP1
Diseases of metabolism	45	6	13.33	0.036672	ACACB,FDXR,IDH1,MMACHC,PCCA,PCCB
Signaling by FGFR in disease	45	6	13.33	0.036672	FGF1,FGF2,FGFR2,FGFR3,PIK3R1,STAT1
DNA strand elongation	33	5	15.15	0.0379434	MCM5,MCM6,MCM7,POLD2,RPA3
Sialic acid metabolism	33	5	15.15	0.0379434	NEU1,ST6GALNAC1,ST6GALNAC2,ST6GALNAC4,ST8SIA1
RA biosynthesis pathway	22	4	18.18	0.0393424	ADH1C,ALDH1A1,DHRS4,DHRS9
Signaling by FGFR3 in disease	22	4	18.18	0.0393424	FGF1,FGF2,FGFR3,PIK3R1
The canonical retinoid cycle in rods (twilight vision)	22	4	18.18	0.0393424	DHRS9,LRAT,RBP1,RDH12
Cytochrome P450 - arranged by substrate type	60	7	11.67	0.0418519	CYP24A1,CYP2J2,CYP2U1,CYP3A7,CYP4B1,FDXR,TBXAS1
HDACs deacetylate histones	60	7	11.67	0.0418519	HIST1H2AC,HIST1H2AH,HIST1H2AJ,HIST1H3A,HIST1H4A,RBBP4,SAP30
Telomere Maintenance	60	7	11.67	0.0418519	HIST1H2AC,HIST1H2AJ,HIST1H4A,POLD2,POLE2,RPA3,TERT
Signaling by WNT in cancer	34	5	14.71	0.0419018	DKK1,KREMEN1,PORCN,PPP2R5B,RNF43
Sphingolipid metabolism	75	8	10.67	0.0444558	ALDH3A2,CERK,GLTP,NEU1,SGPP2,SUMF1,UGCG,VAPA
Ca2+ pathway	61	7	11.48	0.0449402	GNG12,GNG4,LEF1,PDE6A,PPP3CB,PRKCA,WNT5A
Regulation of Complement cascade	23	4	17.39	0.0449402	C3,C5,CD55,CFB
Base Excision Repair	35	5	14.29	0.0460752	PNKP,POLD2,POLE2,RPA3,UNG
HSF1-dependent transactivation	35	5	14.29	0.0460752	FKBP4,HSBP1,HSPA2,MLST8,TNFRSF21
Resolution of Abasic Sites (AP sites)	35	5	14.29	0.0460752	PNKP,POLD2,POLE2,RPA3,UNG
SIRT1 negatively regulates rRNA Expression	35	5	14.29	0.0460752	HIST1H2AC,HIST1H2AJ,HIST1H3A,HIST1H4A,TAF1D
Mitotic Prophase	106	10	9.43	0.0462436	BLZF1,ENSA,HIST1H2AC,HIST1H2AJ,HIST1H3A,HIST1H4A,LMNB1,MAPK3,PRKCA,RAB1B
HDMs demethylate histones	24	4	16.67	0.0508397	HIST1H3A,HIST1H4A,KDM6A,KDM7A
Nuclear Events (kinase and transcription factor activation)	24	4	16.67	0.0508397	DUSP4,DUSP6,MAPK3,RPS6KA1
Phospholipase C-mediated cascade; FGFR2	49	6	12.24	0.0508397	FGF1,FGF2,FGFR2,PRKACA,PRKAR2B,PRKCA
C-type lectin receptors (CLRs)	124	11	8.87	0.0518164	CARD9,IL1B,NFATC3,NFKB2,NFKBIA,PLCG2,PPP3CB,PRKACA,PYCARD,RELB,SYK
Transcriptional regulation of white adipocyte differentiation	78	8	10.26	0.0530358	ANGPTL4,CD36,CEBPB,HELZ2,KLF4,MED11,MED27,PPARGC1A
ER-Phagosome pathway	64	7	10.94	0.0552152	HLA-A,HLA-B,HLA-E,HLA-F,HLA-G,TAP1,TAP2
G alpha (s) signalling events	126	11	8.73	0.0570738	ADM2,ADRB2,GNAZ,GNG12,GNG4,MC1R,PDE2A,PDE4A,PDE4D,PTGER4,VIPR1
TNFs bind their physiological receptors	25	4	16	0.0574085	CD70,TNFRSF25,TNFRSF6B,TNFSF13B
Epigenetic regulation of gene expression	95	9	9.47	0.0588677	HIST1H2AC,HIST1H2AJ,HIST1H3A,HIST1H4A,RBBP4,SAP30,SMARCA5,TAF1D,TET1
FCERI mediated Ca+2 mobilization	65	7	10.77	0.0588677	LAT,NFATC3,PLCG2,PPP3CB,SYK,TXK,VAV3
Mitochondrial biogenesis	51	6	11.76	0.05933	ATP5B,GABPB1,HELZ2,PPARGC1A,PRKAB1,TFB1M
Cellular response to heat stress	96	9	9.38	0.0620773	C11orf73,EEF1A1,FKBP4,HSBP1,HSPA2,MAPK3,MLST8,RPA3,TNFRSF21
COPII (Coat Protein 2) Mediated Vesicle Transport	66	7	10.61	0.0628609	AREG,CTSZ,MCFD2,PPP6R1,RAB1B,TRAPPC6A,TRAPPC9
Insulin processing	26	4	15.38	0.0641141	CPE,EXOC6,SLC30A7,STX1A
WNT ligand biogenesis and trafficking	26	4	15.38	0.0641141	PORCN,WLS,WNT5A,WNT5B
L1CAM interactions	97	9	9.28	0.065054	ANK3,CD24,CNTN1,ITGA5,ITGB1,MAPK3,RDX,RPS6KA1,SPTBN1
Metabolism of polyamines	83	8	9.64	0.0712108	CKB,CKMT1A,GAMT,GATM,GOT1,NQO1,SMOX,SRM
Attenuation phase	27	4	14.81	0.071386	FKBP4,HSBP1,HSPA2,TNFRSF21
Integrin alphaIIb beta3 signaling	27	4	14.81	0.071386	BCAR1,RAPGEF3,SYK,VWF
RORA activates gene expression	27	4	14.81	0.071386	CPT1A,HELZ2,NRIP1,PPARGC1A
Signaling by FGFR2 in disease	27	4	14.81	0.071386	FGF1,FGF2,FGFR2,PIK3R1
Glycosphingolipid metabolism	40	5	12.5	0.0722256	CERK,GLTP,NEU1,SUMF1,UGCG
PRC2 methylates histones and DNA	40	5	12.5	0.0722256	HIST1H2AC,HIST1H2AJ,HIST1H3A,HIST1H4A,RBBP4
Uptake and actions of bacterial toxins	40	5	12.5	0.0722256	ANTXR1,ANTXR2,HBEGF,MAP2K6,STX1A
G alpha (i) signalling events	236	17	7.2	0.0730556	BDKRB1,C3,C5,CCL27,CCL28,CCL5,CXCL1,CXCL11,CXCL2,CXCL8,GAL,GNAZ,GNG12,GNG4,S1PR3,S1PR5,SAA1
Translation	149	12	8.05	0.0735375	APEH,EEF1A1,EEF1A2,EIF3F,EIF4B,RPL22,RPL27A,RPL28,RPL3L,RPLP0,RPS23,SSR1
Recognition of DNA damage by PCNA-containing replication complex	28	4	14.29	0.0790248	POLD2,POLE2,RPA3,ZBTB32
Deactivation of the beta-catenin transactivating complex	42	5	11.9	0.0854524	CTNNBIP1,LEF1,SOX2,SOX9,TLE2
Transcriptional activation of mitochondrial biogenesis	42	5	11.9	0.0854524	ATP5B,GABPB1,HELZ2,PPARGC1A,TFB1M
tRNA Aminoacylation	42	5	11.9	0.0854524	FARS2,GARS,PPA2,WARS,WARS2
Extension of Telomeres	29	4	13.79	0.0867547	POLD2,POLE2,RPA3,TERT
FGFR1 mutant receptor activation	29	4	13.79	0.0867547	FGF1,FGF2,PIK3R1,STAT1
Negative regulation of FGFR3 signaling	29	4	13.79	0.0867547	FGF1,FGF2,FGFR3,MAPK3
YAP1- and WWTR1 (TAZ)-stimulated gene expression	29	4	13.79	0.0867547	CTGF,HELZ2,KAT2B,WWTR1
Class A/1 (Rhodopsin-like receptors)	316	21	6.65	0.0877443	ADRB2,BDKRB1,C3,C5,CCL27,CCL28,CCL5,CXCL1,CXCL11,CXCL2,CXCL8,EDN1,EDN2,GAL,GPR37L1,MC1R,P2RY1,PTGER4,S1PR3,S1PR5,SAA1
Constitutive Signaling by NOTCH1 HD+PEST Domain Mutants	57	6	10.53	0.0878008	HDAC9,HEY1,JAG2,KAT2B,MIB1,MYC
Constitutive Signaling by NOTCH1 PEST Domain Mutants	57	6	10.53	0.0878008	HDAC9,HEY1,JAG2,KAT2B,MIB1,MYC
Pre-NOTCH Expression and Processing	57	6	10.53	0.0878008	B4GALT1,JUN,KAT2B,LFNG,MFNG,NOTCH2
Signaling by NOTCH1 HD+PEST Domain Mutants in Cancer	57	6	10.53	0.0878008	HDAC9,HEY1,JAG2,KAT2B,MIB1,MYC
Signaling by NOTCH1 PEST Domain Mutants in Cancer	57	6	10.53	0.0878008	HDAC9,HEY1,JAG2,KAT2B,MIB1,MYC
Signaling by NOTCH1 in Cancer	57	6	10.53	0.0878008	HDAC9,HEY1,JAG2,KAT2B,MIB1,MYC
Iron uptake and transport	43	5	11.63	0.0900808	ATP6V0A4,CYBRD1,LCN2,SLC46A1,TF
Chromatin modifying enzymes	226	16	7.08	0.0909744	HIST1H2AC,HIST1H2AH,HIST1H2AJ,HIST1H3A,HIST1H4A,JADE2,JAK2,KAT2B,KDM6A,KDM7A,MSL1,PADI1,PADI3,PRMT5,RBBP4,SAP30
Chromatin organization	226	16	7.08	0.0909744	HIST1H2AC,HIST1H2AH,HIST1H2AJ,HIST1H3A,HIST1H4A,JADE2,JAK2,KAT2B,KDM6A,KDM7A,MSL1,PADI1,PADI3,PRMT5,RBBP4,SAP30
Costimulation by the CD28 family	73	7	9.59	0.0922669	CD274,HLA-DRB1,HLA-DRB5,MAP3K8,MLST8,PIK3R1,PPP2R5B
Activated NOTCH1 Transmits Signal to the Nucleus	30	4	13.33	0.0928988	CNTN1,DTX2,JAG2,MIB1
Eukaryotic Translation Elongation	89	8	8.99	0.0928988	EEF1A1,EEF1A2,RPL22,RPL27A,RPL28,RPL3L,RPLP0,RPS23
Tight junction interactions	30	4	13.33	0.0928988	CLDN1,CLDN12,CLDN4,PARD6G

## Sheet: late response - SP (#327)
pathway	total number of genes in pathway	matches	% match	FDR	differentially expressed gene names
Cytokine Signaling in Immune system	538	87	16.17	1.35605e-27	ANGPT1,ARRB1,BIRC3,BTC,CD70,CSF2,DDX58,DUSP1,DUSP10,DUSP5,DUSP6,EGFR,EIF2AK2,FGFR1,GAB2,GBP1,GBP2,GBP5,HBEGF,HLA-A,HLA-DPA1,HLA-DQB1,HLA-F,ICAM1,IFI27,IFI35,IFI6,IFIT1,IFIT2,IFIT3,IFITM1,IL1A,IL1B,IL1R2,IL1RN,IL6,IL7R,INPPL1,IRAK2,IRF7,IRF9,ISG15,ISG20,KPNA7,LAT,MAP3K8,MAPK3,MX1,MX2,MYD88,NOD2,OAS1,OAS2,OAS3,PDGFA,PDGFB,PELI1,PELI2,PHB,PML,PPP2R5B,PPP2R5C,PSMB10,PSMB2,PSMB8,PSMB9,PSMC3,PSMD10,PSM…
Interferon alpha/beta signaling	67	26	38.81	3.09931e-17	GBP2,HLA-A,HLA-F,IFI27,IFI35,IFI6,IFIT1,IFIT2,IFIT3,IFITM1,IRF7,IRF9,ISG15,ISG20,MX1,MX2,OAS1,OAS2,OAS3,PSMB8,RSAD2,SOCS1,SOCS3,STAT1,USP18,XAF1
Interferon Signaling	196	39	19.9	5.99141e-15	DDX58,EIF2AK2,GBP1,GBP2,GBP5,HLA-A,HLA-DPA1,HLA-DQB1,HLA-F,ICAM1,IFI27,IFI35,IFI6,IFIT1,IFIT2,IFIT3,IFITM1,IRF7,IRF9,ISG15,ISG20,KPNA7,MAPK3,MX1,MX2,OAS1,OAS2,OAS3,PML,PSMB8,RSAD2,SEH1L,SOCS1,SOCS3,SP100,STAT1,TRIM22,USP18,XAF1
Post-translational protein modification	412	52	12.62	1.14335e-11	ADAMTS1,ADAMTS14,ADAMTS6,ALG13,ALG6,AREG,CETN2,COL7A1,CTSA,CTSC,DHPS,EID3,FOLR1,FUCA1,FUT3,GALNT14,GALNT18,GFPT2,GMPPA,GMPPB,GPAA1,LMAN2,MAN1A1,MAN1A2,MAN2A1,MANEA,MGAT1,MUC1,NSMCE1,PIGF,PIGK,PIGO,PIGS,PIGU,PML,PROS1,SEC13,SEC22C,SEH1L,SMC1A,SP100,SPON2,ST6GALNAC1,ST6GALNAC2,STAG1,SUMO3,THBS1,THBS2,TMED10,TRAPPC6A,TRAPPC9,UGGT2
Signaling by Interleukins	309	44	14.24	1.20336e-11	ANGPT1,ARRB1,BTC,CSF2,DUSP1,DUSP10,DUSP5,DUSP6,EGFR,FGFR1,GAB2,HBEGF,IL1A,IL1B,IL1R2,IL1RN,IL6,IL7R,INPPL1,IRAK2,LAT,MAP3K8,MAPK3,MYD88,NOD2,PDGFA,PDGFB,PELI1,PELI2,PHB,PPP2R5B,PPP2R5C,PSMB10,PSMB2,PSMB8,PSMB9,PSMC3,PSMD10,PSME1,RIPK2,SOCS3,SPTBN5,STAT1,SYK
Extracellular matrix organization	267	40	14.98	2.59414e-11	ADAM15,ADAM8,ADAMTS1,ADAMTS14,BMP7,CAPNS1,CEACAM1,COL7A1,COL9A3,CTSB,CTSV,DAG1,FBLN1,ICAM1,ICAM4,ITGA5,ITGAE,ITGB5,ITGB6,ITGB7,LAMA3,LAMB2,LAMC2,LOX,LOXL3,LRP4,MFAP5,MMP1,MMP10,MMP12,MMP13,MMP24,MMP3,MMP7,PDGFA,PDGFB,PLOD2,SERPINE1,THBS1,TNC
The citric acid (TCA) cycle and respiratory electron transport	157	28	17.83	1.40062e-09	ATP5A1,ATP5B,ATP5C1,ATP5G1,ATP5G2,CYC1,ETFDH,FH,IDH2,MPC2,NDUFA10,NDUFA9,NDUFB6,NDUFS2,NDUFS7,PDHB,PDK1,PDK3,PPARD,SDHA,SDHB,SDHC,SDHD,SUCLG1,SUCLG2,SURF1,UQCR10,UQCRB
Metabolism of amino acids and derivatives	211	31	14.69	1.70721e-08	AASS,ACADSB,ACAT1,AMT,ASRGL1,BBOX1,CBS,CCBL2,DBT,DUOX1,DUOX2,FAH,GLUL,GPT2,GRHPR,GSTZ1,IDO1,IL4I1,KYNU,MTAP,NQO1,ODC1,PSMB10,PSMB2,PSMB8,PSMB9,PSMC3,PSMD10,PSME1,SAT1,SUOX
Axon guidance	514	52	10.12	2.32507e-08	ABL2,ACTB,ANGPT1,ANK1,ANK3,ARHGEF28,ARRB1,BTC,CD24,COL9A3,CSF2,DLG3,DUSP1,DUSP10,DUSP5,DUSP6,EGFR,EPHA1,EPHA4,EPHB2,FGFR1,HBEGF,ITGA5,L1CAM,LAT,MAPK3,MYH14,MYL9,NCK2,NFASC,PDGFA,PDGFB,PHB,PLXNA3,PPP2R5B,PPP2R5C,PSMB10,PSMB2,PSMB8,PSMB9,PSMC3,PSMD10,PSME1,RPS6KA2,SEMA4D,SEMA7A,SPTBN5,SRGAP2,TRIO,UNC5B,VAV3,VEGFA
Programmed Cell Death	167	27	16.17	2.32507e-08	BBC3,BCL2L11,BID,BIRC3,CASP6,CFLAR,DAPK2,DAPK3,DBNL,HIST1H1A,HIST1H1D,HIST1H1E,LY96,PMAIP1,PSMB10,PSMB2,PSMB8,PSMB9,PSMC3,PSMD10,PSME1,TICAM1,TLR4,TNFSF10,TRAF2,UNC5B,VIM
Apoptosis	162	26	16.05	5.32034e-08	BBC3,BCL2L11,BID,CASP6,CFLAR,DAPK2,DAPK3,DBNL,HIST1H1A,HIST1H1D,HIST1H1E,LY96,PMAIP1,PSMB10,PSMB2,PSMB8,PSMB9,PSMC3,PSMD10,PSME1,TICAM1,TLR4,TNFSF10,TRAF2,UNC5B,VIM
Toll-Like Receptors Cascades	142	24	16.9	7.49515e-08	BIRC3,CTSB,CTSV,DUSP6,FOS,IRAK2,IRF7,JUN,LY96,MAP3K8,MAPK3,MYD88,NOD2,PELI1,PELI2,RIPK2,RPS6KA2,SAA1,SOCS1,TANK,TICAM1,TLR2,TLR4,TLR5
Chemokine receptors bind chemokines	55	15	27.27	1.00677e-07	CCL17,CCL2,CCL20,CCL27,CCL28,CCL3,CCL5,CCRL2,CXCL1,CXCL10,CXCL11,CXCL2,CXCL3,CXCL8,CXCL9
Interferon gamma signaling	92	19	20.65	1.09951e-07	GBP1,GBP2,GBP5,HLA-A,HLA-DPA1,HLA-DQB1,HLA-F,ICAM1,IRF7,IRF9,OAS1,OAS2,OAS3,PML,SOCS1,SOCS3,SP100,STAT1,TRIM22
Activated TLR4 signalling	113	21	18.58	1.11357e-07	BIRC3,DUSP6,FOS,IRAK2,IRF7,JUN,LY96,MAP3K8,MAPK3,MYD88,NOD2,PELI1,PELI2,RIPK2,RPS6KA2,SAA1,SOCS1,TANK,TICAM1,TLR2,TLR4
Hemostasis	502	49	9.76	1.47901e-07	ANGPT1,ARRB1,CD9,CEACAM1,CFD,CLU,CSF2,DOCK8,F2R,F3,GAB2,GATA2,GNG11,GRB14,IGF2,IRF7,ITGA5,ITPR2,KIFAP3,L1CAM,LAMP2,LAT,LRP8,MAFF,MAFG,MAFK,MAPK3,MGLL,MMP1,OLR1,PDE2A,PDGFA,PDGFB,PLAT,PLAU,PPP2R5B,PPP2R5C,PROS1,SERPINE1,SERPINE2,SLC3A2,SLC7A11,SLC7A8,SYK,TFPI,THBD,THBS1,VAV3,VEGFA
IGF1R signaling cascade	279	34	12.19	1.47901e-07	ANGPT1,ARRB1,BTC,CSF2,DUSP1,DUSP10,DUSP5,DUSP6,EEF2K,EGFR,EIF4B,FGFR1,HBEGF,IGF2,LAT,MAPK3,MLST8,PDGFA,PDGFB,PHB,PPP2R5B,PPP2R5C,PRKAG1,PSMB10,PSMB2,PSMB8,PSMB9,PSMC3,PSMD10,PSME1,RRAGA,SPTBN5,STRADB,THEM4
IRS-related events triggered by IGF1R	279	34	12.19	1.47901e-07	ANGPT1,ARRB1,BTC,CSF2,DUSP1,DUSP10,DUSP5,DUSP6,EEF2K,EGFR,EIF4B,FGFR1,HBEGF,IGF2,LAT,MAPK3,MLST8,PDGFA,PDGFB,PHB,PPP2R5B,PPP2R5C,PRKAG1,PSMB10,PSMB2,PSMB8,PSMB9,PSMC3,PSMD10,PSME1,RRAGA,SPTBN5,STRADB,THEM4
Signaling by Type 1 Insulin-like Growth Factor 1 Receptor (IGF1R)	279	34	12.19	1.47901e-07	ANGPT1,ARRB1,BTC,CSF2,DUSP1,DUSP10,DUSP5,DUSP6,EEF2K,EGFR,EIF4B,FGFR1,HBEGF,IGF2,LAT,MAPK3,MLST8,PDGFA,PDGFB,PHB,PPP2R5B,PPP2R5C,PRKAG1,PSMB10,PSMB2,PSMB8,PSMB9,PSMC3,PSMD10,PSME1,RRAGA,SPTBN5,STRADB,THEM4
VEGFA-VEGFR2 Pathway	310	36	11.61	1.79617e-07	ANGPT1,ARRB1,AXL,BTC,CSF2,CYBA,DUSP1,DUSP10,DUSP5,DUSP6,EGFR,FGFR1,HBEGF,HSPB1,ITPR2,LAT,MAPK3,MLST8,NCF2,NCK2,PDGFA,PDGFB,PHB,PPP2R5B,PPP2R5C,PSMB10,PSMB2,PSMB8,PSMB9,PSMC3,PSMD10,PSME1,SPTBN5,THEM4,VAV3,VEGFA
Asparagine N-linked glycosylation	181	26	14.36	2.72346e-07	ALG13,ALG6,AREG,COL7A1,CTSA,CTSC,FOLR1,FUCA1,FUT3,GFPT2,GMPPA,GMPPB,LMAN2,MAN1A1,MAN1A2,MAN2A1,MANEA,MGAT1,SEC13,SEC22C,ST6GALNAC1,ST6GALNAC2,TMED10,TRAPPC6A,TRAPPC9,UGGT2
Cellular responses to stress	360	39	10.83	2.72346e-07	ANAPC1,ATG5,ATP7A,C11orf73,CAT,CDKN2B,CDKN2C,CHMP2A,CXCL8,DNAJB6,DNAJC2,EEF1A1,FOS,GABARAP,HIST1H1A,HIST1H1D,HIST1H1E,HIST1H2AB,HIST1H2AC,HIST1H4A,HIST2H2AC,HMGA2,HSBP1,IL1A,IL6,JUN,MAPK3,MLST8,PRDX2,PRDX3,PRDX5,PRKAG1,RPS6KA2,RRAGA,SEH1L,SOD2,TNFRSF21,VEGFA,VHL
Gastrin-CREB signalling pathway via PKC and MAPK	423	43	10.17	2.72346e-07	ADRA1B,ANGPT1,ARRB1,BTC,CSF2,DUSP1,DUSP10,DUSP5,DUSP6,EDN1,EDN2,EGFR,F2R,FGFR1,GAST,GNG11,GPR68,HBEGF,ITPR2,LAT,LPAR6,MAPK3,MGLL,MMP3,NPFF,OXTR,P2RY6,PDGFA,PDGFB,PHB,PPP2R5B,PPP2R5C,PSMB10,PSMB2,PSMB8,PSMB9,PSMC3,PSMD10,PSME1,RPS6KA2,SAA1,SPTBN5,TRIO
IRS-mediated signalling	275	33	12	2.72346e-07	ANGPT1,ARRB1,BTC,CSF2,DUSP1,DUSP10,DUSP5,DUSP6,EEF2K,EGFR,EIF4B,FGFR1,HBEGF,LAT,MAPK3,MLST8,PDGFA,PDGFB,PHB,PPP2R5B,PPP2R5C,PRKAG1,PSMB10,PSMB2,PSMB8,PSMB9,PSMC3,PSMD10,PSME1,RRAGA,SPTBN5,STRADB,THEM4
Signaling by VEGF	318	36	11.32	2.72346e-07	ANGPT1,ARRB1,AXL,BTC,CSF2,CYBA,DUSP1,DUSP10,DUSP5,DUSP6,EGFR,FGFR1,HBEGF,HSPB1,ITPR2,LAT,MAPK3,MLST8,NCF2,NCK2,PDGFA,PDGFB,PHB,PPP2R5B,PPP2R5C,PSMB10,PSMB2,PSMB8,PSMB9,PSMC3,PSMD10,PSME1,SPTBN5,THEM4,VAV3,VEGFA
Toll Like Receptor 4 (TLR4) Cascade	122	21	17.21	2.72346e-07	BIRC3,DUSP6,FOS,IRAK2,IRF7,JUN,LY96,MAP3K8,MAPK3,MYD88,NOD2,PELI1,PELI2,RIPK2,RPS6KA2,SAA1,SOCS1,TANK,TICAM1,TLR2,TLR4
Pyruvate metabolism and Citric Acid (TCA) cycle	45	13	28.89	2.76714e-07	FH,IDH2,MPC2,PDHB,PDK1,PDK3,PPARD,SDHA,SDHB,SDHC,SDHD,SUCLG1,SUCLG2
Insulin receptor signalling cascade	278	33	11.87	3.29167e-07	ANGPT1,ARRB1,BTC,CSF2,DUSP1,DUSP10,DUSP5,DUSP6,EEF2K,EGFR,EIF4B,FGFR1,HBEGF,LAT,MAPK3,MLST8,PDGFA,PDGFB,PHB,PPP2R5B,PPP2R5C,PRKAG1,PSMB10,PSMB2,PSMB8,PSMB9,PSMC3,PSMD10,PSME1,RRAGA,SPTBN5,STRADB,THEM4
Signaling by Insulin receptor	302	34	11.26	7.26412e-07	ANGPT1,ARRB1,ATP6V1E2,BTC,CSF2,DUSP1,DUSP10,DUSP5,DUSP6,EEF2K,EGFR,EIF4B,FGFR1,HBEGF,LAT,MAPK3,MLST8,PDGFA,PDGFB,PHB,PPP2R5B,PPP2R5C,PRKAG1,PSMB10,PSMB2,PSMB8,PSMB9,PSMC3,PSMD10,PSME1,RRAGA,SPTBN5,STRADB,THEM4
Signaling by PDGF	345	36	10.43	1.94445e-06	ANGPT1,ARRB1,BTC,COL9A3,CSF2,DUSP1,DUSP10,DUSP5,DUSP6,EGFR,FGFR1,HBEGF,ITPR2,LAT,MAPK3,MLST8,NCK2,PDGFA,PDGFB,PDGFC,PHB,PLAT,PPP2R5B,PPP2R5C,PSMB10,PSMB2,PSMB8,PSMB9,PSMC3,PSMD10,PSME1,SPTBN5,STAT1,THBS1,THBS2,THEM4
Interleukin-2 signaling	243	29	11.93	2.03803e-06	ANGPT1,ARRB1,BTC,CSF2,DUSP1,DUSP10,DUSP5,DUSP6,EGFR,FGFR1,GAB2,HBEGF,INPPL1,LAT,MAPK3,PDGFA,PDGFB,PHB,PPP2R5B,PPP2R5C,PSMB10,PSMB2,PSMB8,PSMB9,PSMC3,PSMD10,PSME1,SPTBN5,SYK
MyD88:Mal cascade initiated on plasma membrane	93	17	18.28	2.09955e-06	DUSP6,FOS,IRAK2,JUN,LY96,MAP3K8,MAPK3,MYD88,NOD2,PELI1,PELI2,RIPK2,RPS6KA2,SAA1,SOCS1,TLR2,TLR4
Toll Like Receptor 2 (TLR2) Cascade	93	17	18.28	2.09955e-06	DUSP6,FOS,IRAK2,JUN,LY96,MAP3K8,MAPK3,MYD88,NOD2,PELI1,PELI2,RIPK2,RPS6KA2,SAA1,SOCS1,TLR2,TLR4
Toll Like Receptor TLR1:TLR2 Cascade	93	17	18.28	2.09955e-06	DUSP6,FOS,IRAK2,JUN,LY96,MAP3K8,MAPK3,MYD88,NOD2,PELI1,PELI2,RIPK2,RPS6KA2,SAA1,SOCS1,TLR2,TLR4
Toll Like Receptor TLR6:TLR2 Cascade	93	17	18.28	2.09955e-06	DUSP6,FOS,IRAK2,JUN,LY96,MAP3K8,MAPK3,MYD88,NOD2,PELI1,PELI2,RIPK2,RPS6KA2,SAA1,SOCS1,TLR2,TLR4
Respiratory electron transport, ATP synthesis by chemiosmotic coupling, and heat production by uncoupling proteins.	116	19	16.38	2.26466e-06	ATP5A1,ATP5B,ATP5C1,ATP5G1,ATP5G2,CYC1,ETFDH,NDUFA10,NDUFA9,NDUFB6,NDUFS2,NDUFS7,SDHA,SDHB,SDHC,SDHD,SURF1,UQCR10,UQCRB
MAPK family signaling cascades	276	31	11.23	2.47071e-06	ANGPT1,ARRB1,BTC,CSF2,DUSP1,DUSP10,DUSP5,DUSP6,EGFR,FGFR1,HBEGF,HSPB1,IL6,JUN,LAT,MAPK3,MMP10,MYC,PDGFA,PDGFB,PHB,PPP2R5B,PPP2R5C,PSMB10,PSMB2,PSMB8,PSMB9,PSMC3,PSMD10,PSME1,SPTBN5
Transport to the Golgi and subsequent modification	95	17	17.89	2.6745e-06	AREG,COL7A1,CTSC,FOLR1,FUCA1,FUT3,LMAN2,MAN1A1,MAN1A2,MAN2A1,MANEA,MGAT1,SEC13,SEC22C,TMED10,TRAPPC6A,TRAPPC9
Interleukin receptor SHC signaling	236	28	11.86	3.066e-06	ANGPT1,ARRB1,BTC,CSF2,DUSP1,DUSP10,DUSP5,DUSP6,EGFR,FGFR1,GAB2,HBEGF,INPPL1,LAT,MAPK3,PDGFA,PDGFB,PHB,PPP2R5B,PPP2R5C,PSMB10,PSMB2,PSMB8,PSMB9,PSMC3,PSMD10,PSME1,SPTBN5
Interleukin-3, 5 and GM-CSF signaling	252	29	11.51	3.16572e-06	ANGPT1,ARRB1,BTC,CSF2,DUSP1,DUSP10,DUSP5,DUSP6,EGFR,FGFR1,GAB2,HBEGF,INPPL1,LAT,MAPK3,PDGFA,PDGFB,PHB,PPP2R5B,PPP2R5C,PSMB10,PSMB2,PSMB8,PSMB9,PSMC3,PSMD10,PSME1,SPTBN5,SYK
MyD88-independent TLR3/TLR4 cascade	97	17	17.53	3.16572e-06	BIRC3,DUSP6,FOS,IRAK2,IRF7,JUN,LY96,MAP3K8,MAPK3,MYD88,NOD2,RIPK2,RPS6KA2,SAA1,TANK,TICAM1,TLR4
Signaling by Wnt	295	32	10.85	3.16572e-06	CTNNBIP1,GNG11,HIST1H2AB,HIST1H2AC,HIST1H4A,HIST2H2AC,ITPR2,KREMEN1,MYC,PDE6A,PPP2R5B,PPP2R5C,PPP3CB,PSMB10,PSMB2,PSMB8,PSMB9,PSMC3,PSMD10,PSME1,RUVBL1,SOST,SOX2,SOX9,TERT,TLE1,TLE2,VANGL2,VPS29,WLS,WNT5A,WNT7B
TRIF-mediated TLR3/TLR4 signaling	97	17	17.53	3.16572e-06	BIRC3,DUSP6,FOS,IRAK2,IRF7,JUN,LY96,MAP3K8,MAPK3,MYD88,NOD2,RIPK2,RPS6KA2,SAA1,TANK,TICAM1,TLR4
Toll Like Receptor 3 (TLR3) Cascade	97	17	17.53	3.16572e-06	BIRC3,DUSP6,FOS,IRAK2,IRF7,JUN,LY96,MAP3K8,MAPK3,MYD88,NOD2,RIPK2,RPS6KA2,SAA1,TANK,TICAM1,TLR4
VEGFR2 mediated cell proliferation	239	28	11.72	3.46546e-06	ANGPT1,ARRB1,BTC,CSF2,DUSP1,DUSP10,DUSP5,DUSP6,EGFR,FGFR1,HBEGF,ITPR2,LAT,MAPK3,PDGFA,PDGFB,PHB,PPP2R5B,PPP2R5C,PSMB10,PSMB2,PSMB8,PSMB9,PSMC3,PSMD10,PSME1,SPTBN5,VEGFA
Degradation of the extracellular matrix	90	16	17.78	5.67798e-06	ADAM15,ADAM8,ADAMTS1,CAPNS1,COL9A3,CTSB,CTSV,LAMA3,LAMC2,MMP1,MMP10,MMP12,MMP13,MMP24,MMP3,MMP7
MAPK1/MAPK3 signaling	232	27	11.64	6.25669e-06	ANGPT1,ARRB1,BTC,CSF2,DUSP1,DUSP10,DUSP5,DUSP6,EGFR,FGFR1,HBEGF,IL6,LAT,MAPK3,PDGFA,PDGFB,PHB,PPP2R5B,PPP2R5C,PSMB10,PSMB2,PSMB8,PSMB9,PSMC3,PSMD10,PSME1,SPTBN5
Signaling by Retinoic Acid	42	11	26.19	6.58458e-06	AKR1C3,ALDH1A3,CPT1B,CRABP2,DHRS4,DHRS9,FABP5,PDHB,PDK1,PDK3,PPARD
Peptide ligand-binding receptors	192	24	12.5	7.05992e-06	C3,CCL17,CCL2,CCL20,CCL27,CCL28,CCL3,CCL5,CCRL2,CXCL1,CXCL10,CXCL11,CXCL2,CXCL3,CXCL8,CXCL9,EDN1,EDN2,F2R,GAL,GPR37L1,NPFF,OXTR,SAA1
Signaling by Leptin	234	27	11.54	7.05992e-06	ANGPT1,ARRB1,BTC,CSF2,DUSP1,DUSP10,DUSP5,DUSP6,EGFR,FGFR1,HBEGF,LAT,MAPK3,PDGFA,PDGFB,PHB,PPP2R5B,PPP2R5C,PSMB10,PSMB2,PSMB8,PSMB9,PSMC3,PSMD10,PSME1,SOCS3,SPTBN5
Class I MHC mediated antigen processing & presentation	266	29	10.9	8.58417e-06	ANAPC1,ASB1,CTSV,CYBA,DET1,DTX3L,FBXO2,FBXO4,HLA-A,HLA-F,ITGB5,KLHL13,MRC2,NCF2,PSMB10,PSMB2,PSMB8,PSMB9,PSMC3,PSMD10,PSME1,RNF144B,SEC13,SOCS1,SOCS3,SPSB2,UBE2E3,UBE2R2,VHL
Class A/1 (Rhodopsin-like receptors)	316	32	10.13	9.7453e-06	ADRA1B,ADRB2,C3,CCL17,CCL2,CCL20,CCL27,CCL28,CCL3,CCL5,CCRL2,CXCL1,CXCL10,CXCL11,CXCL2,CXCL3,CXCL8,CXCL9,EDN1,EDN2,F2R,GAL,GPR37L1,GPR68,LPAR6,NPFF,OXTR,P2RY6,PTGER2,PTGER4,S1PR4,SAA1
FCERI mediated MAPK activation	283	30	10.6	9.7453e-06	ANGPT1,ARRB1,BTC,CSF2,DUSP1,DUSP10,DUSP5,DUSP6,EGFR,FGFR1,FOS,HBEGF,JUN,LAT,MAPK3,PDGFA,PDGFB,PHB,PPP2R5B,PPP2R5C,PSMB10,PSMB2,PSMB8,PSMB9,PSMC3,PSMD10,PSME1,SPTBN5,SYK,VAV3
Fc epsilon receptor (FCERI) signaling	379	36	9.5	9.7453e-06	ANGPT1,ARRB1,BTC,CSF2,DUSP1,DUSP10,DUSP5,DUSP6,EGFR,FGFR1,FOS,GAB2,HBEGF,ITPR2,JUN,LAT,LAT2,MAPK3,MLST8,PDGFA,PDGFB,PHB,PPP2R5B,PPP2R5C,PPP3CB,PSMB10,PSMB2,PSMB8,PSMB9,PSMC3,PSMD10,PSME1,SPTBN5,SYK,THEM4,VAV3
GRB2 events in EGFR signaling	226	26	11.5	9.7453e-06	ANGPT1,ARRB1,BTC,CSF2,DUSP1,DUSP10,DUSP5,DUSP6,EGFR,FGFR1,HBEGF,LAT,MAPK3,PDGFA,PDGFB,PHB,PPP2R5B,PPP2R5C,PSMB10,PSMB2,PSMB8,PSMB9,PSMC3,PSMD10,PSME1,SPTBN5
GRB2 events in ERBB2 signaling	226	26	11.5	9.7453e-06	ANGPT1,ARRB1,BTC,CSF2,DUSP1,DUSP10,DUSP5,DUSP6,EGFR,FGFR1,HBEGF,LAT,MAPK3,PDGFA,PDGFB,PHB,PPP2R5B,PPP2R5C,PSMB10,PSMB2,PSMB8,PSMB9,PSMC3,PSMD10,PSME1,SPTBN5
Interleukin-1 signaling	44	11	25	9.7453e-06	IL1A,IL1B,IL1R2,IL1RN,IRAK2,MAP3K8,MYD88,NOD2,PELI1,PELI2,RIPK2
RAF/MAP kinase cascade	226	26	11.5	9.7453e-06	ANGPT1,ARRB1,BTC,CSF2,DUSP1,DUSP10,DUSP5,DUSP6,EGFR,FGFR1,HBEGF,LAT,MAPK3,PDGFA,PDGFB,PHB,PPP2R5B,PPP2R5C,PSMB10,PSMB2,PSMB8,PSMB9,PSMC3,PSMD10,PSME1,SPTBN5
SHC1 events in EGFR signaling	226	26	11.5	9.7453e-06	ANGPT1,ARRB1,BTC,CSF2,DUSP1,DUSP10,DUSP5,DUSP6,EGFR,FGFR1,HBEGF,LAT,MAPK3,PDGFA,PDGFB,PHB,PPP2R5B,PPP2R5C,PSMB10,PSMB2,PSMB8,PSMB9,PSMC3,PSMD10,PSME1,SPTBN5
SHC1 events in ERBB2 signaling	226	26	11.5	9.7453e-06	ANGPT1,ARRB1,BTC,CSF2,DUSP1,DUSP10,DUSP5,DUSP6,EGFR,FGFR1,HBEGF,LAT,MAPK3,PDGFA,PDGFB,PHB,PPP2R5B,PPP2R5C,PSMB10,PSMB2,PSMB8,PSMB9,PSMC3,PSMD10,PSME1,SPTBN5
SHC1 events in ERBB4 signaling	226	26	11.5	9.7453e-06	ANGPT1,ARRB1,BTC,CSF2,DUSP1,DUSP10,DUSP5,DUSP6,EGFR,FGFR1,HBEGF,LAT,MAPK3,PDGFA,PDGFB,PHB,PPP2R5B,PPP2R5C,PSMB10,PSMB2,PSMB8,PSMB9,PSMC3,PSMD10,PSME1,SPTBN5
SOS-mediated signalling	226	26	11.5	9.7453e-06	ANGPT1,ARRB1,BTC,CSF2,DUSP1,DUSP10,DUSP5,DUSP6,EGFR,FGFR1,HBEGF,LAT,MAPK3,PDGFA,PDGFB,PHB,PPP2R5B,PPP2R5C,PSMB10,PSMB2,PSMB8,PSMB9,PSMC3,PSMD10,PSME1,SPTBN5
FRS-mediated FGFR1 signaling	227	26	11.45	9.95212e-06	ANGPT1,ARRB1,BTC,CSF2,DUSP1,DUSP10,DUSP5,DUSP6,EGFR,FGFR1,HBEGF,LAT,MAPK3,PDGFA,PDGFB,PHB,PPP2R5B,PPP2R5C,PSMB10,PSMB2,PSMB8,PSMB9,PSMC3,PSMD10,PSME1,SPTBN5
FRS-mediated FGFR2 signaling	227	26	11.45	9.95212e-06	ANGPT1,ARRB1,BTC,CSF2,DUSP1,DUSP10,DUSP5,DUSP6,EGFR,FGFR1,HBEGF,LAT,MAPK3,PDGFA,PDGFB,PHB,PPP2R5B,PPP2R5C,PSMB10,PSMB2,PSMB8,PSMB9,PSMC3,PSMD10,PSME1,SPTBN5
FRS-mediated FGFR3 signaling	227	26	11.45	9.95212e-06	ANGPT1,ARRB1,BTC,CSF2,DUSP1,DUSP10,DUSP5,DUSP6,EGFR,FGFR1,HBEGF,LAT,MAPK3,PDGFA,PDGFB,PHB,PPP2R5B,PPP2R5C,PSMB10,PSMB2,PSMB8,PSMB9,PSMC3,PSMD10,PSME1,SPTBN5
FRS-mediated FGFR4 signaling	227	26	11.45	9.95212e-06	ANGPT1,ARRB1,BTC,CSF2,DUSP1,DUSP10,DUSP5,DUSP6,EGFR,FGFR1,HBEGF,LAT,MAPK3,PDGFA,PDGFB,PHB,PPP2R5B,PPP2R5C,PSMB10,PSMB2,PSMB8,PSMB9,PSMC3,PSMD10,PSME1,SPTBN5
Fatty acid, triacylglycerol, and ketone body metabolism	213	25	11.74	1.00322e-05	ABCA1,ACAT1,ACOT13,ACOT7,ACOT8,ACSF2,ANGPTL4,CPT1B,CTGF,DECR1,ELOVL1,ELOVL4,FADS1,GPAM,HADHA,HELZ2,MED27,MED30,PCCA,PCCB,PPARD,SLC25A1,TECR,THEM4,TNFRSF21
TCF dependent signaling in response to WNT	199	24	12.06	1.00322e-05	CTNNBIP1,HIST1H2AB,HIST1H2AC,HIST1H4A,HIST2H2AC,KREMEN1,MYC,PPP2R5B,PPP2R5C,PSMB10,PSMB2,PSMB8,PSMB9,PSMC3,PSMD10,PSME1,RUVBL1,SOST,SOX2,SOX9,TERT,TLE1,TLE2,WNT5A
Signalling by NGF	431	39	9.05	1.01099e-05	ANGPT1,ARHGDIA,ARRB1,BCL2L11,BTC,CSF2,DUSP1,DUSP10,DUSP5,DUSP6,EGFR,FGFR1,HBEGF,ITPR2,LAT,MAP2K5,MAPK3,MLST8,MYD88,NGFR,PCSK6,PDGFA,PDGFB,PHB,PPP2R5B,PPP2R5C,PSMB10,PSMB2,PSMB8,PSMB9,PSMC3,PSMD10,PSME1,RIPK2,RPS6KA2,SPTBN5,THEM4,TRIO,VAV3
Caspase activation via extrinsic apoptotic signalig pathway	29	9	31.03	1.07935e-05	CFLAR,DAPK2,DAPK3,LY96,TICAM1,TLR4,TNFSF10,TRAF2,UNC5B
Signaling by EGFR	336	33	9.82	1.1419e-05	ANGPT1,ARRB1,BTC,CSF2,DUSP1,DUSP10,DUSP5,DUSP6,EGFR,FGFR1,HBEGF,ITPR2,LAT,MAPK3,MLST8,PAG1,PDGFA,PDGFB,PHB,PPP2R5B,PPP2R5C,PSMB10,PSMB2,PSMB8,PSMB9,PSMC3,PSMD10,PSME1,PTPRK,SH3KBP1,SPRY1,SPTBN5,THEM4
ARMS-mediated activation	230	26	11.3	1.15748e-05	ANGPT1,ARRB1,BTC,CSF2,DUSP1,DUSP10,DUSP5,DUSP6,EGFR,FGFR1,HBEGF,LAT,MAPK3,PDGFA,PDGFB,PHB,PPP2R5B,PPP2R5C,PSMB10,PSMB2,PSMB8,PSMB9,PSMC3,PSMD10,PSME1,SPTBN5
Signalling to p38 via RIT and RIN	230	26	11.3	1.15748e-05	ANGPT1,ARRB1,BTC,CSF2,DUSP1,DUSP10,DUSP5,DUSP6,EGFR,FGFR1,HBEGF,LAT,MAPK3,PDGFA,PDGFB,PHB,PPP2R5B,PPP2R5C,PSMB10,PSMB2,PSMB8,PSMB9,PSMC3,PSMD10,PSME1,SPTBN5
Signaling by SCF-KIT	306	31	10.13	1.20294e-05	ANGPT1,ARRB1,BTC,CSF2,DUSP1,DUSP10,DUSP5,DUSP6,EGFR,FGFR1,GAB2,HBEGF,LAT,MAPK3,MLST8,PDGFA,PDGFB,PHB,PPP2R5B,PPP2R5C,PSMB10,PSMB2,PSMB8,PSMB9,PSMC3,PSMD10,PSME1,SOCS1,SPTBN5,STAT1,THEM4
Frs2-mediated activation	231	26	11.26	1.20782e-05	ANGPT1,ARRB1,BTC,CSF2,DUSP1,DUSP10,DUSP5,DUSP6,EGFR,FGFR1,HBEGF,LAT,MAPK3,PDGFA,PDGFB,PHB,PPP2R5B,PPP2R5C,PSMB10,PSMB2,PSMB8,PSMB9,PSMC3,PSMD10,PSME1,SPTBN5
Senescence-Associated Secretory Phenotype (SASP)	76	14	18.42	1.20782e-05	ANAPC1,CDKN2B,CDKN2C,CXCL8,FOS,HIST1H2AB,HIST1H2AC,HIST1H4A,HIST2H2AC,IL1A,IL6,JUN,MAPK3,RPS6KA2
Prolonged ERK activation events	233	26	11.16	1.40468e-05	ANGPT1,ARRB1,BTC,CSF2,DUSP1,DUSP10,DUSP5,DUSP6,EGFR,FGFR1,HBEGF,LAT,MAPK3,PDGFA,PDGFB,PHB,PPP2R5B,PPP2R5C,PSMB10,PSMB2,PSMB8,PSMB9,PSMC3,PSMD10,PSME1,SPTBN5
GPCR ligand binding	443	39	8.8	1.76453e-05	ADM2,ADRA1B,ADRB2,C3,CCL17,CCL2,CCL20,CCL27,CCL28,CCL3,CCL5,CCRL2,CD55,CXCL1,CXCL10,CXCL11,CXCL2,CXCL3,CXCL8,CXCL9,EDN1,EDN2,F2R,FZD10,GAL,GNG11,GPR37L1,GPR68,LPAR6,NPFF,OXTR,P2RY6,PTGER2,PTGER4,RAMP1,S1PR4,SAA1,WNT5A,WNT7B
Signalling to RAS	237	26	10.97	1.88873e-05	ANGPT1,ARRB1,BTC,CSF2,DUSP1,DUSP10,DUSP5,DUSP6,EGFR,FGFR1,HBEGF,LAT,MAPK3,PDGFA,PDGFB,PHB,PPP2R5B,PPP2R5C,PSMB10,PSMB2,PSMB8,PSMB9,PSMC3,PSMD10,PSME1,SPTBN5
Membrane Trafficking	254	27	10.63	2.18522e-05	AP1S2,AREG,ARFGAP1,ARRB1,CHMP2A,CLINT1,COL7A1,CTSC,DAB2,DNASE2,FOLR1,GJB2,GJB4,HIP1R,KIFAP3,LMAN2,PRKAG1,RAB13,SEC13,SEC22C,SNAPIN,SNX2,TMED10,TPD52,TPD52L1,TRAPPC6A,TRAPPC9
Antigen processing-Cross presentation	81	14	17.28	2.48507e-05	CTSV,CYBA,HLA-A,HLA-F,ITGB5,MRC2,NCF2,PSMB10,PSMB2,PSMB8,PSMB9,PSMC3,PSMD10,PSME1
Signalling to ERKs	244	26	10.66	3.13298e-05	ANGPT1,ARRB1,BTC,CSF2,DUSP1,DUSP10,DUSP5,DUSP6,EGFR,FGFR1,HBEGF,LAT,MAPK3,PDGFA,PDGFB,PHB,PPP2R5B,PPP2R5C,PSMB10,PSMB2,PSMB8,PSMB9,PSMC3,PSMD10,PSME1,SPTBN5
Downstream signal transduction	322	31	9.63	3.13989e-05	ANGPT1,ARRB1,BTC,CSF2,DUSP1,DUSP10,DUSP5,DUSP6,EGFR,FGFR1,HBEGF,ITPR2,LAT,MAPK3,MLST8,NCK2,PDGFA,PDGFB,PHB,PPP2R5B,PPP2R5C,PSMB10,PSMB2,PSMB8,PSMB9,PSMC3,PSMD10,PSME1,SPTBN5,STAT1,THEM4
MyD88 cascade initiated on plasma membrane	83	14	16.87	3.16069e-05	DUSP6,FOS,IRAK2,JUN,MAP3K8,MAPK3,MYD88,NOD2,PELI1,PELI2,RIPK2,RPS6KA2,SAA1,TLR5
Toll Like Receptor 10 (TLR10) Cascade	83	14	16.87	3.16069e-05	DUSP6,FOS,IRAK2,JUN,MAP3K8,MAPK3,MYD88,NOD2,PELI1,PELI2,RIPK2,RPS6KA2,SAA1,TLR5
Toll Like Receptor 5 (TLR5) Cascade	83	14	16.87	3.16069e-05	DUSP6,FOS,IRAK2,JUN,MAP3K8,MAPK3,MYD88,NOD2,PELI1,PELI2,RIPK2,RPS6KA2,SAA1,TLR5
DAP12 signaling	325	31	9.54	3.62874e-05	ANGPT1,ARRB1,BTC,CSF2,DUSP1,DUSP10,DUSP5,DUSP6,EGFR,FGFR1,HBEGF,ITPR2,LAT,MAPK3,MLST8,PDGFA,PDGFB,PHB,PPP2R5B,PPP2R5C,PSMB10,PSMB2,PSMB8,PSMB9,PSMC3,PSMD10,PSME1,SPTBN5,SYK,THEM4,VAV3
TNFR2 non-canonical NF-kB pathway	96	15	15.62	3.73785e-05	BIRC3,CD70,PSMB10,PSMB2,PSMB8,PSMB9,PSMC3,PSMD10,PSME1,RELB,TNF,TNFRSF11B,TNFRSF25,TNFSF15,TRAF2
Transmembrane transport of small molecules	584	46	7.88	3.94047e-05	ABCA7,ABCA9,ABCG1,ADD3,ANKH,ANO10,AQP10,AQP3,ATP11B,ATP1A4,ATP6V1E2,ATP7A,CLCA2,CLCN3,CLCN5,CP,CUTC,FXYD3,GNG11,HK2,LCN2,RUNX1,RYR2,SEH1L,SGK1,SLC12A6,SLC15A3,SLC22A4,SLC26A2,SLC27A4,SLC2A5,SLC2A8,SLC2A9,SLC31A1,SLC35B4,SLC3A2,SLC41A1,SLC47A1,SLC47A2,SLC6A2,SLC7A11,SLC7A8,SLCO2A1,SLCO4A1,TRPV1,TSC22D3
MyD88 dependent cascade initiated on endosome	85	14	16.47	3.95546e-05	DUSP6,FOS,IRAK2,IRF7,JUN,MAP3K8,MAPK3,MYD88,NOD2,PELI1,PELI2,RIPK2,RPS6KA2,SAA1
NCAM signaling for neurite out-growth	264	27	10.23	3.95546e-05	ANGPT1,ARRB1,BTC,COL9A3,CSF2,DUSP1,DUSP10,DUSP5,DUSP6,EGFR,FGFR1,HBEGF,LAT,MAPK3,PDGFA,PDGFB,PHB,PPP2R5B,PPP2R5C,PSMB10,PSMB2,PSMB8,PSMB9,PSMC3,PSMD10,PSME1,SPTBN5
Toll Like Receptor 7/8 (TLR7/8) Cascade	85	14	16.47	3.95546e-05	DUSP6,FOS,IRAK2,IRF7,JUN,MAP3K8,MAPK3,MYD88,NOD2,PELI1,PELI2,RIPK2,RPS6KA2,SAA1
CLEC7A (Dectin-1) signaling	99	15	15.15	5.22808e-05	CARD9,CCL17,IL1B,ITPR2,PPP3CB,PSMB10,PSMB2,PSMB8,PSMB9,PSMC3,PSMD10,PSME1,PYCARD,RELB,SYK
Signaling by FGFR2	316	30	9.49	5.26584e-05	ANGPT1,ARRB1,BTC,CSF2,DUSP1,DUSP10,DUSP5,DUSP6,EGFR,FGFBP1,FGFR1,HBEGF,ITPR2,LAT,MAPK3,MLST8,PDGFA,PDGFB,PHB,PPP2R5B,PPP2R5C,PSMB10,PSMB2,PSMB8,PSMB9,PSMC3,PSMD10,PSME1,SPTBN5,THEM4
Signaling by FGFR	317	30	9.46	5.54811e-05	ANGPT1,ARRB1,BTC,CSF2,DUSP1,DUSP10,DUSP5,DUSP6,EGFR,FGFBP1,FGFR1,HBEGF,ITPR2,LAT,MAPK3,MLST8,PDGFA,PDGFB,PHB,PPP2R5B,PPP2R5C,PSMB10,PSMB2,PSMB8,PSMB9,PSMC3,PSMD10,PSME1,SPTBN5,THEM4
Toll Like Receptor 9 (TLR9) Cascade	89	14	15.73	6.59365e-05	DUSP6,FOS,IRAK2,IRF7,JUN,MAP3K8,MAPK3,MYD88,NOD2,PELI1,PELI2,RIPK2,RPS6KA2,SAA1
DAP12 interactions	340	31	9.12	8.1377e-05	ANGPT1,ARRB1,BTC,CSF2,DUSP1,DUSP10,DUSP5,DUSP6,EGFR,FGFR1,HBEGF,ITPR2,LAT,MAPK3,MLST8,PDGFA,PDGFB,PHB,PPP2R5B,PPP2R5C,PSMB10,PSMB2,PSMB8,PSMB9,PSMC3,PSMD10,PSME1,SPTBN5,SYK,THEM4,VAV3
MHC class II antigen presentation	103	15	14.56	8.14991e-05	AP1S2,CTSA,CTSB,CTSC,CTSF,CTSH,CTSO,CTSV,DCTN3,HLA-DMA,HLA-DMB,HLA-DPA1,HLA-DQB1,KIFAP3,SEC13
Downstream signaling of activated FGFR1	310	29	9.35	9.15667e-05	ANGPT1,ARRB1,BTC,CSF2,DUSP1,DUSP10,DUSP5,DUSP6,EGFR,FGFR1,HBEGF,ITPR2,LAT,MAPK3,MLST8,PDGFA,PDGFB,PHB,PPP2R5B,PPP2R5C,PSMB10,PSMB2,PSMB8,PSMB9,PSMC3,PSMD10,PSME1,SPTBN5,THEM4
Downstream signaling of activated FGFR2	310	29	9.35	9.15667e-05	ANGPT1,ARRB1,BTC,CSF2,DUSP1,DUSP10,DUSP5,DUSP6,EGFR,FGFR1,HBEGF,ITPR2,LAT,MAPK3,MLST8,PDGFA,PDGFB,PHB,PPP2R5B,PPP2R5C,PSMB10,PSMB2,PSMB8,PSMB9,PSMC3,PSMD10,PSME1,SPTBN5,THEM4
Downstream signaling of activated FGFR3	310	29	9.35	9.15667e-05	ANGPT1,ARRB1,BTC,CSF2,DUSP1,DUSP10,DUSP5,DUSP6,EGFR,FGFR1,HBEGF,ITPR2,LAT,MAPK3,MLST8,PDGFA,PDGFB,PHB,PPP2R5B,PPP2R5C,PSMB10,PSMB2,PSMB8,PSMB9,PSMC3,PSMD10,PSME1,SPTBN5,THEM4
Downstream signaling of activated FGFR4	310	29	9.35	9.15667e-05	ANGPT1,ARRB1,BTC,CSF2,DUSP1,DUSP10,DUSP5,DUSP6,EGFR,FGFR1,HBEGF,ITPR2,LAT,MAPK3,MLST8,PDGFA,PDGFB,PHB,PPP2R5B,PPP2R5C,PSMB10,PSMB2,PSMB8,PSMB9,PSMC3,PSMD10,PSME1,SPTBN5,THEM4
Respiratory electron transport	93	14	15.05	0.000103523	CYC1,ETFDH,NDUFA10,NDUFA9,NDUFB6,NDUFS2,NDUFS7,SDHA,SDHB,SDHC,SDHD,SURF1,UQCR10,UQCRB
Signaling by FGFR3	313	29	9.27	0.000106805	ANGPT1,ARRB1,BTC,CSF2,DUSP1,DUSP10,DUSP5,DUSP6,EGFR,FGFR1,HBEGF,ITPR2,LAT,MAPK3,MLST8,PDGFA,PDGFB,PHB,PPP2R5B,PPP2R5C,PSMB10,PSMB2,PSMB8,PSMB9,PSMC3,PSMD10,PSME1,SPTBN5,THEM4
Signaling by FGFR4	313	29	9.27	0.000106805	ANGPT1,ARRB1,BTC,CSF2,DUSP1,DUSP10,DUSP5,DUSP6,EGFR,FGFR1,HBEGF,ITPR2,LAT,MAPK3,MLST8,PDGFA,PDGFB,PHB,PPP2R5B,PPP2R5C,PSMB10,PSMB2,PSMB8,PSMB9,PSMC3,PSMD10,PSME1,SPTBN5,THEM4
Signaling by FGFR1	314	29	9.24	0.000112376	ANGPT1,ARRB1,BTC,CSF2,DUSP1,DUSP10,DUSP5,DUSP6,EGFR,FGFR1,HBEGF,ITPR2,LAT,MAPK3,MLST8,PDGFA,PDGFB,PHB,PPP2R5B,PPP2R5C,PSMB10,PSMB2,PSMB8,PSMB9,PSMC3,PSMD10,PSME1,SPTBN5,THEM4
Diseases of signal transduction	267	26	9.74	0.000121959	BTC,EGFR,FGFR1,GAB2,HBEGF,HDAC9,HEY1,KAT2A,KREMEN1,MLST8,MYC,NAPEPLD,PDGFA,PDGFB,PPP2R5B,PPP2R5C,PSMB10,PSMB2,PSMB8,PSMB9,PSMC3,PSMD10,PSME1,RBP1,STAT1,STRA6
Generic Transcription Pathway	561	43	7.66	0.000128321	CDKN2B,CTGF,HELZ2,HIPK2,KAT2A,MED27,MED30,MLST8,MYC,NOTCH3,NR4A2,PPARD,PRDX2,PRDX5,PRKAG1,RRAGA,RRM2B,SERPINE1,SKI,SKIL,SURF1,THRA,ZNF10,ZNF141,ZNF195,ZNF254,ZNF26,ZNF273,ZNF354A,ZNF429,ZNF432,ZNF436,ZNF587,ZNF621,ZNF626,ZNF675,ZNF692,ZNF707,ZNF714,ZNF727,ZNF732,ZNF746,ZNF839
TRAF6 mediated induction of NFkB and MAP kinases upon TLR7/8 or 9 activation	83	13	15.66	0.000128321	DUSP6,FOS,IRAK2,JUN,MAP3K8,MAPK3,MYD88,NOD2,PELI1,PELI2,RIPK2,RPS6KA2,SAA1
Signaling by ERBB2	320	29	9.06	0.000154484	ANGPT1,ARRB1,BTC,CSF2,DUSP1,DUSP10,DUSP5,DUSP6,EGFR,FGFR1,HBEGF,ITPR2,LAT,MAPK3,MLST8,PDGFA,PDGFB,PHB,PPP2R5B,PPP2R5C,PSMB10,PSMB2,PSMB8,PSMB9,PSMC3,PSMD10,PSME1,SPTBN5,THEM4
NGF signalling via TRKA from the plasma membrane	355	31	8.73	0.000166456	ANGPT1,ARRB1,BTC,CSF2,DUSP1,DUSP10,DUSP5,DUSP6,EGFR,FGFR1,HBEGF,ITPR2,LAT,MAP2K5,MAPK3,MLST8,PDGFA,PDGFB,PHB,PPP2R5B,PPP2R5C,PSMB10,PSMB2,PSMB8,PSMB9,PSMC3,PSMD10,PSME1,RPS6KA2,SPTBN5,THEM4
Collagen formation	86	13	15.12	0.000184175	ADAMTS14,COL7A1,COL9A3,CTSB,CTSV,LAMA3,LAMC2,LOX,LOXL3,MMP13,MMP3,MMP7,PLOD2
Non-integrin membrane-ECM interactions	42	9	21.43	0.000189529	DAG1,ITGB5,LAMA3,LAMB2,LAMC2,PDGFA,PDGFB,THBS1,TNC
Signaling by ERBB4	311	28	9	0.000231651	ANGPT1,ARRB1,BTC,CSF2,DUSP1,DUSP10,DUSP5,DUSP6,EGFR,FGFR1,HBEGF,LAT,MAPK3,MLST8,PDGFA,PDGFB,PHB,PPP2R5B,PPP2R5C,PSMB10,PSMB2,PSMB8,PSMB9,PSMC3,PSMD10,PSME1,SPTBN5,THEM4
Cell Cycle	541	41	7.58	0.000246496	ANAPC1,BLZF1,BRE,CDKN2B,CDKN2C,CENPH,CEP164,CETN2,CKS1B,DCTN3,FAM175A,HIST1H2AB,HIST1H2AC,HIST1H4A,HIST2H2AC,MAPK3,MCM6,MYC,NINL,OFD1,POLD2,PPP1CB,PPP2R5B,PPP2R5C,PSMB10,PSMB2,PSMB8,PSMB9,PSMC3,PSMD10,PSME1,REC8,RPA4,RUVBL1,SEC13,SEH1L,SMC1A,STAG1,SUN2,TERT,TUBA1A
Assembly of collagen fibrils and other multimeric structures	54	10	18.52	0.000255124	COL7A1,CTSB,CTSV,LAMA3,LAMC2,LOX,LOXL3,MMP13,MMP3,MMP7
Vesicle-mediated transport	330	29	8.79	0.000256222	AP1S2,APOE,AREG,ARFGAP1,ARRB1,CHMP2A,CLINT1,COL7A1,CTSC,DAB2,DNASE2,FOLR1,GJB2,GJB4,HIP1R,KIFAP3,LMAN2,PRKAG1,RAB13,SAA1,SEC13,SEC22C,SNAPIN,SNX2,TMED10,TPD52,TPD52L1,TRAPPC6A,TRAPPC9
Integrin cell surface interactions	66	11	16.67	0.000288394	COL9A3,DAG1,ICAM1,ICAM4,ITGA5,ITGAE,ITGB5,ITGB6,ITGB7,THBS1,TNC
Cellular Senescence	160	18	11.25	0.000338104	ANAPC1,CDKN2B,CDKN2C,CXCL8,FOS,HIST1H1A,HIST1H1D,HIST1H1E,HIST1H2AB,HIST1H2AC,HIST1H4A,HIST2H2AC,HMGA2,IL1A,IL6,JUN,MAPK3,RPS6KA2
RHO GTPase Effectors	253	24	9.49	0.000347394	ACTB,CENPH,CYBA,DIAPH3,HIST1H2AB,HIST1H2AC,HIST1H4A,HIST2H2AC,IQGAP3,MAPK3,MYH14,MYL9,MYLK,NCF2,NOXA1,PPP1CB,PPP2R5B,PPP2R5C,RHPN1,RHPN2,SEC13,SEH1L,SRGAP2,TAX1BP3
Biological oxidations	191	20	10.47	0.000364087	ADH5,AKR1A1,AKR7A2,AKR7A3,ALDH3A1,CES1,CYP24A1,CYP2J2,CYP7B1,EPHX1,ESD,GGT1,GSTZ1,MAOA,MGST3,NNMT,OPLAH,PTGS1,SLC26A2,UGT1A6
RIG-I/MDA5 mediated induction of IFN-alpha/beta pathways	80	12	15	0.000372015	ATG5,CASP10,DDX58,DHX58,IFIH1,IRF7,ISG15,MYD88,SAA1,TANK,TNFAIP3,TRAF2
Fatty Acyl-CoA Biosynthesis	46	9	19.57	0.000374588	ACOT13,ACOT7,ACOT8,ACSF2,ELOVL1,ELOVL4,SLC25A1,TECR,THEM4
Smooth Muscle Contraction	27	7	25.93	0.000374731	ACTA2,CALD1,ITGB5,MYL9,MYLK,SORBS1,TPM2
Cell Cycle, Mitotic	446	35	7.85	0.000419237	ANAPC1,BLZF1,CDKN2B,CDKN2C,CENPH,CEP164,CETN2,CKS1B,DCTN3,HIST1H2AB,HIST1H2AC,HIST1H4A,HIST2H2AC,MAPK3,MCM6,MYC,NINL,OFD1,POLD2,PPP1CB,PPP2R5B,PPP2R5C,PSMB10,PSMB2,PSMB8,PSMB9,PSMC3,PSMD10,PSME1,RPA4,SEC13,SEH1L,SMC1A,STAG1,TUBA1A
Platelet activation, signaling and aggregation	228	22	9.65	0.000521782	ARRB1,CD9,CFD,CLU,CSF2,F2R,GAB2,GNG11,IGF2,ITPR2,LAMP2,LAT,MAPK3,MGLL,PDGFA,PDGFB,PROS1,SERPINE1,SYK,THBS1,VAV3,VEGFA
C-type lectin receptors (CLRs)	124	15	12.1	0.000579649	CARD9,CCL17,IL1B,ITPR2,PPP3CB,PSMB10,PSMB2,PSMB8,PSMB9,PSMC3,PSMD10,PSME1,PYCARD,RELB,SYK
L1CAM interactions	97	13	13.4	0.000584115	ANK1,ANK3,CD24,DLG3,EGFR,EPHB2,FGFR1,ITGA5,L1CAM,MAPK3,NFASC,RPS6KA2,SPTBN5
Lipid digestion, mobilization, and transport	60	10	16.67	0.000586317	ABCA1,ABCG1,APOE,FABP5,FABP6,LCAT,MGLL,PLTP,PPP1CA,PPP1CB
TRAF6 Mediated Induction of proinflammatory cytokines	72	11	15.28	0.0005967	DUSP6,FOS,IRAK2,JUN,MAP3K8,MAPK3,MYD88,NOD2,RIPK2,RPS6KA2,SAA1
Signaling by Rho GTPases	366	30	8.2	0.000607453	ACTB,ARHGDIA,CENPH,CYBA,DEPDC1B,DIAPH3,HIST1H2AB,HIST1H2AC,HIST1H4A,HIST2H2AC,HMHA1,IQGAP3,MAPK3,MYH14,MYL9,MYLK,NCF2,NOXA1,PPP1CB,PPP2R5B,PPP2R5C,RHPN1,RHPN2,SEC13,SEH1L,SRGAP2,STARD13,TAX1BP3,TRIO,VAV3
Collagen degradation	39	8	20.51	0.000630039	COL9A3,CTSB,MMP1,MMP10,MMP12,MMP13,MMP3,MMP7
Histidine, lysine, phenylalanine, tyrosine, proline and tryptophan catabolism	39	8	20.51	0.000630039	AASS,ASRGL1,CCBL2,FAH,GSTZ1,IDO1,IL4I1,KYNU
Antiviral mechanism by IFN-stimulated genes	73	11	15.07	0.000653234	DDX58,EIF2AK2,IFIT1,ISG15,KPNA7,MAPK3,MX1,MX2,SEH1L,STAT1,USP18
ISG15 antiviral mechanism	73	11	15.07	0.000653234	DDX58,EIF2AK2,IFIT1,ISG15,KPNA7,MAPK3,MX1,MX2,SEH1L,STAT1,USP18
Regulation of ornithine decarboxylase (ODC)	50	9	18	0.000670961	NQO1,ODC1,PSMB10,PSMB2,PSMB8,PSMB9,PSMC3,PSMD10,PSME1
Cell junction organization	86	12	13.95	0.000680372	ANG,CDH2,CLDN1,CLDN16,CLDN3,CLDN7,LAMA3,LAMC2,LIMS2,PARD6G,PVR,PVRL4
Nucleotide-binding domain, leucine rich repeat containing receptor (NLR) signaling pathways	51	9	17.65	0.000775683	BIRC3,CARD9,IRAK2,NLRP3,NOD2,PYCARD,RIPK2,TNFAIP3,TXNIP
Elastic fibre formation	41	8	19.51	0.000874397	BMP7,FBLN1,ITGA5,ITGB5,ITGB6,LOX,LOXL3,MFAP5
Antigen processing: Ubiquitination & Proteasome degradation	222	21	9.46	0.000894398	ANAPC1,ASB1,DET1,DTX3L,FBXO2,FBXO4,KLHL13,PSMB10,PSMB2,PSMB8,PSMB9,PSMC3,PSMD10,PSME1,RNF144B,SOCS1,SOCS3,SPSB2,UBE2E3,UBE2R2,VHL
Activation of Matrix Metalloproteinases	32	7	21.88	0.00105524	CTSV,MMP1,MMP10,MMP13,MMP24,MMP3,MMP7
Cholesterol biosynthesis	23	6	26.09	0.00107717	ARV1,HSD17B7,MSMO1,MVK,SC5D,TM7SF2
RAF-independent MAPK1/3 activation	23	6	26.09	0.00107717	DUSP1,DUSP10,DUSP5,DUSP6,IL6,MAPK3
Protein folding	54	9	16.67	0.00117165	ACTB,CCT5,FBXO4,KIFC3,NOP56,TBCE,TUBA1A,TUBA1C,TUBB3
COPII (Coat Protein 2) Mediated Vesicle Transport	66	10	15.15	0.00118464	AREG,COL7A1,CTSC,FOLR1,LMAN2,SEC13,SEC22C,TMED10,TRAPPC6A,TRAPPC9
Platelet degranulation	79	11	13.92	0.00124319	CD9,CFD,CLU,IGF2,LAMP2,PDGFA,PDGFB,PROS1,SERPINE1,THBS1,VEGFA
ECM proteoglycans	55	9	16.36	0.0013258	COL9A3,DAG1,ITGB5,ITGB6,LAMA3,LAMB2,LRP4,SERPINE1,TNC
SLC-mediated transmembrane transport	263	23	8.75	0.00134714	CP,HK2,RUNX1,SEH1L,SLC12A6,SLC15A3,SLC22A4,SLC26A2,SLC27A4,SLC2A5,SLC2A8,SLC2A9,SLC31A1,SLC35B4,SLC3A2,SLC41A1,SLC47A1,SLC47A2,SLC6A2,SLC7A11,SLC7A8,SLCO2A1,SLCO4A1
ER to Golgi Anterograde Transport	68	10	14.71	0.00148206	AREG,COL7A1,CTSC,FOLR1,LMAN2,SEC13,SEC22C,TMED10,TRAPPC6A,TRAPPC9
Visual phototransduction	95	12	12.63	0.00161808	AKR1B10,AKR1C1,AKR1C3,APOE,DHRS9,GUCA1B,LRP10,LRP8,NAPEPLD,PDE6A,RBP1,STRA6
Triglyceride Biosynthesis	69	10	14.49	0.00165193	ACOT13,ACOT7,ACOT8,ACSF2,ELOVL1,ELOVL4,GPAM,SLC25A1,TECR,THEM4
Degradation of beta-catenin by the destruction complex	82	11	13.41	0.00165506	PPP2R5B,PPP2R5C,PSMB10,PSMB2,PSMB8,PSMB9,PSMC3,PSMD10,PSME1,TLE1,TLE2
Post-translational modification: synthesis of GPI-anchored proteins	25	6	24	0.00165506	GPAA1,PIGF,PIGK,PIGO,PIGS,PIGU
Bile acid and bile salt metabolism	35	7	20	0.00174492	ACOT8,ACOX2,AKR1C1,AKR1C3,CH25H,CYP7B1,FABP6
Clathrin derived vesicle budding	70	10	14.29	0.00179544	AP1S2,ARRB1,CHMP2A,CLINT1,DNASE2,HIP1R,SNAPIN,SNX2,TPD52,TPD52L1
Metabolism of polyamines	83	11	13.25	0.00179544	MTAP,NQO1,ODC1,PSMB10,PSMB2,PSMB8,PSMB9,PSMC3,PSMD10,PSME1,SAT1
trans-Golgi Network Vesicle Budding	70	10	14.29	0.00179544	AP1S2,ARRB1,CHMP2A,CLINT1,DNASE2,HIP1R,SNAPIN,SNX2,TPD52,TPD52L1
Metabolism of carbohydrates	270	23	8.52	0.00183965	AKR1A1,ALDOC,B4GAT1,CEMIP,CHST11,CHST14,CRYL1,CSGALNACT1,CSPG4,ENO2,GALK1,GBE1,HK2,HS3ST3B1,PCK2,PGAM1,PGD,PGM1,SEH1L,SLC25A1,SLC25A11,SLC26A2,SLC2A5
Formation of the beta-catenin:TCF transactivating complex	58	9	15.52	0.00185135	HIST1H2AB,HIST1H2AC,HIST1H4A,HIST2H2AC,MYC,RUVBL1,TERT,TLE1,TLE2
Response to elevated platelet cytosolic Ca2+	84	11	13.1	0.00195763	CD9,CFD,CLU,IGF2,LAMP2,PDGFA,PDGFB,PROS1,SERPINE1,THBS1,VEGFA
Diseases associated with the TLR signaling cascade	26	6	23.08	0.0019639	LY96,MYD88,TICAM1,TLR2,TLR4,TLR5
Diseases of Immune System	26	6	23.08	0.0019639	LY96,MYD88,TICAM1,TLR2,TLR4,TLR5
Signaling by TGF-beta Receptor Complex	72	10	13.89	0.00217463	BAMBI,CDKN2B,MYC,PMEPA1,PPP1CA,PPP1CB,PPP1R15A,SERPINE1,SKI,SKIL
Cell surface interactions at the vascular wall	99	12	12.12	0.00217463	ANGPT1,CEACAM1,GRB14,ITGA5,L1CAM,MMP1,OLR1,PROS1,SLC3A2,SLC7A11,SLC7A8,THBD
Chaperonin-mediated protein folding	48	8	16.67	0.00229156	ACTB,CCT5,FBXO4,KIFC3,NOP56,TUBA1A,TUBA1C,TUBB3
MAP kinase activation in TLR cascade	60	9	15	0.00229807	DUSP6,FOS,IRAK2,JUN,MAP3K8,MAPK3,NOD2,RIPK2,RPS6KA2
Synthesis of bile acids and bile salts	27	6	22.22	0.00236992	ACOT8,ACOX2,AKR1C1,AKR1C3,CH25H,CYP7B1
Cell-cell junction organization	61	9	14.75	0.00255849	ANG,CDH2,CLDN1,CLDN16,CLDN3,CLDN7,PARD6G,PVR,PVRL4
Dectin-1 mediated noncanonical NF-kB signaling	61	9	14.75	0.00255849	CCL17,PSMB10,PSMB2,PSMB8,PSMB9,PSMC3,PSMD10,PSME1,RELB
Cross-presentation of soluble exogenous antigens (endosomes)	49	8	16.33	0.00256924	MRC2,PSMB10,PSMB2,PSMB8,PSMB9,PSMC3,PSMD10,PSME1
Cell-Cell communication	131	14	10.69	0.00266355	ANG,CDH2,CLDN1,CLDN16,CLDN3,CLDN7,FYB,LAMA3,LAMC2,LIMS2,NCK2,PARD6G,PVR,PVRL4
Detoxification of Reactive Oxygen Species	28	6	21.43	0.0028336	ATP7A,CAT,PRDX2,PRDX3,PRDX5,SOD2
Asymmetric localization of PCP proteins	63	9	14.29	0.00318456	PSMB10,PSMB2,PSMB8,PSMB9,PSMC3,PSMD10,PSME1,VANGL2,WNT5A
Host Interactions of HIV factors	135	14	10.37	0.00353898	AP1S2,APOBEC3G,HLA-A,PSMB10,PSMB2,PSMB8,PSMB9,PSMC3,PSMD10,PSME1,RAN,SEH1L,SLC25A5,SLC25A6
ER-Phagosome pathway	64	9	14.06	0.0035397	HLA-A,HLA-F,PSMB10,PSMB2,PSMB8,PSMB9,PSMC3,PSMD10,PSME1
TCR signaling	120	13	10.83	0.0035414	FYB,HLA-DPA1,HLA-DQB1,LAT,PAG1,PSMB10,PSMB2,PSMB8,PSMB9,PSMC3,PSMD10,PSME1,RIPK2
Negative regulation of MAPK pathway	40	7	17.5	0.00355888	DUSP1,DUSP10,DUSP5,DUSP6,MAPK3,PPP2R5B,PPP2R5C
Cyclin E associated events during G1/S transition	65	9	13.85	0.00390308	CKS1B,MYC,PSMB10,PSMB2,PSMB8,PSMB9,PSMC3,PSMD10,PSME1
Arachidonic acid metabolism	53	8	15.09	0.00417244	AKR1C3,CBR1,CYP2J2,GGT1,GPX4,PTGR1,PTGS1,PTGS2
MAPK6/MAPK4 signaling	93	11	11.83	0.00417244	HSPB1,JUN,MMP10,MYC,PSMB10,PSMB2,PSMB8,PSMB9,PSMC3,PSMD10,PSME1
Cyclin A:Cdk2-associated events at S phase entry	66	9	13.64	0.00429461	CKS1B,MYC,PSMB10,PSMB2,PSMB8,PSMB9,PSMC3,PSMD10,PSME1
AUF1 (hnRNP D0) binds and destabilizes mRNA	54	8	14.81	0.00458326	HSPB1,PSMB10,PSMB2,PSMB8,PSMB9,PSMC3,PSMD10,PSME1
Golgi Associated Vesicle Biogenesis	54	8	14.81	0.00458326	AP1S2,ARRB1,CLINT1,HIP1R,SNAPIN,SNX2,TPD52,TPD52L1
Retinoid metabolism and transport	42	7	16.67	0.00458326	AKR1B10,AKR1C1,AKR1C3,APOE,LRP10,LRP8,RBP1
Signal transduction by L1	21	5	23.81	0.00458326	EGFR,FGFR1,ITGA5,L1CAM,MAPK3
Vif-mediated degradation of APOBEC3G	54	8	14.81	0.00458326	APOBEC3G,PSMB10,PSMB2,PSMB8,PSMB9,PSMC3,PSMD10,PSME1
Gluconeogenesis	31	6	19.35	0.00459014	ALDOC,ENO2,PCK2,PGAM1,SLC25A1,SLC25A11
NOD1/2 Signaling Pathway	31	6	19.35	0.00459014	BIRC3,CARD9,IRAK2,NOD2,RIPK2,TNFAIP3
S Phase	125	13	10.4	0.00483472	CKS1B,MCM6,MYC,POLD2,PSMB10,PSMB2,PSMB8,PSMB9,PSMC3,PSMD10,PSME1,SMC1A,STAG1
TRAF6 mediated IRF7 activation	32	6	18.75	0.00540922	DDX58,IFIH1,IRF7,MYD88,TANK,TRAF2
SCF(Skp2)-mediated degradation of p27/p21	56	8	14.29	0.00567954	CKS1B,PSMB10,PSMB2,PSMB8,PSMB9,PSMC3,PSMD10,PSME1
Cargo concentration in the ER	33	6	18.18	0.00630123	AREG,COL7A1,CTSC,FOLR1,LMAN2,TMED10
Meiotic synapsis	57	8	14.04	0.00630123	HIST1H2AB,HIST1H2AC,HIST1H4A,HIST2H2AC,REC8,SMC1A,STAG1,SUN2
Separation of Sister Chromatids	161	15	9.32	0.00630123	ANAPC1,CENPH,PPP2R5B,PPP2R5C,PSMB10,PSMB2,PSMB8,PSMB9,PSMC3,PSMD10,PSME1,SEC13,SEH1L,SMC1A,STAG1
RMTs methylate histone arginines	45	7	15.56	0.00665185	DNMT3A,HIST1H2AB,HIST1H2AC,HIST1H2AH,HIST1H4A,HIST2H2AC,PRMT5
Regulation of Complement cascade	23	5	21.74	0.00670569	C3,CD55,CFB,CFHR3,PROS1
M Phase	266	21	7.89	0.00684005	ANAPC1,BLZF1,CENPH,HIST1H2AB,HIST1H2AC,HIST1H4A,HIST2H2AC,MAPK3,PPP2R5B,PPP2R5C,PSMB10,PSMB2,PSMB8,PSMB9,PSMC3,PSMD10,PSME1,SEC13,SEH1L,SMC1A,STAG1
NIK-->noncanonical NF-kB signaling	58	8	13.79	0.00687417	PSMB10,PSMB2,PSMB8,PSMB9,PSMC3,PSMD10,PSME1,RELB
Transport of glucose and other sugars, bile salts and organic acids, metal ions and amine compounds	100	11	11	0.00687417	CP,RUNX1,SLC22A4,SLC2A5,SLC2A8,SLC2A9,SLC31A1,SLC41A1,SLC47A1,SLC47A2,SLC6A2
Signaling by the B Cell Receptor (BCR)	214	18	8.41	0.00703308	BTC,EGFR,FGFR1,HBEGF,ITPR2,MLST8,PDGFA,PDGFB,PSMB10,PSMB2,PSMB8,PSMB9,PSMC3,PSMD10,PSME1,SH3KBP1,SYK,THEM4
Regulation of mRNA stability by proteins that bind AU-rich elements	86	10	11.63	0.00717574	HSPB1,PSMB10,PSMB2,PSMB8,PSMB9,PSMC3,PSMD10,PSME1,ZFP36,ZFP36L1
DNA Damage/Telomere Stress Induced Senescence	59	8	13.56	0.00757375	HIST1H1A,HIST1H1D,HIST1H1E,HIST1H2AB,HIST1H2AC,HIST1H4A,HIST2H2AC,HMGA2
Pyruvate metabolism	24	5	20.83	0.0078434	MPC2,PDHB,PDK1,PDK3,PPARD
Synthesis of bile acids and bile salts via 7alpha-hydroxycholesterol	24	5	20.83	0.0078434	ACOT8,ACOX2,AKR1C1,AKR1C3,CYP7B1
TRAF6 mediated NF-kB activation	24	5	20.83	0.0078434	DDX58,IFIH1,MYD88,SAA1,TRAF2
Infectious disease	402	28	6.97	0.00823556	ANTXR1,ANTXR2,AP1S2,APOBEC3G,CD9,CHMP2A,EIF2AK2,GTF2E2,HBEGF,HLA-A,ISG15,KPNA7,PSMB10,PSMB2,PSMB8,PSMB9,PSMC3,PSMD10,PSME1,RAN,RPL22,RPL27A,RPLP0,SEH1L,SLC25A5,SLC25A6,STX1A,TAF9B
Autodegradation of Cdh1 by Cdh1:APC/C	60	8	13.33	0.00824434	ANAPC1,PSMB10,PSMB2,PSMB8,PSMB9,PSMC3,PSMD10,PSME1
SUMO E3 ligases SUMOylate target proteins	74	9	12.16	0.00844578	CETN2,EID3,NSMCE1,PML,SEH1L,SMC1A,SP100,STAG1,SUMO3
SUMOylation of DNA damage response and repair proteins	74	9	12.16	0.00844578	CETN2,EID3,NSMCE1,PML,SEH1L,SMC1A,SP100,STAG1,SUMO3
Mitotic G1-G1/S phases	135	13	9.63	0.00874995	CDKN2B,CDKN2C,CKS1B,MCM6,MYC,PSMB10,PSMB2,PSMB8,PSMB9,PSMC3,PSMD10,PSME1,RPA4
Basigin interactions	25	5	20	0.00913913	L1CAM,MMP1,SLC3A2,SLC7A11,SLC7A8
Glucose metabolism	75	9	12	0.00913913	ALDOC,ENO2,GBE1,HK2,PCK2,PGAM1,PGM1,SLC25A1,SLC25A11
Glutathione conjugation	36	6	16.67	0.00913913	AKR1A1,ESD,GGT1,GSTZ1,MGST3,OPLAH
Metabolism of vitamins and cofactors	90	10	11.11	0.00944269	ACP5,DHFRL1,HLCS,MMAB,NAPRT,NMNAT2,NMNAT3,PCCA,PCCB,PTGS2
Metabolism of water-soluble vitamins and cofactors	90	10	11.11	0.00944269	ACP5,DHFRL1,HLCS,MMAB,NAPRT,NMNAT2,NMNAT3,PCCA,PCCB,PTGS2
Downstream signaling events of B Cell Receptor (BCR)	170	15	8.82	0.00965413	BTC,EGFR,FGFR1,HBEGF,MLST8,PDGFA,PDGFB,PSMB10,PSMB2,PSMB8,PSMB9,PSMC3,PSMD10,PSME1,THEM4
Regulation of activated PAK-2p34 by proteasome mediated degradation	49	7	14.29	0.00990181	PSMB10,PSMB2,PSMB8,PSMB9,PSMC3,PSMD10,PSME1
Downregulation of TGF-beta receptor signaling	26	5	19.23	0.0105152	BAMBI,PMEPA1,PPP1CA,PPP1CB,PPP1R15A
Mitotic Anaphase	172	15	8.72	0.0105152	ANAPC1,CENPH,PPP2R5B,PPP2R5C,PSMB10,PSMB2,PSMB8,PSMB9,PSMC3,PSMD10,PSME1,SEC13,SEH1L,SMC1A,STAG1
Muscle contraction	63	8	12.7	0.0105152	ACTA2,CALD1,ITGB5,MYL9,MYLK,SORBS1,TPM2,VIM
Prefoldin mediated transfer of substrate to CCT/TriC	26	5	19.23	0.0105152	ACTB,CCT5,TUBA1A,TUBA1C,TUBB3
TAK1 activates NFkB by phosphorylation and activation of IKKs complex	26	5	19.23	0.0105152	IRAK2,MYD88,NOD2,RIPK2,SAA1
CDK-mediated phosphorylation and removal of Cdc6	50	7	14	0.0106932	PSMB10,PSMB2,PSMB8,PSMB9,PSMC3,PSMD10,PSME1
Regulation of Apoptosis	50	7	14	0.0106932	PSMB10,PSMB2,PSMB8,PSMB9,PSMC3,PSMD10,PSME1
Ubiquitin-dependent degradation of Cyclin D	50	7	14	0.0106932	PSMB10,PSMB2,PSMB8,PSMB9,PSMC3,PSMD10,PSME1
Ubiquitin-dependent degradation of Cyclin D1	50	7	14	0.0106932	PSMB10,PSMB2,PSMB8,PSMB9,PSMC3,PSMD10,PSME1
Mitotic Metaphase and Anaphase	173	15	8.67	0.0108639	ANAPC1,CENPH,PPP2R5B,PPP2R5C,PSMB10,PSMB2,PSMB8,PSMB9,PSMC3,PSMD10,PSME1,SEC13,SEH1L,SMC1A,STAG1
APC/C:Cdc20 mediated degradation of Securin	64	8	12.5	0.0113125	ANAPC1,PSMB10,PSMB2,PSMB8,PSMB9,PSMC3,PSMD10,PSME1
Autodegradation of the E3 ubiquitin ligase COP1	51	7	13.73	0.0117401	PSMB10,PSMB2,PSMB8,PSMB9,PSMC3,PSMD10,PSME1
Death Receptor Signalling	51	7	13.73	0.0117401	BIRC3,CASP10,CFLAR,TNF,TNFAIP3,TNFSF10,TRAF2
G1/S Transition	109	11	10.09	0.0117401	CKS1B,MCM6,MYC,PSMB10,PSMB2,PSMB8,PSMB9,PSMC3,PSMD10,PSME1,RPA4
Cooperation of Prefoldin and TriC/CCT in actin and tubulin folding	27	5	18.52	0.0119097	ACTB,CCT5,TUBA1A,TUBA1C,TUBB3
SUMOylation	79	9	11.39	0.0119097	CETN2,EID3,NSMCE1,PML,SEH1L,SMC1A,SP100,STAG1,SUMO3
EPH-Ephrin signaling	95	10	10.53	0.0124632	ACTB,ARHGEF28,EPHA1,EPHA4,EPHB2,MYH14,MYL9,NCK2,VAV3,VEGFA
Formation of Fibrin Clot (Clotting Cascade)	39	6	15.38	0.0124632	F2R,F3,PROS1,SERPINE2,TFPI,THBD
Mitochondrial protein import	52	7	13.46	0.0124632	ATP5A1,ATP5B,ATP5G1,COQ2,CYC1,SLC25A6,TOMM40
O-glycosylation of TSR domain-containing proteins	39	6	15.38	0.0124632	ADAMTS1,ADAMTS14,ADAMTS6,SPON2,THBS1,THBS2
Stabilization of p53	52	7	13.46	0.0124632	PSMB10,PSMB2,PSMB8,PSMB9,PSMC3,PSMD10,PSME1
Ubiquitin Mediated Degradation of Phosphorylated Cdc25A	52	7	13.46	0.0124632	PSMB10,PSMB2,PSMB8,PSMB9,PSMC3,PSMD10,PSME1
Vpu mediated degradation of CD4	52	7	13.46	0.0124632	PSMB10,PSMB2,PSMB8,PSMB9,PSMC3,PSMD10,PSME1
mTOR signalling	39	6	15.38	0.0124632	EEF2K,EIF4B,MLST8,PRKAG1,RRAGA,STRADB
p53-Independent DNA Damage Response	52	7	13.46	0.0124632	PSMB10,PSMB2,PSMB8,PSMB9,PSMC3,PSMD10,PSME1
p53-Independent G1/S DNA damage checkpoint	52	7	13.46	0.0124632	PSMB10,PSMB2,PSMB8,PSMB9,PSMC3,PSMD10,PSME1
Beta-catenin independent WNT signaling	144	13	9.03	0.0132118	GNG11,ITPR2,PDE6A,PPP3CB,PSMB10,PSMB2,PSMB8,PSMB9,PSMC3,PSMD10,PSME1,VANGL2,WNT5A
Glycerophospholipid biosynthesis	96	10	10.42	0.0132933	CEPT1,CHPT1,CPNE7,GPAM,HADHA,MBOAT1,MGLL,PCYT2,PEMT,PISD
PKB-mediated events	40	6	15	0.0136186	EEF2K,EIF4B,MLST8,PRKAG1,RRAGA,STRADB
Assembly of the pre-replicative complex	67	8	11.94	0.0138523	MCM6,PSMB10,PSMB2,PSMB8,PSMB9,PSMC3,PSMD10,PSME1
Biosynthesis of the N-glycan precursor (dolichol lipid-linked oligosaccharide, LLO) and transfer to a nascent protein	67	8	11.94	0.0138523	ALG13,ALG6,CTSA,GFPT2,GMPPA,GMPPB,ST6GALNAC1,ST6GALNAC2
DNA Replication Pre-Initiation	82	9	10.98	0.0142526	MCM6,PSMB10,PSMB2,PSMB8,PSMB9,PSMC3,PSMD10,PSME1,RPA4
M/G1 Transition	82	9	10.98	0.0142526	MCM6,PSMB10,PSMB2,PSMB8,PSMB9,PSMC3,PSMD10,PSME1,RPA4
Phospholipid metabolism	146	13	8.9	0.0144409	CEPT1,CHPT1,CPNE7,GPAM,HADHA,INPPL1,MBOAT1,MGLL,MTMR2,PCYT2,PEMT,PI4K2B,PISD
Degradation of AXIN	54	7	12.96	0.0148279	PSMB10,PSMB2,PSMB8,PSMB9,PSMC3,PSMD10,PSME1
SCF-beta-TrCP mediated degradation of Emi1	54	7	12.96	0.0148279	PSMB10,PSMB2,PSMB8,PSMB9,PSMC3,PSMD10,PSME1
Interaction between L1 and Ankyrins	29	5	17.24	0.0150791	ANK1,ANK3,L1CAM,NFASC,SPTBN5
APC/C:Cdh1 mediated degradation of Cdc20 and other APC/C:Cdh1 targeted proteins in late mitosis/early G1	69	8	11.59	0.0160552	ANAPC1,PSMB10,PSMB2,PSMB8,PSMB9,PSMC3,PSMD10,PSME1
Cdc20:Phospho-APC/C mediated degradation of Cyclin A	69	8	11.59	0.0160552	ANAPC1,PSMB10,PSMB2,PSMB8,PSMB9,PSMC3,PSMD10,PSME1
Hh mutants abrogate ligand secretion	55	7	12.73	0.0160552	PSMB10,PSMB2,PSMB8,PSMB9,PSMC3,PSMD10,PSME1
Hh mutants that don't undergo autocatalytic processing are degraded by ERAD	55	7	12.73	0.0160552	PSMB10,PSMB2,PSMB8,PSMB9,PSMC3,PSMD10,PSME1
Regulation of cholesterol biosynthesis by SREBP (SREBF)	55	7	12.73	0.0160552	GPAM,HELZ2,INSIG1,MVK,RAN,SC5D,TM7SF2
APC:Cdc20 mediated degradation of cell cycle proteins prior to satisfation of the cell cycle checkpoint	70	8	11.43	0.0167726	ANAPC1,PSMB10,PSMB2,PSMB8,PSMB9,PSMC3,PSMD10,PSME1
Lipoprotein metabolism	30	5	16.67	0.0167726	ABCA1,ABCG1,APOE,LCAT,PLTP
MAPK targets/ Nuclear events mediated by MAP kinases	30	5	16.67	0.0167726	DUSP6,FOS,JUN,MAPK3,RPS6KA2
Molecules associated with elastic fibres	30	5	16.67	0.0167726	BMP7,FBLN1,ITGB5,ITGB6,MFAP5
Orc1 removal from chromatin	70	8	11.43	0.0167726	MCM6,PSMB10,PSMB2,PSMB8,PSMB9,PSMC3,PSMD10,PSME1
RNA Polymerase I Promoter Opening	30	5	16.67	0.0167726	HIST1H2AB,HIST1H2AC,HIST1H4A,HIST2H2AC,MAPK3
RNA Polymerase I, RNA Polymerase III, and Mitochondrial Transcription	116	11	9.48	0.0167726	GATAD2A,HIST1H2AB,HIST1H2AC,HIST1H4A,HIST2H2AC,KAT2A,MAPK3,POLR3GL,RRN3,SNAPC4,SNAPC5
Switching of origins to a post-replicative state	70	8	11.43	0.0167726	MCM6,PSMB10,PSMB2,PSMB8,PSMB9,PSMC3,PSMD10,PSME1
Tight junction interactions	30	5	16.67	0.0167726	CLDN1,CLDN16,CLDN3,CLDN7,PARD6G
Degradation of DVL	56	7	12.5	0.0170905	PSMB10,PSMB2,PSMB8,PSMB9,PSMC3,PSMD10,PSME1
Downstream TCR signaling	101	10	9.9	0.0173074	HLA-DPA1,HLA-DQB1,PSMB10,PSMB2,PSMB8,PSMB9,PSMC3,PSMD10,PSME1,RIPK2
p53-Dependent G1 DNA Damage Response	57	7	12.28	0.0186405	PSMB10,PSMB2,PSMB8,PSMB9,PSMC3,PSMD10,PSME1
p53-Dependent G1/S DNA damage checkpoint	57	7	12.28	0.0186405	PSMB10,PSMB2,PSMB8,PSMB9,PSMC3,PSMD10,PSME1
APC/C:Cdc20 mediated degradation of mitotic proteins	72	8	11.11	0.0194485	ANAPC1,PSMB10,PSMB2,PSMB8,PSMB9,PSMC3,PSMD10,PSME1
Removal of licensing factors from origins	72	8	11.11	0.0194485	MCM6,PSMB10,PSMB2,PSMB8,PSMB9,PSMC3,PSMD10,PSME1
CDT1 association with the CDC6:ORC:origin complex	58	7	12.07	0.0202849	PSMB10,PSMB2,PSMB8,PSMB9,PSMC3,PSMD10,PSME1
Phase 1 - Functionalization of compounds	88	9	10.23	0.0205292	ADH5,ALDH3A1,CES1,CYP24A1,CYP2J2,CYP7B1,EPHX1,MAOA,PTGS1
O-linked glycosylation	104	10	9.62	0.0206815	ADAMTS1,ADAMTS14,ADAMTS6,GALNT14,GALNT18,MUC1,SPON2,ST6GALNAC2,THBS1,THBS2
Activation of APC/C and APC/C:Cdc20 mediated degradation of mitotic proteins	73	8	10.96	0.0208176	ANAPC1,PSMB10,PSMB2,PSMB8,PSMB9,PSMC3,PSMD10,PSME1
DNA methylation	32	5	15.62	0.0210876	DNMT3A,HIST1H2AB,HIST1H2AC,HIST1H4A,HIST2H2AC
TGF-beta receptor signaling activates SMADs	32	5	15.62	0.0210876	BAMBI,PMEPA1,PPP1CA,PPP1CB,PPP1R15A
Organelle biogenesis and maintenance	322	22	6.83	0.0214285	ARL3,ATP5B,B9D1,BBS9,CCT5,CEP164,CETN2,DCTN3,HELZ2,IFT140,KIFAP3,MRPL23,MRPL43,MRPS14,MRPS18B,MRPS25,MRPS28,NINL,OFD1,PKD1,PRKAG1,TUBA1A
Degradation of GLI1 by the proteasome	59	7	11.86	0.0215129	PSMB10,PSMB2,PSMB8,PSMB9,PSMC3,PSMD10,PSME1
Degradation of GLI2 by the proteasome	59	7	11.86	0.0215129	PSMB10,PSMB2,PSMB8,PSMB9,PSMC3,PSMD10,PSME1
G alpha (q) signalling events	191	15	7.85	0.0215129	ADRA1B,EDN1,EDN2,F2R,GAST,GNG11,GPR68,ITPR2,LPAR6,MGLL,NPFF,OXTR,P2RY6,SAA1,TRIO
GLI3 is processed to GLI3R by the proteasome	59	7	11.86	0.0215129	PSMB10,PSMB2,PSMB8,PSMB9,PSMC3,PSMD10,PSME1
HIV Infection	228	17	7.46	0.0218677	AP1S2,APOBEC3G,CHMP2A,GTF2E2,HLA-A,PSMB10,PSMB2,PSMB8,PSMB9,PSMC3,PSMD10,PSME1,RAN,SEH1L,SLC25A5,SLC25A6,TAF9B
Aflatoxin activation and detoxification	21	4	19.05	0.0219744	AKR7A2,AKR7A3,GGT1,MGST3
Peroxisomal lipid metabolism	21	4	19.05	0.0219744	ACOT8,ACOX2,AGPS,IDH1
RHO GTPases activate PAKs	21	4	19.05	0.0219744	MYH14,MYL9,MYLK,PPP1CB
RIP-mediated NFkB activation via ZBP1	21	4	19.05	0.0219744	MYD88,SAA1,TICAM1,ZBP1
Regulation of Insulin-like Growth Factor (IGF) transport and uptake by Insulin-like Growth Factor Binding Proteins (IGFBPs)	21	4	19.05	0.0219744	IGF2,IGFBP3,IGFBP6,MMP1
Signaling by NOTCH	122	11	9.02	0.0219744	ARRB1,HDAC9,HEY1,JUN,KAT2A,MDK,MYC,NOTCH3,POFUT1,TLE1,TLE2
DNA Replication	106	10	9.43	0.0222839	MCM6,POLD2,PSMB10,PSMB2,PSMB8,PSMB9,PSMC3,PSMD10,PSME1,RPA4
G1/S DNA Damage Checkpoints	60	7	11.67	0.0225814	PSMB10,PSMB2,PSMB8,PSMB9,PSMC3,PSMD10,PSME1
HDACs deacetylate histones	60	7	11.67	0.0225814	GATAD2A,HIST1H2AB,HIST1H2AC,HIST1H2AH,HIST1H4A,HIST2H2AC,SAP30
RHO GTPases activate PKNs	60	7	11.67	0.0225814	HIST1H2AB,HIST1H2AC,HIST1H4A,HIST2H2AC,MYH14,MYL9,PPP1CB
Telomere Maintenance	60	7	11.67	0.0225814	HIST1H2AB,HIST1H2AC,HIST1H4A,HIST2H2AC,POLD2,RUVBL1,TERT
Purine metabolism	33	5	15.15	0.0226237	ADA,ADSL,CAT,NT5C2,XDH
Regulation of DNA replication	75	8	10.67	0.0227177	MCM6,PSMB10,PSMB2,PSMB8,PSMB9,PSMC3,PSMD10,PSME1
Oxidative Stress Induced Senescence	91	9	9.89	0.0233266	CDKN2B,CDKN2C,FOS,HIST1H2AB,HIST1H2AC,HIST1H4A,HIST2H2AC,JUN,MAPK3
PCP/CE pathway	91	9	9.89	0.0233266	PSMB10,PSMB2,PSMB8,PSMB9,PSMC3,PSMD10,PSME1,VANGL2,WNT5A
NOTCH1 Intracellular Domain Regulates Transcription	47	6	12.77	0.0247133	HDAC9,HEY1,KAT2A,MYC,TLE1,TLE2
Common Pathway of Fibrin Clot Formation	22	4	18.18	0.0248576	F2R,PROS1,SERPINE2,THBD
RA biosynthesis pathway	22	4	18.18	0.0248576	AKR1C3,ALDH1A3,DHRS4,DHRS9
The canonical retinoid cycle in rods (twilight vision)	22	4	18.18	0.0248576	DHRS9,NAPEPLD,RBP1,STRA6
mTORC1-mediated signalling	22	4	18.18	0.0248576	EEF2K,EIF4B,MLST8,RRAGA
EPHA-mediated growth cone collapse	34	5	14.71	0.0248635	EPHA1,EPHA4,MYH14,MYL9,VEGFA
Negative regulators of RIG-I/MDA5 signaling	34	5	14.71	0.0248635	ATG5,DDX58,IFIH1,ISG15,TNFAIP3
Complement cascade	77	8	10.39	0.0254768	C1R,C1S,C3,CD55,CFB,CFD,CFHR3,PROS1
RNA Polymerase I Promoter Clearance	77	8	10.39	0.0254768	GATAD2A,HIST1H2AB,HIST1H2AC,HIST1H4A,HIST2H2AC,KAT2A,MAPK3,RRN3
Regulation of APC/C activators between G1/S and early anaphase	77	8	10.39	0.0254768	ANAPC1,PSMB10,PSMB2,PSMB8,PSMB9,PSMC3,PSMD10,PSME1
Sphingolipid de novo biosynthesis	35	5	14.29	0.0277443	ALDH3A2,FA2H,PPAP2A,SPTLC3,VAPA
Branched-chain amino acid catabolism	23	4	17.39	0.0285338	ACADSB,ACAT1,BBOX1,DBT
PI3K Cascade	79	8	10.13	0.0292618	EEF2K,EIF4B,FGFR1,MLST8,PRKAG1,RRAGA,STRADB,THEM4
Hedgehog ligand biogenesis	64	7	10.94	0.0300127	PSMB10,PSMB2,PSMB8,PSMB9,PSMC3,PSMD10,PSME1
Cellular response to heat stress	96	9	9.38	0.0309413	C11orf73,DNAJB6,DNAJC2,EEF1A1,HSBP1,MAPK3,MLST8,SEH1L,TNFRSF21
Phase II conjugation	96	9	9.38	0.0309413	AKR1A1,ESD,GGT1,GSTZ1,MGST3,NNMT,OPLAH,SLC26A2,UGT1A6
RNA Polymerase I Transcription	80	8	10	0.0310495	GATAD2A,HIST1H2AB,HIST1H2AC,HIST1H4A,HIST2H2AC,KAT2A,MAPK3,RRN3
DARPP-32 events	24	4	16.67	0.0323854	PDE4A,PDE4D,PPP1CA,PPP3CB
Growth hormone receptor signaling	24	4	16.67	0.0323854	MAPK3,SOCS1,SOCS3,STAT1
IKK complex recruitment mediated by RIP1	24	4	16.67	0.0323854	BIRC3,LY96,TICAM1,TLR4
Activation of NF-kappaB in B cells	66	7	10.61	0.0344516	PSMB10,PSMB2,PSMB8,PSMB9,PSMC3,PSMD10,PSME1
Synthesis of DNA	98	9	9.18	0.0344516	MCM6,POLD2,PSMB10,PSMB2,PSMB8,PSMB9,PSMC3,PSMD10,PSME1
Metabolism of nucleotides	82	8	9.76	0.0350509	ADA,ADSL,CAT,CDA,DPYD,NT5C2,RRM2B,XDH
Activation of BH3-only proteins	25	4	16	0.0361481	BBC3,BCL2L11,BID,PMAIP1
Apoptotic execution phase	52	6	11.54	0.0361481	CASP6,DBNL,HIST1H1A,HIST1H1D,HIST1H1E,VIM
Deposition of new CENPA-containing nucleosomes at the centromere	52	6	11.54	0.0361481	CENPH,HIST1H2AB,HIST1H2AC,HIST1H4A,HIST2H2AC,RUVBL1
Hedgehog 'off' state	99	9	9.09	0.0361481	IFT140,OFD1,PSMB10,PSMB2,PSMB8,PSMB9,PSMC3,PSMD10,PSME1
Nucleosome assembly	52	6	11.54	0.0361481	CENPH,HIST1H2AB,HIST1H2AC,HIST1H4A,HIST2H2AC,RUVBL1
Regulation of IFNA signaling	25	4	16	0.0361481	SOCS1,SOCS3,STAT1,USP18
Regulation of RAS by GAPs	67	7	10.45	0.0361481	PSMB10,PSMB2,PSMB8,PSMB9,PSMC3,PSMD10,PSME1
Synthesis of substrates in N-glycan biosythesis	52	6	11.54	0.0361481	CTSA,GFPT2,GMPPA,GMPPB,ST6GALNAC1,ST6GALNAC2
TNFs bind their physiological receptors	25	4	16	0.0361481	CD70,TNFRSF11B,TNFRSF25,TNFSF15
APC/C-mediated degradation of cell cycle proteins	83	8	9.64	0.036286	ANAPC1,PSMB10,PSMB2,PSMB8,PSMB9,PSMC3,PSMD10,PSME1
Regulation of mitotic cell cycle	83	8	9.64	0.036286	ANAPC1,PSMB10,PSMB2,PSMB8,PSMB9,PSMC3,PSMD10,PSME1
TNFR1-induced NFkappaB signaling pathway	26	4	15.38	0.04072	BIRC3,TNF,TNFAIP3,TRAF2
WNT ligand biogenesis and trafficking	26	4	15.38	0.04072	VPS29,WLS,WNT5A,WNT7B
ZBP1(DAI) mediated induction of type I IFNs	26	4	15.38	0.04072	MYD88,SAA1,TICAM1,ZBP1
Hedgehog 'on' state	85	8	9.41	0.0408106	ARRB1,PSMB10,PSMB2,PSMB8,PSMB9,PSMC3,PSMD10,PSME1
Meiosis	85	8	9.41	0.0408106	HIST1H2AB,HIST1H2AC,HIST1H4A,HIST2H2AC,REC8,SMC1A,STAG1,SUN2
PRC2 methylates histones and DNA	40	5	12.5	0.0438256	DNMT3A,HIST1H2AB,HIST1H2AC,HIST1H4A,HIST2H2AC
Uptake and actions of bacterial toxins	40	5	12.5	0.0438256	ANTXR1,ANTXR2,CD9,HBEGF,STX1A
EGFR downregulation	27	4	14.81	0.0456979	EGFR,PTPRK,SH3KBP1,SPRY1
Chromosome Maintenance	87	8	9.2	0.0458252	CENPH,HIST1H2AB,HIST1H2AC,HIST1H4A,HIST2H2AC,POLD2,RUVBL1,TERT
GAB1 signalosome	104	9	8.65	0.0460138	BTC,EGFR,FGFR1,HBEGF,MLST8,PAG1,PDGFA,PDGFB,THEM4
Signaling by NOTCH1	72	7	9.72	0.0498237	ARRB1,HDAC9,HEY1,KAT2A,MYC,TLE1,TLE2
Ion channel transport	197	14	7.11	0.0501172	ANO10,ATP11B,ATP1A4,ATP6V1E2,ATP7A,CLCA2,CLCN3,CLCN5,CUTC,FXYD3,RYR2,SGK1,TRPV1,TSC22D3
G alpha (i) signalling events	236	16	6.78	0.0507191	C3,CCL20,CCL27,CCL28,CCL5,CXCL1,CXCL10,CXCL11,CXCL2,CXCL3,CXCL8,CXCL9,GAL,GNG11,S1PR4,SAA1
Energy dependent regulation of mTOR by LKB1-AMPK	28	4	14.29	0.050835	MLST8,PRKAG1,RRAGA,STRADB
Activation of gene expression by SREBF (SREBP)	42	5	11.9	0.0515532	GPAM,HELZ2,MVK,SC5D,TM7SF2
Assembly of the primary cilium	179	13	7.26	0.0515532	ARL3,B9D1,BBS9,CCT5,CEP164,CETN2,DCTN3,IFT140,KIFAP3,NINL,OFD1,PKD1,TUBA1A
Deactivation of the beta-catenin transactivating complex	42	5	11.9	0.0515532	CTNNBIP1,SOX2,SOX9,TLE1,TLE2
Transcriptional regulation of pluripotent stem cells	42	5	11.9	0.0515532	EPHA1,PBX1,POU5F1,SALL4,SOX2
Costimulation by the CD28 family	73	7	9.59	0.0521288	HLA-DPA1,HLA-DQB1,MAP3K8,MLST8,PPP2R5B,PPP2R5C,THEM4
Role of LAT2/NTAL/LAB on calcium mobilization	143	11	7.69	0.0532648	BTC,EGFR,FGFR1,GAB2,HBEGF,LAT2,MLST8,PDGFA,PDGFB,SYK,THEM4
Unfolded Protein Response (UPR)	90	8	8.89	0.0532648	ARFGAP1,ATF3,CCL2,CXCL8,DDX11,PPP2R5B,SEC62,SSR1
Amyloid formation	58	6	10.34	0.0551967	HIST1H2AB,HIST1H2AC,HIST1H4A,HIST2H2AC,SAA1,SNCA
HATs acetylate histones	108	9	8.33	0.0551967	ACTB,CSRP2BP,HIST1H2AB,HIST1H2AC,HIST1H2AH,HIST1H4A,HIST2H2AC,KAT2A,RUVBL1
Association of TriC/CCT with target proteins during biosynthesis	29	4	13.79	0.0552541	CCT5,FBXO4,KIFC3,NOP56
G alpha (s) signalling events	126	10	7.94	0.0552541	ADM2,ADRB2,GNG11,PDE2A,PDE4A,PDE4D,PDE7A,PTGER2,PTGER4,RAMP1
Host Interactions with Influenza Factors	43	5	11.63	0.0552541	EIF2AK2,ISG15,KPNA7,SEH1L,SLC25A6
Transcriptional activity of SMAD2/SMAD3:SMAD4 heterotrimer	43	5	11.63	0.0552541	CDKN2B,MYC,SERPINE1,SKI,SKIL
Cell Cycle Checkpoints	163	12	7.36	0.0557762	ANAPC1,BRE,FAM175A,HIST1H4A,MCM6,PSMB10,PSMB2,PSMB8,PSMB9,PSMC3,PSMD10,PSME1
HSF1 activation	30	4	13.33	0.0614125	DNAJB6,EEF1A1,HSBP1,TNFRSF21
TP53 Regulates Metabolic Genes	77	7	9.09	0.0653043	MLST8,PRDX2,PRDX5,PRKAG1,RRAGA,RRM2B,SURF1
Transcriptional Regulation by TP53	77	7	9.09	0.0653043	MLST8,PRDX2,PRDX5,PRKAG1,RRAGA,RRM2B,SURF1
Chromatin modifying enzymes	226	15	6.64	0.0666477	ACTB,CSRP2BP,DNMT3A,GATAD2A,HIST1H2AB,HIST1H2AC,HIST1H2AH,HIST1H4A,HIST2H2AC,KAT2A,PADI1,PADI3,PRMT5,RUVBL1,SAP30
Chromatin organization	226	15	6.64	0.0666477	ACTB,CSRP2BP,DNMT3A,GATAD2A,HIST1H2AB,HIST1H2AC,HIST1H2AH,HIST1H4A,HIST2H2AC,KAT2A,PADI1,PADI3,PRMT5,RUVBL1,SAP30
Constitutive Signaling by Aberrant PI3K in Cancer	61	6	9.84	0.0666477	BTC,EGFR,FGFR1,HBEGF,PDGFA,PDGFB
Adherens junctions interactions	31	4	12.9	0.0669462	ANG,CDH2,PVR,PVRL4
Glycolysis	31	4	12.9	0.0669462	ALDOC,ENO2,HK2,PGAM1
Packaging Of Telomere Ends	31	4	12.9	0.0669462	HIST1H2AB,HIST1H2AC,HIST1H4A,HIST2H2AC
Transcriptional regulation of white adipocyte differentiation	78	7	8.97	0.0681395	ANGPTL4,CEBPA,EGR2,HELZ2,MED27,MED30,TNF
Loss of Nlp from mitotic centrosomes	62	6	9.68	0.0703007	CEP164,CETN2,DCTN3,NINL,OFD1,TUBA1A
Loss of proteins required for interphase microtubule organizationÂ from the centrosome	62	6	9.68	0.0703007	CEP164,CETN2,DCTN3,NINL,OFD1,TUBA1A
Thrombin signalling through proteinase activated receptors (PARs)	32	4	12.5	0.0734527	ARRB1,F2R,GNG11,MAPK3
Regulation of HSF1-mediated heat shock response	80	7	8.75	0.075755	C11orf73,DNAJB6,DNAJC2,HSBP1,MAPK3,SEH1L,TNFRSF21
Regulation of PLK1 Activity at G2/M Transition	80	7	8.75	0.075755	CEP164,CETN2,DCTN3,NINL,OFD1,PPP1CB,TUBA1A
Ion transport by P-type ATPases	48	5	10.42	0.0801414	ATP11B,ATP1A4,ATP7A,CUTC,FXYD3
Stimuli-sensing channels	99	8	8.08	0.0817075	ANO10,CLCA2,CLCN3,CLCN5,RYR2,SGK1,TRPV1,TSC22D3
Signaling by Hedgehog	136	10	7.35	0.0826582	ARRB1,IFT140,OFD1,PSMB10,PSMB2,PSMB8,PSMB9,PSMC3,PSMD10,PSME1
Global Genome Nucleotide Excision Repair (GG-NER)	82	7	8.54	0.0839468	ACTB,CETN2,COPS4,LIG3,POLD2,RUVBL1,SUMO3
PI-3K cascade:FGFR1	100	8	8	0.0839468	BTC,EGFR,FGFR1,HBEGF,MLST8,PDGFA,PDGFB,THEM4
PI-3K cascade:FGFR2	100	8	8	0.0839468	BTC,EGFR,FGFR1,HBEGF,MLST8,PDGFA,PDGFB,THEM4
PI-3K cascade:FGFR3	100	8	8	0.0839468	BTC,EGFR,FGFR1,HBEGF,MLST8,PDGFA,PDGFB,THEM4
PI-3K cascade:FGFR4	100	8	8	0.0839468	BTC,EGFR,FGFR1,HBEGF,MLST8,PDGFA,PDGFB,THEM4
PI3K events in ERBB2 signaling	100	8	8	0.0839468	BTC,EGFR,FGFR1,HBEGF,MLST8,PDGFA,PDGFB,THEM4
PI3K events in ERBB4 signaling	100	8	8	0.0839468	BTC,EGFR,FGFR1,HBEGF,MLST8,PDGFA,PDGFB,THEM4
PIP3 activates AKT signaling	100	8	8	0.0839468	BTC,EGFR,FGFR1,HBEGF,MLST8,PDGFA,PDGFB,THEM4
Activated PKN1 stimulates transcription of AR (androgen receptor) regulated genes KLK2 and KLK3	34	4	11.76	0.0857877	HIST1H2AB,HIST1H2AC,HIST1H4A,HIST2H2AC
Regulation of TNFR1 signaling	34	4	11.76	0.0857877	BIRC3,TNF,TNFAIP3,TRAF2
p75 NTR receptor-mediated signalling	83	7	8.43	0.0866122	ARHGDIA,BCL2L11,MYD88,NGFR,RIPK2,TRIO,VAV3
Cytosolic sensors of pathogen-associated DNA	66	6	9.09	0.0872705	IRF7,MYD88,POLR3GL,SAA1,TICAM1,ZBP1
HSF1-dependent transactivation	35	4	11.43	0.0925799	DNAJB6,HSBP1,MLST8,TNFRSF21
Lysosome Vesicle Biogenesis	35	4	11.43	0.0925799	AP1S2,ARRB1,CHMP2A,DNASE2
Macroautophagy	67	6	8.96	0.0925799	ATG5,CHMP2A,GABARAP,MLST8,PRKAG1,RRAGA
SIRT1 negatively regulates rRNA Expression	35	4	11.43	0.0925799	HIST1H2AB,HIST1H2AC,HIST1H4A,HIST2H2AC
CD28 dependent PI3K/Akt signaling	21	3	14.29	0.093125	MAP3K8,MLST8,THEM4
ERK/MAPK targets	21	3	14.29	0.093125	DUSP6,MAPK3,RPS6KA2
Inflammasomes	21	3	14.29	0.093125	NLRP3,PYCARD,TXNIP
PI3K/AKT Signaling in Cancer	85	7	8.24	0.0941041	BTC,EGFR,FGFR1,HBEGF,MLST8,PDGFA,PDGFB
PI3K/AKT activation	103	8	7.77	0.0941041	BTC,EGFR,FGFR1,HBEGF,MLST8,PDGFA,PDGFB,THEM4
Immunoregulatory interactions between a Lymphoid and a non-Lymphoid cell	160	11	6.88	0.0948385	C3,CLEC2B,HLA-A,HLA-F,ICAM1,ICAM4,IFITM1,ITGB7,NCR3LG1,PVR,SLAMF7
