# Supplementary material for: Transcriptomic analyses of the radiation response in head and neck squamous cell carcinoma subclones with different radiation sensitivity: time-course gene expression profiles and gene association networks
Source: Radiat Oncol. 2016 Jul 26;11:94. doi: 10.1186/s13014-016-0672-0 (PMC4960706; doi:10.1186/s13014-016-0672-0)
Supplement: Additional file 10: Table S8. — 5 % most important genes identified by centrality measures. The 5 % highest ranked genes from the reconstructed gene association networks together with corresponding ranks of centrality measures are shown. (XLSX 88 kb) [file 13014_2016_672_MOESM10_ESM.xlsx]

## Sheet: CAL-33 all
CAL-33
parental	SP (#303)	RP (#327)
MAPK10	MARCH2	CDADC1
IL17RC	CHODL	GKAP1
GIGYF1	PGBD4	DUX4
ANKRD63	DPYSL3	KRTAP5-5
ABHD17B	ZNF316	CEACAM7
PLCXD2	SERHL2	PAPD5
OR2A2	PLEKHS1	LRRN4CL
U2AF1L4	ZNF346	CNIH1
SOX3	F2R	CT55
C11orf94	UBE2S	LRCOL1
PTGDS	KRT6A	FIBCD1
C7orf61	RREB1	TBC1D10C
ACBD4	RFX8	MARCH8
TESPA1	PRDM13	RHOT1
OR10A5	ADAMTS19	RIMBP2
ST3GAL3	RETNLB	ENGASE
CDADC1	SYCP1	C1orf101
SLC16A13	PI4KB	CYP21A2
DBNDD1	GIPC3	NDE1
SIKE1	ITGA9	VASH2
TRAF7	LIPN	BARX2
CYP3A4	POLR2A	PMFBP1
RABL2A	MED26	DTL
SP9	PSRC1	DIRAS1
NOP10	ACSM5	ALDH1L1
SPAG8	KCNN2	AGRP
NXF3	PNRC2	MAT1A
DCBLD2	MOB3C	NANOS2
TNK1	VPS53	SLC35G2
DDR1	THEG	OPN1SW
CIDEC	FAM69B	FLT4
PHACTR2	WFDC5	SRGAP1
GSX1	SCD5	TRPV5
IL36RN	SPATS2	MED9
ZNF322	MCM4	PTCH2
C7orf60	HSD17B3	TAP2
RNASE1	ANGPT4	C11orf94
SPSB3	ALOX12B	CCDC40
CENPA	MYLK2	RAB3D
C4orf32	GABRP	EFNA3
SRPR	SNX32	CHODL
C10orf11	TEX19	H2AFB2
LY6G5C	TMEM176A	DMRT1
KIAA0753	C6orf120	MLN
TAS2R5	CLPSL2	GPR62
SPRY1	STK19	DUSP3
DAPK1	CTBP2	RAPGEF6
DNTTIP1	C17orf105	SNAP25
SLFN13	GLTSCR1	CPN1
OSBPL8	DCAKD	RAPGEF2
CRAMP1L	KIAA1804	TRPC3
KRTAP10-5	CASZ1	IRX4
PPM1M	SP6	GLIPR2
ZNF695	CYP1A2	ARHGEF19
FAM53B	SNX21	PEAR1
EHD1	NRG1	CHD1L
SPATA17	PRR11	HIST1H2BJ
TMCO4	KRT75	LPPR4
MEIS2	PER3	EID1
HES2	TUBB3	HIST4H4
ORAOV1	RPH3AL	RPL36
HRASLS5	XPOT	USH1C
GCM1	ANKRD33B	USP40
AGBL1	UFL1	DCAKD
FOXO4	SYT3	FAM193A
PRDM12	BANP	SCD5
IRF5	UBA6	ESAM
THAP2	WAS	ARSG
IPPK	UFM1	TCTEX1D2
C16orf90	OC90	ZNF20
CLEC18B	ZNF431	OR6N1
PELP1	LBX2	ZNF419
LSP1	DNAJA4	TPK1
DOCK3	ZC2HC1C	FBXL7
SLC45A4	ATP8A2	THAP2
MARVELD3	KDM5D	TCF7L2
CCNC	RDX	KCNK9
PAQR7	BCR	OTOS
FAM208B	TMEM203	FAM78A
MTDH	CATSPERD	INPP5J
PLA2G4F	VPS36	SYNGR2
SPDYE3	PTPN18	LENG1
ACTL8	TUBA8	GPR180
TOMM20L	MRGPRE	SLC26A5
ABR	LRP2	SLC45A4
GAS1	PCIF1	CHRNE
FTMT	SIPA1L3	ATXN3
OR4D10	ZNF302	PPFIBP1
SRR	TSTD2	TMEM174
SYCE2	ATL3	RIBC1
AK3	HES2	GGACT
BET1	LDB3	TLDC1
ETV5	FAAH2	SELPLG
TRIM46	PPFIBP1	ARSB
BDP1	ZNF561	ABR
SNX30	MURC	PLCB1
COTL1	PRSS3	U2AF1L4
TDRD1	TMEM106B	ACTB
OGDHL	PRCD	NAV3
FLYWCH1	FAM72D	CDK14
APOM	PPP2CA	PLOD1
GCH1	ZNF444	SGCA
BCAM	EPS8L3	FBXL12
BAG4	PSPN	FAM177A1
ZNF543	UTP6	GPR132
ANKMY1	MAP2K6	ACR
MROH7	GDE1	AACS
TBX10	SHPRH	CNOT1
SCARF1	LPPR4	GLIS1
PIF1	PRPF4B	PIFO
ARPP19	PAX9	CYP2W1
NRIP2	TUSC2	ADAMTS19
STXBP1	C6orf47	LRRN3
BRWD1	ADCK1	PDE6D
ERP29	NCKIPSD	TBC1D22B
OARD1	VOPP1	VIPR2
EFNA5	CKS2	WAS
SNAP25	ZNF691	ENDOV
TMIE	RPP30	DCUN1D4
MXI1	TRPS1	LCE3A
PEX2	FSD1	FYCO1
CYP17A1	PTCH2	DFFA
MYLK2	PPP1R12C	ADCY2
ABCA2	DCST2	NTN3
OVOL1	ENTHD2	MAP4
KIF23	TBL1XR1	KLHL22
RANGAP1	HIVEP3	GRIN3A
SULT4A1	CEP55	ZNF718
SIMC1	OR7G1	C6orf52
TMEM53	FAM72A	ZNF469
RAC2	OSBP2	MVB12B
RASA4B	KRTAP19-2	VPS53
THBS2	ARX	SPA17
MAGEA6	FAM107A	ALOX12B
CLCC1	KDM4D	TMED5
TRIM10	AKAP11	PSRC1
WDR53	ABHD14A	GZMM
ZNF735	KRT80	LARGE
DAB1	FAM162A	CHAT
FAM118A	SUPT20H	BBS10
FKBP1B	LAMTOR2	VAPA
DENND6B	ECHDC3	C2orf70
FAM162A	RCCD1	ATP6V0C
SLC35F2	C20orf195	AZGP1
SPERT	PCOLCE	PTPRG
PAX8	SPIN1	ODF4
MUSK	ALDOC	MAU2
PPIL6	CCDC88C	CC2D2A
BRSK2	OSBPL1A	ZEB1
TM6SF1	PCP4	RASIP1
PCED1A	PIGC	C11orf65
COBL	PHGDH	HIC2
TLE6	C19orf73	SMPDL3B
PSD3	TBX3	KLHL38
ZNF93	OR4A15	SPDYC
GFY	SLC6A9	CYP1A2
PERM1	TSPAN5	ZNF550
VMAC	DOK3	ANAPC11
PARP3	DAND5	HAMP
PCOLCE	CMTM8	NHLH2
ARHGEF25	MICAL3	PPP1R3C
DEDD2	PHRF1	ANKS1A
ZBTB46	KIAA1958	ZNF131
CCDC120	AUH	CCNL2
CTBP2	TTYH1	KRT9
CHAT	CRACR2A	PTGER1
GLTPD2	ZNF750	ZBED8
SUPV3L1	HRASLS5	NUP62
TCTEX1D4	TTC37	GSTT1
CHMP1B	SBK3	DZIP1L
CBL	ABI3	TXK
NF1	GPR97	IL18BP
AANAT	TNRC18	NCR1
PRM2	NUPL2	CDKN1A
PEAK1	GCK	LOC100130539
CD3D	RAD21	AKAP10
BAI2	KRT6C	REEP1
EMC7	ST8SIA3	GDPD5
CFP	EP300	TESPA1
RHBG	CDKN2D	HAND1
LOC79999	MCL1	OPRL1
SHOX2	RPL7	ZNF492
ODF3	ZAN	CCL19
RBX1	IAPP	PLEKHO2
ZNF431	ASTN2	BFSP1
NDUFAF3	ZNF680	GPR50
BTAF1	CLN5	ITSN1
RBBP5	PRSS27	MC1R
APOC4	SEPT7	DNAJC27
FAM209B	KANK2	HSD17B1
KLHL22	STK16	LYZL1
ADRA1A	ALAD	SOX3
BST1	FRMD1	CRYM
PCDH19	GPRIN2	CD177
KCNH2	LRRC70	NPHP1
PKD2L1	FOXP1	ZNF345
UBAP2	GGH	SLC22A25
ZNF350	CPT2	ZBTB7C
FBXO36	FAR1	ELK1
ZNF358	TNK2	OR2A2
HNRNPH3	TPRX1	UPF3A
NR4A3	ZNF774	DYTN
ZNF621	RANGAP1	DGKZ
LZTS1	DNAJC14	KCNJ13
SLFN11	TMEM53	BCR
SLC26A5	CHRD	CCDC159
OLFML2B	KIAA1462	CHST11
TMPPE	AKT2	LGI4
CDK5RAP2	BATF3	STXBP1
RERE	EMC9	WNT10B
ZNF302	RNF146	DDX42
EMID1	CELF1	NRSN2
ELL	SFXN5	CDK13
FBXL14	DTNB	ZIK1
PABPC4L	MAU2	KDM5C
STX18	NUDT6	CCDC150
C14orf132	EXD3	INCENP
LRRC73	ELN	TAF15
IL18RAP	LY6G5B	SSBP2
ATP11C	SKA2	MCCC2
SRRM3	LTB4R2	MSRB2
SRC	KCNV2	ACBD7
WDR75	MOS	IGLON5
ACVR1C	TMEM255B	ADAL
PAG1	C14orf93	IL33
ZNF417	TRIM3	TOX2
ZNF24	ATXN7	MOB3C
C19orf73	FOXD4	SPATS2
ZNF248	RASD2	ZNF674
CLOCK	ZCCHC6	RSPH1
MYO3A	RNFT2	SRR
SFTPD	MEGF11	LARP6
ZDHHC5	RAC1	FMN1
LYST	CRKL	OBSCN
NLRX1	LRRFIP2	TK2
MARCH2	ADRB1	AAK1
CLTCL1	EYA2	PPP1R36
CRACR2A	R3HDM4	NPC1L1
TPRX1	COPG2	TAS2R45
NPC1L1	RASSF9	ESX1
PCNX	NPC1L1	PCMTD2
ZNF438	DBP	BRD4
GRM4	PLXNA4	TMCC2
HIST1H3J	VCX2	WHSC1
C22orf23	S1PR3	SLC39A3
EPG5	NRARP	CLEC16A
GABARAPL2	MEFV	GPLD1
DMTN	APH1A	GAS2L2
GMEB2	CWC15	TEF
NTF3	ZNF394	POM121
ZBTB48	SMPD3	NKG7
NCR1	ACTR6	TTC30B
NUP62CL	ZBTB42	TBXA2R
HOXC6	RGMB	BLM
P2RX5	PLCB1	CNIH2
FOXC1	SLC2A10	SOWAHA
DAK	RAB3IL1	E2F6
ZBTB42	RAPSN	PSMC3IP
CDKN2D	MRPS31	CDRT1
PKN3	KHDC1	COL9A2
SLC24A1	DARS2	TAX1BP1
SUN5	ASPHD2	TAF1
DAAM1	ITPK1	CAST
NOP9	TFF3	SPRR3
CCDC53	FTMT	APPL1
NUDT6	AOC1	CDKN2D
POC5	C17orf53	CRYGN
ZNF710	ITSN2	PREX2
NRARP	HIST3H2A	TSC22D2
CEP170	MASTL	LHFPL4
CDH2	OR6M1	NADK
SSC5D	COG6	GPR87
TNNT2	MARS	CRY2
C19orf24	TMED7-TICAM2	GALNT10
OR5H1	ASB13	RTKN2
TBC1D22A	EVA1C	CFP
CHID1	MYO1F	FBXO36
OCM2	S100A5	HOXD9
ORAI3	HSP90AB1	KIR3DL1
ZNF646	RPL23	HIST1H2AL
CLEC4A	DUX4	STXBP6
ZNF664-FAM101A	UGT2B11	ABHD16B
FRAT1	OTX1	LZTS1
ZSCAN29	RASSF5	NFATC1
TEF	GPR25	ST3GAL3
FAM72A		KDM2A
MISP		TBC1D10B
TTC39A		DNAJC1
PRPF40B		NDFIP2
TGFB1		PTBP2
ADAMTSL5		ERCC6
CYP4A11		VGLL2
HSPA1A		ZNF75A
PGM5		STK17A
DIS3L2		SLC13A4
FBXW12		CCDC71
FAM107A		PTGDR
TMEM245		CDK5R2
TMEM33		KIF23
PSPN		TNR
FAM110A		TRPS1
C6orf1		UNC50
MOCOS		PCIF1
PRSS12		SLC20A2
BCKDHA		ELMO2
COPS7B		TAS2R19
ANXA1		ZNF865
ARL4D		LEPROT
RSL1D1		ARHGEF7
TRIM4		MRPL24
LYPD6		HIST1H2BL
PDE6D		CANT1
GLI1		TMEM190
		YTHDF1
		TP53AIP1
		RPH3AL
		WDR48
		IPO7
		ZP3
		GPR125
		RNF219
		PATE3
		HIST1H2AE
		ARHGAP35
		TMEM134
		EXOSC7
		GOLGA3
		FZR1
		NUGGC
		RCN3
		NACAD
		GCHFR
		RAB15
		HIST2H2BE
		TAS2R14
		KIF13B
		ALOX15B
		OR1J1
		UPF3B
		WBSCR22
		GEMIN7
		NRP2
		RHCG

## Sheet: CAL-33 parental
CAL-33 parental
	betweenness_rank	degree_rank	closenes_rank	mean_rank
MAPK10	1	1	1	1
IL17RC	2	2	2	2
GIGYF1	3	4	4	3.67
ANKRD63	6	3	3	4
ABHD17B	4	5	5	4.67
PLCXD2	5	6	7	6
OR2A2	9	7	6	7.33
U2AF1L4	10	8	9	9
SOX3	11	10	8	9.67
C11orf94	8	11	11	10
PTGDS	7	12	12	10.33
C7orf61	18	9	10	12.33
ACBD4	12	15	15	14
TESPA1	13	17	14	14.67
OR10A5	19	13	13	15
ST3GAL3	14	16	22	17.33
CDADC1	23	14	17	18
SLC16A13	17	21	18	18.67
DBNDD1	15	25	20	20
SIKE1	16	22	23	20.33
TRAF7	24	18	19	20.33
CYP3A4	27	19	16	20.67
RABL2A	22	20	21	21
SP9	20	24	25	23
NOP10	29	23	24	25.33
SPAG8	21	28	28	25.67
NXF3	26	27	29	27.33
DCBLD2	25	26	33	28
TNK1	28	31	30	29.67
DDR1	39	29	26	31.33
CIDEC	37	33	27	32.33
PHACTR2	35	30	34	33
GSX1	34	38	31	34.33
IL36RN	33	32	38	34.33
ZNF322	40	39	32	37
C7orf60	31	36	45	37.33
RNASE1	30	42	47	39.67
SPSB3	42	37	41	40
CENPA	51	34	37	40.67
C4orf32	32	44	50	42
SRPR	43	35	48	42
C10orf11	50	46	35	43.67
LY6G5C	59	41	36	45.33
KIAA0753	62	40	39	47
TAS2R5	38	49	54	47
SPRY1	36	63	46	48.33
DAPK1	47	48	52	49
DNTTIP1	48	43	56	49
SLFN13	55	53	40	49.33
OSBPL8	49	51	49	49.67
CRAMP1L	45	54	55	51.33
KRTAP10-5	57	55	43	51.67
PPM1M	61	52	42	51.67
ZNF695	64	50	44	52.67
FAM53B	41	58	65	54.67
EHD1	60	45	60	55
SPATA17	77	47	51	58.33
TMCO4	54	60	63	59
MEIS2	46	61	75	60.67
HES2	44	80	61	61.67
ORAOV1	53	56	84	64.33
HRASLS5	56	59	79	64.67
GCM1	74	67	58	66.33
AGBL1	65	85	67	72.33
FOXO4	98	62	59	73
PRDM12	102	64	53	73
IRF5	68	76	77	73.67
THAP2	93	65	73	77
IPPK	81	66	87	78
C16orf90	97	70	68	78.33
CLEC18B	85	79	71	78.33
PELP1	70	73	93	78.67
LSP1	84	84	69	79
DOCK3	106	71	62	79.67
SLC45A4	58	68	113	79.67
MARVELD3	75	72	94	80.33
CCNC	100	57	89	82
PAQR7	99	87	66	84
FAM208B	66	78	110	84.67
MTDH	87	86	83	85.33
PLA2G4F	72	107	78	85.67
SPDYE3	88	90	86	88
ACTL8	119	75	72	88.67
TOMM20L	122	82	64	89.33
ABR	67	77	125	89.67
GAS1	89	96	85	90
FTMT	101	93	80	91.33
OR4D10	128	81	70	93
SRR	109	69	103	93.67
SYCE2	143	83	57	94.33
AK3	52	95	143	96.67
BET1	71	89	130	96.67
ETV5	92	97	102	97
TRIM46	127	92	74	97.67
BDP1	120	88	91	99.67
SNX30	125	74	100	99.67
COTL1	96	99	107	100.67
TDRD1	82	124	96	100.67
OGDHL	83	122	99	101.33
FLYWCH1	113	104	90	102.33
APOM	69	142	98	103
GCH1	123	94	92	103
BCAM	131	98	81	103.33
BAG4	76	116	123	105
ZNF543	91	114	114	106.33
ANKMY1	140	105	76	107
MROH7	104	113	104	107
TBX10	139	100	82	107
SCARF1	105	103	127	111.67
PIF1	63	108	165	112
ARPP19	79	115	145	113
NRIP2	90	102	151	114.33
STXBP1	94	136	118	116
BRWD1	108	128	115	117
ERP29	114	118	119	117
OARD1	144	117	97	119.33
EFNA5	112	127	120	119.67
SNAP25	129	101	129	119.67
TMIE	95	148	116	119.67
MXI1	116	119	128	121
PEX2	164	112	88	121.33
CYP17A1	155	106	106	122.33
MYLK2	134	121	112	122.33
ABCA2	80	110	182	124
OVOL1	118	144	111	124.33
KIF23	103	132	139	124.67
RANGAP1	73	145	156	124.67
SULT4A1	115	143	122	126.67
SIMC1	126	134	121	127
TMEM53	138	111	136	128.33
RAC2	184	109	95	129.33
RASA4B	147	140	101	129.33
THBS2	111	129	148	129.33
MAGEA6	154	120	117	130.33
CLCC1	78	149	167	131.33
TRIM10	148	139	108	131.67
WDR53	86	152	159	132.33
ZNF735	124	126	149	133
DAB1	137	131	133	133.67
FAM118A	121	154	126	133.67
FKBP1B	130	141	132	134.33
DENND6B	166	133	105	134.67
FAM162A	132	91	181	134.67
SLC35F2	110	130	169	136.33
SPERT	151	123	140	138
PAX8	145	147	137	143
MUSK	175	125	131	143.67
PPIL6	135	138	161	144.67
BRSK2	211	135	109	151.67
TM6SF1	162	169	124	151.67
PCED1A	170	165	134	156.33
COBL	163	156	154	157.67
TLE6	199	146	135	160
PSD3	179	159	146	161.33
ZNF93	177	170	142	163
GFY	165	176	150	163.67
PERM1	159	173	160	164
VMAC	186	162	147	165
PARP3	172	151	174	165.67
PCOLCE	107	201	193	167
ARHGEF25	117	196	194	169
DEDD2	158	186	163	169
ZBTB46	203	172	141	172
CCDC120	180	160	177	172.33
CTBP2	152	150	216	172.67
CHAT	169	175	176	173.33
GLTPD2	150	204	172	175.33
SUPV3L1	156	137	233	175.33
TCTEX1D4	210	178	138	175.33
CHMP1B	142	179	213	178
CBL	182	157	196	178.33
NF1	230	161	144	178.33
AANAT	224	155	157	178.67
PRM2	146	189	205	180
PEAK1	229	153	164	182
CD3D	136	167	249	184
BAI2	133	158	269	186.67
EMC7	141	184	238	187.67
CFP	227	180	158	188.33
RHBG	242	174	155	190.33
LOC79999	149	185	241	191.67
SHOX2	176	227	173	192
ODF3	261	163	153	192.33
RBX1	226	166	187	193
ZNF431	192	192	195	193
NDUFAF3	194	187	201	194
BTAF1	161	219	204	194.67
RBBP5	236	182	168	195.33
APOC4	214	191	183	196
FAM209B	200	193	199	197.33
KLHL22	173	168	258	199.67
ADRA1A	197	164	240	200.33
BST1	274	171	162	202.33
PCDH19	239	206	166	203.67
KCNH2	248	199	170	205.67
PKD2L1	221	177	222	206.67
UBAP2	262	188	185	211.67
ZNF350	216	231	188	211.67
FBXO36	187	247	202	212
ZNF358	193	208	236	212.33
HNRNPH3	280	183	175	212.67
NR4A3	167	213	260	213.33
ZNF621	168	258	215	213.67
LZTS1	201	235	206	214
SLFN11	171	244	227	214
SLC26A5	254	200	190	214.67
OLFML2B	283	210	152	215
TMPPE	178	218	252	216
CDK5RAP2	183	194	274	217
RERE	250	223	184	219
ZNF302	205	211	248	221.33
EMID1	277	209	179	221.67
ELL	247	190	229	222
FBXL14	266	217	186	223
PABPC4L	209	229	231	223
STX18	174	253	244	223.67
C14orf132	223	221	230	224.67
LRRC73	189	220	270	226.33
IL18RAP	287	225	171	227.67
ATP11C	246	197	242	228.33
SRRM3	153	238	297	229.33
SRC	206	222	261	229.67
WDR75	222	203	267	230.67
ACVR1C	218	205	272	231.67
PAG1	220	239	237	232
ZNF417	196	198	315	236.33
ZNF24	276	224	210	236.67
C19orf73	207	271	235	237.67
ZNF248	278	181	255	238
CLOCK	225	207	283	238.33
MYO3A	288	212	220	240
SFTPD	269	254	197	240
ZDHHC5	190	241	289	240
LYST	237	243	246	242
NLRX1	253	214	259	242
MARCH2	281	228	218	242.33
CLTCL1	235	279	214	242.67
CRACR2A	241	262	225	242.67
TPRX1	284	226	219	243
NPC1L1	268	273	191	244
PCNX	244	263	226	244.33
ZNF438	181	267	285	244.33
GRM4	317	215	203	245
HIST1H3J	234	280	224	246
C22orf23	286	245	208	246.33
EPG5	256	240	243	246.33
GABARAPL2	302	257	180	246.33
DMTN	160	264	316	246.67
GMEB2	271	195	277	247.67
NTF3	292	234	217	247.67
ZBTB48	213	274	263	250
NCR1	267	251	234	250.67
NUP62CL	233	259	268	253.33
HOXC6	273	293	207	257.67
P2RX5	384	216	178	259.33
FOXC1	335	255	189	259.67
DAK	232	265	284	260.33
ZBTB42	313	202	266	260.33
CDKN2D	195	281	310	262
PKN3	260	236	293	263
SLC24A1	258	248	288	264.67
SUN5	341	246	211	266
DAAM1	275	260	265	266.67
NOP9	257	289	256	267.33
CCDC53	157	341	305	267.67
NUDT6	263	237	304	268
POC5	202	272	335	269.67
ZNF710	264	268	278	270
NRARP	219	230	376	275
CEP170	321	282	223	275.33
CDH2	204	301	326	277
SSC5D	368	256	209	277.67
TNNT2	401	232	200	277.67
C19orf24	309	233	292	278
OR5H1	347	278	212	279
TBC1D22A	316	250	276	280.67
CHID1	329	242	273	281.33
OCM2	395	252	198	281.67
ORAI3	299	306	247	284
ZNF646	243	285	330	286
CLEC4A	403	269	192	288
ZNF664-FAM101A	240	314	312	288.67
FRAT1	231	347	294	290.67
ZSCAN29	340	277	257	291.33
TEF	279	321	280	293.33
FAM72A	188	336	363	295.67
MISP	259	275	353	295.67
TTC39A	249	340	299	296
PRPF40B	285	298	306	296.33
TGFB1	185	395	313	297.67
ADAMTSL5	344	296	254	298
CYP4A11	291	308	295	298
HSPA1A	215	373	309	299
PGM5	383	297	232	304
DIS3L2	346	319	250	305
FBXW12	355	309	251	305
FAM107A	406	283	228	305.67
TMEM245	357	276	286	306.33
TMEM33	255	322	345	307.33
PSPN	251	323	350	308
FAM110A	315	286	328	309.67
C6orf1	361	311	264	312
MOCOS	208	343	394	315
PRSS12	337	261	349	315.67
BCKDHA	265	348	337	316.67
COPS7B	373	310	275	319.33
ANXA1	191	315	453	319.67
ARL4D	311	317	334	320.67
RSL1D1	293	249	420	320.67
TRIM4	381	313	271	321.67
LYPD6	320	294	352	322
PDE6D	342	288	338	322.67
GLI1	325	346	300	323.67

## Sheet: CAL-33 SP (#303)
CAL-33 SP (#303)
	betweenness_rank	degree_rank	closenes_rank	mean_rank
MARCH2	1	1	1	1
CHODL	2	3	3	2.67
PGBD4	4	2	2	2.67
DPYSL3	5	5	5	5
ZNF316	3	6	9	6
SERHL2	11	4	4	6.33
PLEKHS1	8	7	6	7
ZNF346	10	8	7	8.33
F2R	9	11	8	9.33
UBE2S	7	9	12	9.33
KRT6A	6	12	16	11.33
RREB1	12	14	11	12.33
RFX8	17	13	10	13.33
PRDM13	22	10	13	15
ADAMTS19	14	17	15	15.33
RETNLB	21	16	14	17
SYCP1	16	19	17	17.33
PI4KB	15	18	22	18.33
GIPC3	18	24	18	20
ITGA9	25	15	20	20
LIPN	23	21	19	21
POLR2A	20	22	23	21.67
MED26	26	20	21	22.33
PSRC1	13	26	32	23.67
ACSM5	32	23	26	27
KCNN2	31	28	24	27.67
PNRC2	24	32	27	27.67
MOB3C	27	31	28	28.67
VPS53	19	29	40	29.33
THEG	34	25	33	30.67
FAM69B	43	27	25	31.67
WFDC5	30	40	29	33
SCD5	28	34	39	33.67
SPATS2	33	39	31	34.33
MCM4	35	36	36	35.67
HSD17B3	42	35	35	37.33
ANGPT4	29	43	43	38.33
ALOX12B	37	38	45	40
MYLK2	39	44	37	40
GABRP	40	41	41	40.67
SNX32	57	37	30	41.33
TEX19	38	49	38	41.67
TMEM176A	41	42	42	41.67
C6orf120	47	30	49	42
CLPSL2	62	33	34	43
STK19	36	45	48	43
CTBP2	50	50	46	48.67
C17orf105	48	51	52	50.33
GLTSCR1	55	47	50	50.67
DCAKD	64	46	44	51.33
KIAA1804	58	52	47	52.33
CASZ1	60	48	51	53
SP6	46	61	57	54.67
CYP1A2	53	56	56	55
SNX21	56	57	59	57.33
NRG1	51	68	55	58
PRR11	61	59	54	58
KRT75	45	60	76	60.33
PER3	44	69	68	60.33
TUBB3	49	66	66	60.33
RPH3AL	59	62	63	61.33
XPOT	54	54	77	61.67
ANKRD33B	70	58	58	62
UFL1	63	64	64	63.67
SYT3	86	53	53	64
BANP	52	75	69	65.33
UBA6	65	65	67	65.67
WAS	94	55	62	70.33
UFM1	85	74	60	73
OC90	76	76	72	74.67
ZNF431	81	72	73	75.33
LBX2	67	80	82	76.33
DNAJA4	71	73	86	76.67
ZC2HC1C	82	82	70	78
ATP8A2	75	89	79	81
KDM5D	79	77	88	81.33
RDX	68	86	94	82.67
BCR	66	78	106	83.33
TMEM203	108	67	81	85.33
CATSPERD	131	63	65	86.33
VPS36	99	93	74	88.67
PTPN18	91	94	84	89.67
TUBA8	102	70	103	91.67
MRGPRE	136	71	71	92.67
LRP2	73	104	104	93.67
PCIF1	111	79	96	95.33
SIPA1L3	84	97	107	96
ZNF302	130	87	75	97.33
TSTD2	97	100	97	98
ATL3	109	88	100	99
HES2	87	91	125	101
LDB3	163	81	61	101.67
FAAH2	72	106	128	102
PPFIBP1	100	105	102	102.33
ZNF561	126	92	89	102.33
MURC	83	112	113	102.67
PRSS3	74	151	91	105.33
TMEM106B	113	95	108	105.33
PRCD	124	109	87	106.67
FAM72D	105	127	92	108
PPP2CA	128	85	112	108.33
ZNF444	101	139	85	108.33
EPS8L3	170	84	78	110.67
PSPN	166	83	83	110.67
UTP6	92	124	124	113.33
MAP2K6	161	101	80	114
GDE1	150	102	93	115
SHPRH	107	113	126	115.33
LPPR4	151	96	101	116
PRPF4B	140	90	129	119.67
PAX9	118	122	122	120.67
TUSC2	119	138	105	120.67
C6orf47	103	125	135	121
ADCK1	141	114	111	122
NCKIPSD	129	107	130	122
VOPP1	98	117	154	123
CKS2	78	178	115	123.67
ZNF691	88	123	162	124.33
RPP30	134	98	142	124.67
TRPS1	77	130	171	126
FSD1	116	146	117	126.33
PTCH2	179	103	99	127
PPP1R12C	110	115	157	127.33
DCST2	157	99	127	127.67
ENTHD2	122	118	143	127.67
TBL1XR1	93	131	161	128.33
HIVEP3	146	110	133	129.67
CEP55	169	128	95	130.67
OR7G1	149	111	134	131.33
FAM72A	123	155	118	132
OSBP2	139	129	132	133.33
KRTAP19-2	127	174	109	136.67
ARX	180	137	98	138.33
FAM107A	181	145	90	138.67
KDM4D	158	144	114	138.67
AKAP11	137	136	148	140.33
ABHD14A	125	147	152	141.33
KRT80	112	132	185	143
FAM162A	162	135	138	145
SUPT20H	194	120	121	145
LAMTOR2	96	160	181	145.67
ECHDC3	155	165	119	146.33
RCCD1	90	143	206	146.33
C20orf195	95	180	170	148.33
PCOLCE	153	152	140	148.33
SPIN1	132	148	165	148.33
ALDOC	143	166	137	148.67
CCDC88C	193	108	145	148.67
OSBPL1A	135	181	131	149
PCP4	154	121	173	149.33
PIGC	147	168	136	150.33
PHGDH	80	153	221	151.33
C19orf73	145	205	116	155.33
TBX3	117	142	209	156
OR4A15	211	141	120	157.33
SLC6A9	69	194	219	160.67
TSPAN5	120	177	186	161
DOK3	89	140	256	161.67
DAND5	144	176	167	162.33
CMTM8	138	156	195	163
MICAL3	160	173	160	164.33
PHRF1	148	159	189	165.33
KIAA1958	121	164	212	165.67
AUH	152	169	179	166.67
TTYH1	227	116	158	167
CRACR2A	232	119	155	168.67
ZNF750	167	184	156	169
HRASLS5	205	157	153	171.67
TTC37	196	126	194	172
SBK3	223	171	123	172.33
ABI3	165	187	169	173.67
GPR97	178	170	175	174.33
TNRC18	183	162	178	174.33
NUPL2	168	172	184	174.67
GCK	259	163	110	177.33
RAD21	177	158	198	177.67
KRT6C	106	154	275	178.33
ST8SIA3	212	134	191	179
EP300	189	149	214	184
CDKN2D	210	188	159	185.67
MCL1	182	199	182	187.67
RPL7	188	161	216	188.33
ZAN	272	150	144	188.67
IAPP	214	204	150	189.33
ASTN2	209	186	176	190.33
ZNF680	245	179	147	190.33
CLN5	185	202	203	196.67
PRSS27	260	200	139	199.67
SEPT7	171	175	253	199.67
KANK2	115	209	276	200
STK16	172	203	226	200.33
ALAD	191	237	174	200.67
FRMD1	316	133	164	204.33
GPRIN2	175	213	225	204.33
LRRC70	215	207	197	206.33
FOXP1	219	244	166	209.67
GGH	186	226	218	210
CPT2	159	206	266	210.33
FAR1	190	195	246	210.33
TNK2	237	208	188	211
TPRX1	244	183	207	211.33
ZNF774	195	210	231	212
RANGAP1	204	242	192	212.67
DNAJC14	184	185	272	213.67
TMEM53	291	201	149	213.67
CHRD	200	253	190	214.33
KIAA1462	288	193	163	214.67
AKT2	192	250	204	215.33
BATF3	199	252	196	215.67
EMC9	206	198	243	215.67
RNF146	198	191	265	218
CELF1	225	232	201	219.33
SFXN5	257	167	238	220.67
DTNB	173	258	232	221
MAU2	249	251	168	222.67
NUDT6	213	190	273	225.33
EXD3	304	224	151	226.33
ELN	273	182	228	227.67
LY6G5B	187	215	284	228.67
SKA2	279	216	193	229.33
LTB4R2	207	278	210	231.67
KCNV2	220	265	211	232
MOS	358	197	141	232
TMEM255B	164	297	236	232.33
C14orf93	201	249	249	233
TRIM3	226	234	242	234
ATXN7	276	227	200	234.33
FOXD4	231	245	229	235
RASD2	298	225	183	235.33
ZCCHC6	216	223	267	235.33
RNFT2	242	243	223	236
MEGF11	256	222	233	237
RAC1	286	196	234	238.67
CRKL	275	220	222	239
LRRFIP2	197	285	235	239
ADRB1	104	305	312	240.33
EYA2	300	217	208	241.67
R3HDM4	254	231	244	243
COPG2	174	230	330	244.67
RASSF9	208	302	227	245.67
NPC1L1	305	241	199	248.33
DBP	217	295	237	249.67
PLXNA4	266	270	217	251
VCX2	261	218	282	253.67
S1PR3	142	311	309	254
NRARP	133	233	397	254.33
MEFV	419	211	146	258.67
APH1A	222	282	274	259.33
CWC15	264	294	220	259.33
ZNF394	156	269	353	259.33
SMPD3	262	219	299	260
ACTR6	243	275	263	260.33
ZBTB42	241	247	293	260.33
RGMB	281	255	247	261
PLCB1	310	289	187	262
SLC2A10	387	221	180	262.67
RAB3IL1	307	228	264	266.33
RAPSN	322	192	286	266.67
MRPS31	253	235	315	267.67
KHDC1	240	286	281	269
DARS2	277	246	285	269.33
ASPHD2	235	268	310	271
ITPK1	315	240	259	271.33
TFF3	381	261	172	271.33
FTMT	251	277	289	272.33
AOC1	345	259	215	273
C17orf53	453	189	177	273
ITSN2	269	301	251	273.67
HIST3H2A	114	358	357	276.33
MASTL	238	290	313	280.33
OR6M1	355	229	260	281.33
COG6	176	315	354	281.67
MARS	270	307	271	282.67
TMED7-TICAM2	292	303	257	284
ASB13	439	212	205	285.33
EVA1C	347	257	252	285.33
MYO1F	236	339	283	286
S100A5	378	271	213	287.33
HSP90AB1	337	238	288	287.67
RPL23	295	214	369	292.67
DUX4	364	254	261	293
UGT2B11	263	260	358	293.67
OTX1	294	347	241	294
RASSF5	357	287	239	294.33
GPR25	433	236	224	297.67

## Sheet: CAL-33 RP ( #327)
CAL-33 RP (#327)
	betweenness_rank	degree_rank	closenes_rank	mean_rank
CDADC1	1	1	1	1
GKAP1	2	2	2	2
DUX4	4	3	3	3.33
KRTAP5-5	3	4	5	4
CEACAM7	6	5	4	5
PAPD5	5	7	7	6.33
LRRN4CL	8	6	6	6.67
CNIH1	7	8	8	7.67
CT55	10	10	10	10
LRCOL1	15	9	9	11
FIBCD1	9	13	13	11.67
TBC1D10C	19	11	12	14
MARCH8	18	14	14	15.33
RHOT1	25	12	11	16
RIMBP2	13	19	19	17
ENGASE	12	20	20	17.33
C1orf101	22	15	16	17.67
CYP21A2	21	17	17	18.33
NDE1	16	21	18	18.33
VASH2	17	18	22	19
BARX2	20	23	24	22.33
PMFBP1	37	16	15	22.67
DTL	14	27	31	24
DIRAS1	24	26	26	25.33
ALDH1L1	23	28	27	26
AGRP	36	22	21	26.33
MAT1A	32	24	23	26.33
NANOS2	34	25	25	28
SLC35G2	11	36	40	29
OPN1SW	35	29	29	31
FLT4	33	32	32	32.33
SRGAP1	31	34	34	33
TRPV5	42	31	30	34.33
MED9	26	40	38	34.67
PTCH2	47	30	28	35
TAP2	30	41	37	36
C11orf94	28	38	46	37.33
CCDC40	27	43	42	37.33
RAB3D	29	45	39	37.67
EFNA3	40	33	47	40
CHODL	45	39	43	42.33
H2AFB2	55	37	35	42.33
DMRT1	38	46	44	42.67
MLN	71	35	36	47.33
GPR62	54	48	41	47.67
DUSP3	43	51	51	48.33
RAPGEF6	72	44	33	49.67
SNAP25	62	42	45	49.67
CPN1	52	47	58	52.33
RAPGEF2	41	56	63	53.33
TRPC3	48	57	56	53.67
IRX4	44	50	70	54.67
GLIPR2	49	58	59	55.33
ARHGEF19	53	53	67	57.67
PEAR1	74	52	50	58.67
CHD1L	76	54	48	59.33
HIST1H2BJ	56	69	54	59.67
LPPR4	69	60	52	60.33
EID1	79	49	55	61
HIST4H4	39	71	77	62.33
RPL36	50	70	68	62.67
USH1C	84	55	53	64
USP40	60	59	73	64
DCAKD	64	65	64	64.33
FAM193A	58	75	66	66.33
SCD5	68	66	71	68.33
ESAM	80	77	49	68.67
ARSG	86	67	57	70
TCTEX1D2	73	63	74	70
ZNF20	46	84	81	70.33
OR6N1	90	64	60	71.33
ZNF419	92	61	61	71.33
TPK1	70	78	75	74.33
FBXL7	83	72	69	74.67
THAP2	67	74	83	74.67
TCF7L2	94	73	62	76.33
KCNK9	81	80	72	77.67
OTOS	61	81	98	80
FAM78A	59	90	94	81
INPP5J	85	76	84	81.67
SYNGR2	57	94	95	82
LENG1	89	82	79	83.33
GPR180	51	83	117	83.67
SLC26A5	124	62	65	83.67
SLC45A4	77	88	86	83.67
CHRNE	108	68	76	84
ATXN3	65	101	89	85
PPFIBP1	63	89	104	85.33
TMEM174	87	79	91	85.67
RIBC1	88	92	80	86.67
GGACT	78	102	88	89.33
TLDC1	66	98	112	92
SELPLG	115	85	78	92.67
ARSB	103	93	85	93.67
ABR	91	97	97	95
PLCB1	114	87	90	97
U2AF1L4	122	86	87	98.33
ACTB	116	96	96	102.67
NAV3	106	111	99	105.33
CDK14	117	99	106	107.33
PLOD1	75	128	122	108.33
SGCA	97	108	120	108.33
FBXL12	98	113	116	109
FAM177A1	96	104	129	109.67
GPR132	123	91	118	110.67
ACR	125	107	103	111.67
AACS	95	127	114	112
CNOT1	107	119	110	112
GLIS1	168	95	82	115
PIFO	133	105	107	115
CYP2W1	110	121	115	115.33
ADAMTS19	142	103	102	115.67
LRRN3	145	110	93	116
PDE6D	134	109	105	116
TBC1D22B	100	118	131	116.33
VIPR2	101	114	134	116.33
WAS	129	120	100	116.33
ENDOV	127	117	113	119
DCUN1D4	99	130	130	119.67
LCE3A	157	106	108	123.67
FYCO1	104	133	139	125.33
DFFA	82	131	169	127.33
ADCY2	149	125	111	128.33
NTN3	177	100	109	128.67
MAP4	118	124	147	129.67
KLHL22	143	115	151	136.33
GRIN3A	167	116	128	137
ZNF718	151	134	127	137.33
C6orf52	119	157	137	137.67
ZNF469	131	141	145	139
MVB12B	120	162	140	140.67
VPS53	146	139	141	142
SPA17	112	140	176	142.67
ALOX12B	217	112	101	143.33
TMED5	150	142	138	143.33
PSRC1	109	159	164	144
GZMM	173	135	132	146.67
LARGE	171	145	125	147
CHAT	196	126	121	147.67
BBS10	137	154	155	148.67
VAPA	141	151	157	149.67
C2orf70	209	122	119	150
ATP6V0C	128	161	162	150.33
AZGP1	93	156	203	150.67
PTPRG	144	132	178	151.33
ODF4	184	147	124	151.67
MAU2	169	146	144	153
CC2D2A	111	190	160	153.67
ZEB1	252	123	92	155.67
RASIP1	148	129	195	157.33
C11orf65	176	155	142	157.67
HIC2	138	150	185	157.67
SMPDL3B	166	170	143	159.67
KLHL38	135	138	210	161
SPDYC	155	136	192	161
CYP1A2	216	148	123	162.33
ZNF550	213	143	135	163.67
ANAPC11	113	168	215	165.33
HAMP	132	160	209	167
NHLH2	164	176	165	168.33
PPP1R3C	152	153	200	168.33
ANKS1A	178	149	183	170
ZNF131	105	166	240	170.33
CCNL2	183	173	159	171.67
KRT9	230	172	126	176
PTGER1	240	152	136	176
ZBED8	139	158	232	176.33
NUP62	102	183	249	178
GSTT1	140	229	166	178.33
DZIP1L	154	213	172	179.67
TXK	190	144	205	179.67
IL18BP	159	163	226	182.67
NCR1	170	180	201	183.67
CDKN1A	253	167	133	184.33
LOC100130539	204	193	156	184.33
AKAP10	136	174	245	185
REEP1	268	137	153	186
GDPD5	203	179	182	188
TESPA1	212	181	171	188
HAND1	220	186	163	189.67
OPRL1	257	164	148	189.67
ZNF492	187	185	197	189.67
CCL19	245	177	149	190.33
PLEKHO2	147	199	228	191.33
BFSP1	160	208	217	195
GPR50	229	187	170	195.33
ITSN1	205	169	212	195.33
MC1R	158	184	244	195.33
DNAJC27	180	218	190	196
HSD17B1	186	175	229	196.67
LYZL1	189	223	181	197.67
SOX3	174	210	218	200.67
CRYM	261	192	150	201
CD177	175	188	243	202
NPHP1	241	182	186	203
ZNF345	182	233	196	203.67
SLC22A25	225	198	194	205.67
ZBTB7C	288	171	161	206.67
ELK1	194	206	221	207
OR2A2	254	165	202	207
UPF3A	248	194	179	207
DYTN	210	195	219	208
DGKZ	259	191	180	210
KCNJ13	179	254	199	210.67
BCR	181	197	256	211.33
CCDC159	277	207	154	212.67
CHST11	156	242	251	216.33
LGI4	281	221	152	218
STXBP1	256	205	193	218
WNT10B	238	237	184	219.67
DDX42	249	215	198	220.67
NRSN2	195	222	248	221.67
CDK13	199	214	254	222.33
ZIK1	232	200	241	224.33
KDM5C	289	211	174	224.67
CCDC150	264	230	187	227
INCENP	265	196	223	228
TAF15	242	235	207	228
SSBP2	193	261	231	228.33
MCCC2	121	288	277	228.67
MSRB2	234	203	250	229
ACBD7	223	212	259	231.33
IGLON5	278	225	191	231.33
ADAL	269	224	204	232.33
IL33	235	241	222	232.67
TOX2	218	201	284	234.33
MOB3C	188	252	266	235.33
SPATS2	153	291	263	235.67
ZNF674	267	220	220	235.67
RSPH1	325	239	146	236.67
SRR	286	236	188	236.67
LARP6	130	315	268	237.67
FMN1	161	246	311	239.33
OBSCN	219	247	255	240.33
TK2	200	245	276	240.33
AAK1	283	228	211	240.67
PPP1R36	336	219	168	241
NPC1L1	246	265	216	242.33
TAS2R45	224	266	237	242.33
ESX1	333	226	173	244
PCMTD2	185	264	283	244
BRD4	250	231	253	244.67
TMCC2	339	189	208	245.33
WHSC1	331	238	167	245.33
SLC39A3	163	275	302	246.67
CLEC16A	255	240	246	247
GPLD1	406	178	158	247.33
GAS2L2	271	248	224	247.67
TEF	191	286	270	249
POM121	284	244	225	251
NKG7	251	243	262	252
TTC30B	126	274	357	252.33
TBXA2R	380	204	175	253
BLM	244	249	267	253.33
CNIH2	308	232	230	256.67
SOWAHA	247	263	260	256.67
E2F6	332	227	214	257.67
PSMC3IP	237	216	322	258.33
CDRT1	301	257	227	261.67
COL9A2	202	277	307	262
TAX1BP1	263	256	271	263.33
TAF1	302	217	273	264
CAST	197	309	291	265.67
SPRR3	296	268	236	266.67
APPL1	282	209	312	267.67
CDKN2D	165	304	335	268
CRYGN	365	202	239	268.67
PREX2	372	267	177	272
TSC22D2	266	269	281	272
LHFPL4	335	255	234	274.67
NADK	324	262	238	274.67
GPR87	172	299	356	275.67
CRY2	243	293	294	276.67
GALNT10	329	234	269	277.33
RTKN2	326	272	235	277.67
CFP	300	270	264	278
FBXO36	206	326	305	279
HOXD9	294	258	293	281.67
KIR3DL1	408	250	189	282.33
HIST1H2AL	270	271	314	285
STXBP6	310	259	286	285
ABHD16B	362	282	213	285.67
LZTS1	354	297	206	285.67
NFATC1	226	301	336	287.67
ST3GAL3	312	253	298	287.67
KDM2A	313	260	296	289.67
TBC1D10B	192	314	363	289.67
DNAJC1	208	320	351	293
NDFIP2	211	292	381	294.67
PTBP2	231	310	343	294.67
ERCC6	304	289	292	295
VGLL2	349	276	261	295.33
ZNF75A	299	307	282	296
STK17A	228	321	342	297
SLC13A4	318	281	295	298
CCDC71	290	278	350	306
PTGDR	399	273	247	306.33
CDK5R2	293	327	301	307
KIF23	258	290	375	307.67
TNR	370	279	274	307.67
TRPS1	292	316	320	309.33
UNC50	222	308	404	311.33
PCIF1	236	343	358	312.33
SLC20A2	215	280	442	312.33
ELMO2	201	355	383	313
TAS2R19	321	322	300	314.33
ZNF865	357	284	304	315
LEPROT	340	311	299	316.67
ARHGEF7	306	357	288	317
MRPL24	285	317	349	317
HIST1H2BL	276	285	394	318.33
CANT1	262	333	362	319
TMEM190	421	287	258	322
YTHDF1	361	340	265	322
TP53AIP1	307	329	334	323.33
RPH3AL	425	305	242	324
WDR48	338	295	341	324.67
IPO7	342	306	328	325.33
ZP3	396	328	252	325.33
GPR125	273	371	333	325.67
RNF219	347	349	290	328.67
PATE3	464	296	233	331
HIST1H2AE	239	298	462	333
ARHGAP35	368	324	310	334
TMEM134	298	382	324	334.67
EXOSC7	328	339	338	335
GOLGA3	221	351	436	336
FZR1	291	372	346	336.33
NUGGC	410	283	316	336.33
RCN3	397	336	278	337
NACAD	350	332	332	338
GCHFR	353	376	287	338.67
RAB15	214	251	552	339
HIST2H2BE	260	402	361	341
TAS2R14	381	312	331	341.33
KIF13B	395	323	308	342
ALOX15B	393	353	289	345
OR1J1	424	294	318	345.33
UPF3B	379	362	297	346
WBSCR22	330	356	352	346
GEMIN7	162	440	441	347.67
NRP2	452	319	275	348.67
RHCG	427	302	317	348.67
