# Supplementary material for: Transcriptomic analyses of the radiation response in head and neck squamous cell carcinoma subclones with different radiation sensitivity: time-course gene expression profiles and gene association networks
Source: Radiat Oncol. 2016 Jul 26;11:94. doi: 10.1186/s13014-016-0672-0 (PMC4960706; doi:10.1186/s13014-016-0672-0)
Supplement: Additional file 11: Table S9. — Involved pathways after mapping of 5 % highest ranked genes from the gene association networks to the Reactome pathways. The pathways together with the mapped most important (5 % highest ranked) genes are inluded. (XLSX 92 kb) [file 13014_2016_672_MOESM11_ESM.xlsx]

## Sheet: CAL-33 parental
pathway	total number of genes in pathway	matches	% match	p-value	FDR	gene names
Generic Transcription Pathway	561	11	1.96	0.000245922	0.200427	CCNC,NR4A3,ZNF248,ZNF302,ZNF350,ZNF417,ZNF431,ZNF543,ZNF621,ZNF710,ZNF735
Cellular responses to stress	360	7	1.94	0.00358455	0.265583	BAG4,CDKN2D,DEDD2,GABARAPL2,HSPA1A,MAPK10,RBX1
Diseases of signal transduction	267	6	2.25	0.00344508	0.265583	CBL,CCNC,CTBP2,FOXO4,RBX1,TGFB1
EPH-ephrin mediated repulsion of cells	48	3	6.25	0.00227876	0.265583	CLTCL1,EFNA5,SRC
Neurotransmitter Release Cycle	50	3	6	0.00256204	0.265583	CHAT,SNAP25,STXBP1
O-glycosylation of TSR domain-containing proteins	39	3	7.69	0.00124761	0.265583	ADAMTSL5,CFP,THBS2
O-linked glycosylation	104	4	3.85	0.00252686	0.265583	ADAMTSL5,CFP,ST3GAL3,THBS2
RHO GTPase Effectors	253	6	2.37	0.00264223	0.265583	CENPA,DAAM1,PKN3,RAC2,RANGAP1,SRC
RHO GTPases Activate Formins	114	4	3.51	0.00351809	0.265583	CENPA,DAAM1,RANGAP1,SRC
Signaling by EGFR	336	7	2.08	0.00244828	0.265583	CBL,FOXO4,NF1,PAG1,RBX1,SPRY1,SRC
Signaling by Wnt	295	7	2.37	0.00116987	0.265583	CTBP2,DAAM1,FRAT1,RAC2,RBBP5,RBX1,SOX3
Signaling by Rho GTPases	366	7	1.91	0.00392297	0.266435	ABR,CENPA,DAAM1,PKN3,RAC2,RANGAP1,SRC
Cytochrome P450 - arranged by substrate type	60	3	5	0.00430049	0.269608	CYP17A1,CYP3A4,CYP4A11
Factors involved in megakaryocyte development and platelet production	125	4	3.2	0.0048821	0.284208	AK3,DOCK3,EHD1,KIF23
Attenuation phase	27	2	7.41	0.00945179	0.324086	DEDD2,HSPA1A
Degradation of beta-catenin by the destruction complex	82	3	3.66	0.0102099	0.324086	CTBP2,FRAT1,RBX1
Dopamine Neurotransmitter Release Cycle	23	2	8.7	0.00690999	0.324086	SNAP25,STXBP1
EGFR downregulation	27	2	7.41	0.00945179	0.324086	CBL,SPRY1
G alpha (12/13) signalling events	75	3	4	0.00800099	0.324086	ABR,ADRA1A,RAC2
Gap junction trafficking and regulation	30	2	6.67	0.0115902	0.324086	CLTCL1,SRC
Glutamate Neurotransmitter Release Cycle	24	2	8.33	0.00751151	0.324086	SNAP25,STXBP1
HSF1 activation	30	2	6.67	0.0115902	0.324086	DEDD2,HSPA1A
Hedgehog 'on' state	85	3	3.53	0.0112543	0.324086	GAS1,GLI1,RBX1
Negative regulation of FGFR1 signaling	32	2	6.25	0.0131225	0.324086	CBL,SRC
Negative regulation of FGFR3 signaling	29	2	6.9	0.0108558	0.324086	CBL,SRC
Negative regulation of FGFR4 signaling	31	2	6.45	0.0123458	0.324086	CBL,SRC
Phase 1 - Functionalization of compounds	88	3	3.41	0.0123582	0.324086	CYP17A1,CYP3A4,CYP4A11
Phosphorylation of CD3 and TCR zeta chains	26	2	7.69	0.00878267	0.324086	CD3D,PAG1
RIG-I/MDA5 mediated induction of IFN-alpha/beta pathways	80	3	3.75	0.00954644	0.324086	DAK,NLRX1,SIKE1
Regulation of HSF1-mediated heat shock response	80	3	3.75	0.00954644	0.324086	BAG4,DEDD2,HSPA1A
Signaling by TGF-beta Receptor Complex	72	3	4.17	0.00715025	0.324086	CBL,CCNC,TGFB1
TGF-beta receptor signaling activates SMADs	32	2	6.25	0.0131225	0.324086	CBL,TGFB1
Transcription-Coupled Nucleotide Excision Repair (TC-NER)	76	3	3.95	0.00829725	0.324086	COPS7B,ELL,RBX1
Cellular response to heat stress	96	3	3.12	0.0155966	0.325929	BAG4,DEDD2,HSPA1A
EPH-Ephrin signaling	95	3	3.16	0.0151682	0.325929	CLTCL1,EFNA5,SRC
EPHA-mediated growth cone collapse	34	2	5.88	0.0147378	0.325929	EFNA5,SRC
HSF1-dependent transactivation	35	2	5.71	0.015576	0.325929	DEDD2,HSPA1A
Interferon gamma signaling	92	3	3.26	0.0139235	0.325929	IRF5,TRIM10,TRIM46
Negative regulation of FGFR2 signaling	34	2	5.88	0.0147378	0.325929	CBL,SRC
DNA Damage Recognition in GG-NER	38	2	5.26	0.0182098	0.371024	COPS7B,RBX1
Axon guidance	514	7	1.36	0.0224465	0.37649	CLTCL1,EFNA5,NF1,PSPN,RAC2,RBX1,SRC
Biological oxidations	191	4	2.09	0.0206315	0.37649	CYP17A1,CYP3A4,CYP4A11,SULT4A1
Class C/3 (Metabotropic glutamate/pheromone receptors)	40	2	5	0.0200626	0.37649	GRM4,TAS2R5
Deactivation of the beta-catenin transactivating complex	42	2	4.76	0.0219909	0.37649	RBBP5,SOX3
GAB1 signalosome	104	3	2.88	0.019269	0.37649	FOXO4,PAG1,SRC
Hemostasis	502	7	1.39	0.0200297	0.37649	AK3,DOCK3,EHD1,KIF23,RAC2,SRC,TGFB1
Infectious disease	402	6	1.49	0.0228008	0.37649	ELL,HSPA1A,RANGAP1,RBX1,SNAP25,TGFB1
Non-integrin membrane-ECM interactions	42	2	4.76	0.0219909	0.37649	DDR1,TGFB1
Nucleotide Excision Repair	108	3	2.78	0.0212693	0.37649	COPS7B,ELL,RBX1
PPARA activates gene expression	112	3	2.68	0.0233793	0.37649	CCNC,CLOCK,CYP4A11
TCF dependent signaling in response to WNT	199	4	2.01	0.0235595	0.37649	FRAT1,RBBP5,RBX1,SOX3
Cell Cycle	541	7	1.29	0.0286106	0.385658	ARPP19,CDK5RAP2,CDKN2D,CENPA,KIF23,RANGAP1,SYCE2
Cytokine Signaling in Immune system	538	7	1.3	0.0278745	0.385658	CBL,IRF5,NF1,RBX1,SRC,TRIM10,TRIM46
Gastrin-CREB signalling pathway via PKC and MAPK	423	6	1.42	0.0283297	0.385658	ADRA1A,ANXA1,ARHGEF25,NF1,RBX1,SRC
NOTCH1 Intracellular Domain Regulates Transcription	47	2	4.26	0.0271295	0.385658	CCNC,RBX1
Regulation of lipid metabolism by Peroxisome proliferator-activated receptor alpha (PPARalpha)	115	3	2.61	0.0250338	0.385658	CCNC,CLOCK,CYP4A11
Signaling by FGFR	317	5	1.58	0.0298116	0.385658	CBL,FOXO4,NF1,RBX1,SRC
Signaling by FGFR1	314	5	1.59	0.0287794	0.385658	CBL,FOXO4,NF1,RBX1,SRC
Signaling by FGFR2	316	5	1.58	0.029465	0.385658	CBL,FOXO4,NF1,RBX1,SRC
Signaling by FGFR3	313	5	1.6	0.0284405	0.385658	CBL,FOXO4,NF1,RBX1,SRC
Signaling by FGFR4	313	5	1.6	0.0284405	0.385658	CBL,FOXO4,NF1,RBX1,SRC
Signaling by NOTCH	122	3	2.46	0.029134	0.385658	CCNC,RBX1,ST3GAL3
Signaling by SCF-KIT	306	5	1.63	0.0261391	0.385658	CBL,FOXO4,NF1,RBX1,SRC
Arachidonic acid metabolism	53	2	3.77	0.0338641	0.424604	CYP4A11,PTGDS
Formation of TC-NER Pre-Incision Complex	53	2	3.77	0.0338641	0.424604	COPS7B,RBX1
Cell Cycle, Mitotic	446	6	1.35	0.0353319	0.431805	ARPP19,CDK5RAP2,CDKN2D,CENPA,KIF23,RANGAP1
Constitutive Signaling by NOTCH1 HD+PEST Domain Mutants	57	2	3.51	0.038677	0.431805	CCNC,RBX1
Constitutive Signaling by NOTCH1 PEST Domain Mutants	57	2	3.51	0.038677	0.431805	CCNC,RBX1
ECM proteoglycans	55	2	3.64	0.0362393	0.431805	MUSK,TGFB1
Signaling by Hedgehog	136	3	2.21	0.0383332	0.431805	GAS1,GLI1,RBX1
Signaling by NOTCH1 HD+PEST Domain Mutants in Cancer	57	2	3.51	0.038677	0.431805	CCNC,RBX1
Signaling by NOTCH1 PEST Domain Mutants in Cancer	57	2	3.51	0.038677	0.431805	CCNC,RBX1
Signaling by NOTCH1 in Cancer	57	2	3.51	0.038677	0.431805	CCNC,RBX1
Signaling by PDGF	345	5	1.45	0.0405787	0.446914	FOXO4,NF1,RBX1,SRC,THBS2
Degradation of GLI1 by the proteasome	59	2	3.39	0.0411755	0.44744	GLI1,RBX1
Muscle contraction	63	2	3.17	0.0463486	0.497027	ANXA1,TNNT2
Interleukin-3, 5 and GM-CSF signaling	252	4	1.59	0.0491589	0.520319	CBL,NF1,RBX1,SRC
Regulation of RAS by GAPs	67	2	2.99	0.0517463	0.540682	NF1,RBX1
Fc epsilon receptor (FCERI) signaling	379	5	1.32	0.0564763	0.575353	FOXO4,MAPK10,NF1,RBX1,SRC
NCAM signaling for neurite out-growth	264	4	1.52	0.0564733	0.575353	NF1,PSPN,RBX1,SRC
Extracellular matrix organization	267	4	1.5	0.0583889	0.577287	DDR1,MUSK,PCOLCE,TGFB1
M Phase	266	4	1.5	0.0577465	0.577287	ARPP19,CENPA,KIF23,RANGAP1
Signaling by NOTCH1	72	2	2.78	0.0587911	0.577287	CCNC,RBX1
Costimulation by the CD28 family	73	2	2.74	0.060238	0.584452	CD3D,SRC
Transcriptional regulation of white adipocyte differentiation	78	2	2.56	0.0676522	0.648665	CCNC,TGFB1
FCERI mediated MAPK activation	283	4	1.41	0.069186	0.655658	MAPK10,NF1,RBX1,SRC
Regulation of insulin secretion	80	2	2.5	0.0706986	0.662291	SNAP25,STXBP1
Neuronal System	287	4	1.39	0.0720363	0.667154	CHAT,KCNH2,SNAP25,STXBP1
ADP signalling through P2Y purinoceptor 1	25	1	4	0.127772	0.674382	SRC
ARMS-mediated activation	230	3	1.3	0.130876	0.674382	NF1,RBX1,SRC
Acyl chain remodelling of PC	25	1	4	0.127772	0.674382	PLA2G4F
Acyl chain remodelling of PE	23	1	4.35	0.118175	0.674382	PLA2G4F
Adherens junctions interactions	31	1	3.23	0.155947	0.674382	CDH2
Aflatoxin activation and detoxification	21	1	4.76	0.108474	0.674382	CYP3A4
Amine compound SLC transporters	30	1	3.33	0.151314	0.674382	RHBG
Branched-chain amino acid catabolism	23	1	4.35	0.118175	0.674382	BCKDHA
C-type lectin receptors (CLRs)	124	2	1.61	0.146777	0.674382	CLEC4A,SRC
CD28 co-stimulation	32	1	3.12	0.160554	0.674382	SRC
CDO in myogenesis	29	1	3.45	0.146657	0.674382	CDH2
CTLA4 inhibitory signaling	22	1	4.55	0.113338	0.674382	SRC
Caspase activation via extrinsic apoptotic signalig pathway	29	1	3.45	0.146657	0.674382	DAPK1
Cell-Cell communication	131	2	1.53	0.160056	0.674382	CDH2,SRC
Cellular response to hypoxia	25	1	4	0.127772	0.674382	RBX1
Constitutive Signaling by AKT1 E17K in Cancer	24	1	4.17	0.122987	0.674382	FOXO4
DAP12 interactions	340	4	1.18	0.1152	0.674382	FOXO4,NF1,RBX1,SRC
DAP12 signaling	325	4	1.23	0.102005	0.674382	FOXO4,NF1,RBX1,SRC
Disassembly of the destruction complex and recruitment of AXIN to the membrane	31	1	3.23	0.155947	0.674382	FRAT1
Downregulation of TGF-beta receptor signaling	26	1	3.85	0.132532	0.674382	TGFB1
Downstream signal transduction	322	4	1.24	0.0994553	0.674382	FOXO4,NF1,RBX1,SRC
Downstream signaling of activated FGFR1	310	4	1.29	0.0895645	0.674382	FOXO4,NF1,RBX1,SRC
Downstream signaling of activated FGFR2	310	4	1.29	0.0895645	0.674382	FOXO4,NF1,RBX1,SRC
Downstream signaling of activated FGFR3	310	4	1.29	0.0895645	0.674382	FOXO4,NF1,RBX1,SRC
Downstream signaling of activated FGFR4	310	4	1.29	0.0895645	0.674382	FOXO4,NF1,RBX1,SRC
Elongation arrest and recovery	31	1	3.23	0.155947	0.674382	ELL
Endogenous sterols	23	1	4.35	0.118175	0.674382	CYP17A1
FRS-mediated FGFR1 signaling	227	3	1.32	0.127223	0.674382	NF1,RBX1,SRC
FRS-mediated FGFR2 signaling	227	3	1.32	0.127223	0.674382	NF1,RBX1,SRC
FRS-mediated FGFR3 signaling	227	3	1.32	0.127223	0.674382	NF1,RBX1,SRC
FRS-mediated FGFR4 signaling	227	3	1.32	0.127223	0.674382	NF1,RBX1,SRC
Fatty acid, triacylglycerol, and ketone body metabolism	213	3	1.41	0.110692	0.674382	CCNC,CLOCK,CYP4A11
Frs2-mediated activation	231	3	1.3	0.132102	0.674382	NF1,RBX1,SRC
G alpha (i) signalling events	236	3	1.27	0.138292	0.674382	ANXA1,GRM4,TAS2R5
G alpha (q) signalling events	191	3	1.57	0.0865963	0.674382	ADRA1A,ANXA1,ARHGEF25
GRB2 events in EGFR signaling	226	3	1.33	0.126014	0.674382	NF1,RBX1,SRC
GRB2 events in ERBB2 signaling	226	3	1.33	0.126014	0.674382	NF1,RBX1,SRC
Gap junction trafficking	28	1	3.57	0.141974	0.674382	CLTCL1
Global Genome Nucleotide Excision Repair (GG-NER)	82	2	2.44	0.0737891	0.674382	COPS7B,RBX1
Glycerophospholipid biosynthesis	96	2	2.08	0.0965527	0.674382	CHAT,PLA2G4F
HIV Infection	228	3	1.32	0.128437	0.674382	ELL,RANGAP1,RBX1
HIV elongation arrest and recovery	31	1	3.23	0.155947	0.674382	ELL
Hedgehog 'off' state	99	2	2.02	0.101663	0.674382	GLI1,RBX1
Integration of energy metabolism	107	2	1.87	0.115642	0.674382	SNAP25,STXBP1
Integrin alphaIIb beta3 signaling	27	1	3.7	0.137266	0.674382	SRC
Interferon Signaling	196	3	1.53	0.0918566	0.674382	IRF5,TRIM10,TRIM46
Interleukin receptor SHC signaling	236	3	1.27	0.138292	0.674382	NF1,RBX1,SRC
Interleukin-2 signaling	243	3	1.23	0.147121	0.674382	NF1,RBX1,SRC
Keratan sulfate biosynthesis	28	1	3.57	0.141974	0.674382	ST3GAL3
Kinesins	27	1	3.7	0.137266	0.674382	KIF23
MAPK targets/ Nuclear events mediated by MAP kinases	30	1	3.33	0.151314	0.674382	MAPK10
MAPK1/MAPK3 signaling	232	3	1.29	0.133332	0.674382	NF1,RBX1,SRC
Membrane Trafficking	254	3	1.18	0.161355	0.674382	BET1,CLTCL1,SRC
Mitotic Prometaphase	108	2	1.85	0.117422	0.674382	CENPA,RANGAP1
Molecules associated with elastic fibres	30	1	3.33	0.151314	0.674382	TGFB1
Myogenesis	29	1	3.45	0.146657	0.674382	CDH2
NGF signalling via TRKA from the plasma membrane	355	4	1.13	0.129107	0.674382	FOXO4,NF1,RBX1,SRC
Oncogene Induced Senescence	32	1	3.12	0.160554	0.674382	CDKN2D
Oxidative Stress Induced Senescence	91	2	2.2	0.0882086	0.674382	CDKN2D,MAPK10
PCP/CE pathway	91	2	2.2	0.0882086	0.674382	DAAM1,RAC2
PD-1 signaling	28	1	3.57	0.141974	0.674382	CD3D
PIWI-interacting RNA (piRNA) biogenesis	29	1	3.45	0.146657	0.674382	TDRD1
Pausing and recovery of HIV elongation	31	1	3.23	0.155947	0.674382	ELL
Pausing and recovery of Tat-mediated HIV elongation	31	1	3.23	0.155947	0.674382	ELL
Platelet activation, signaling and aggregation	228	3	1.32	0.128437	0.674382	RAC2,SRC,TGFB1
Post-translational protein modification	412	5	1.21	0.0749058	0.674382	ADAMTSL5,BET1,CFP,ST3GAL3,THBS2
Prolonged ERK activation events	233	3	1.29	0.134566	0.674382	NF1,RBX1,SRC
RAF activation	25	1	4	0.127772	0.674382	SRC
RAF/MAP kinase cascade	226	3	1.33	0.126014	0.674382	NF1,RBX1,SRC
RNA Polymerase III Transcription Initiation From Type 1 Promoter	27	1	3.7	0.137266	0.674382	BDP1
RNA Polymerase III Transcription Initiation From Type 2 Promoter	26	1	3.85	0.132532	0.674382	BDP1
RNA Polymerase III Transcription Initiation From Type 3 Promoter	28	1	3.57	0.141974	0.674382	BDP1
RORA activates gene expression	27	1	3.7	0.137266	0.674382	CLOCK
Recognition of DNA damage by PCNA-containing replication complex	28	1	3.57	0.141974	0.674382	RBX1
Recycling pathway of L1	27	1	3.7	0.137266	0.674382	SRC
Regulation of Hypoxia-inducible Factor (HIF) by oxygen	25	1	4	0.127772	0.674382	RBX1
Resolution of Sister Chromatid Cohesion	100	2	2	0.103384	0.674382	CENPA,RANGAP1
Rho GTPase cycle	123	2	1.63	0.144899	0.674382	ABR,RAC2
SHC1 events in EGFR signaling	226	3	1.33	0.126014	0.674382	NF1,RBX1,SRC
SHC1 events in ERBB2 signaling	226	3	1.33	0.126014	0.674382	NF1,RBX1,SRC
SHC1 events in ERBB4 signaling	226	3	1.33	0.126014	0.674382	NF1,RBX1,SRC
SMAD2/SMAD3:SMAD4 heterotrimer regulates transcription	31	1	3.23	0.155947	0.674382	CCNC
SOS-mediated signalling	226	3	1.33	0.126014	0.674382	NF1,RBX1,SRC
Sema4D in semaphorin signaling	27	1	3.7	0.137266	0.674382	RAC2
Sema4D induced cell migration and growth-cone collapse	24	1	4.17	0.122987	0.674382	RAC2
Signal amplification	32	1	3.12	0.160554	0.674382	SRC
Signaling by ERBB2	320	4	1.25	0.0977724	0.674382	FOXO4,NF1,RBX1,SRC
Signaling by ERBB4	311	4	1.29	0.0903697	0.674382	FOXO4,NF1,RBX1,SRC
Signaling by Interleukins	309	4	1.29	0.0887629	0.674382	CBL,NF1,RBX1,SRC
Signaling by Leptin	234	3	1.28	0.135804	0.674382	NF1,RBX1,SRC
Signalling by NGF	431	5	1.16	0.0868407	0.674382	ABR,FOXO4,NF1,RBX1,SRC
Signalling to ERKs	244	3	1.23	0.148397	0.674382	NF1,RBX1,SRC
Signalling to RAS	237	3	1.27	0.139542	0.674382	NF1,RBX1,SRC
Signalling to p38 via RIT and RIN	230	3	1.3	0.130876	0.674382	NF1,RBX1,SRC
Surfactant metabolism	30	1	3.33	0.151314	0.674382	SFTPD
Synthesis of Leukotrienes (LT) and Eoxins (EX)	21	1	4.76	0.108474	0.674382	CYP4A11
TCR signaling	120	2	1.67	0.139298	0.674382	CD3D,PAG1
TRAF6 mediated IRF7 activation	32	1	3.12	0.160554	0.674382	SIKE1
Tat-mediated HIV elongation arrest and recovery	31	1	3.23	0.155947	0.674382	ELL
Termination of O-glycan biosynthesis	26	1	3.85	0.132532	0.674382	ST3GAL3
Thrombin signalling through proteinase activated receptors (PARs)	32	1	3.12	0.160554	0.674382	SRC
Translocation of ZAP-70 to Immunological synapse	23	1	4.35	0.118175	0.674382	CD3D
Transmembrane transport of small molecules	584	6	1.03	0.0998373	0.674382	ABCA2,ATP11C,DMTN,FKBP1B,RHBG,SLC24A1
Transmission across Chemical Synapses	208	3	1.44	0.105005	0.674382	CHAT,SNAP25,STXBP1
VEGFR2 mediated cell proliferation	239	3	1.26	0.142053	0.674382	NF1,RBX1,SRC
Vesicle-mediated transport	330	4	1.21	0.106321	0.674382	BET1,CLTCL1,SCARF1,SRC
Visual phototransduction	95	2	2.11	0.0948661	0.674382	APOM,SLC24A1
Keratan sulfate/keratin metabolism	33	1	3.03	0.165136	0.675692	ST3GAL3
Late Phase of HIV Life Cycle	134	2	1.49	0.165814	0.675692	ELL,RANGAP1
Rev-mediated nuclear export of HIV RNA	33	1	3.03	0.165136	0.675692	RANGAP1
Sialic acid metabolism	33	1	3.03	0.165136	0.675692	ST3GAL3
The phototransduction cascade	33	1	3.03	0.165136	0.675692	SLC24A1
Host Interactions of HIV factors	135	2	1.48	0.167741	0.677943	RANGAP1,RBX1
Negative regulators of RIG-I/MDA5 signaling	34	1	2.94	0.169694	0.677943	NLRX1
Signaling by WNT in cancer	34	1	2.94	0.169694	0.677943	CTBP2
Striated Muscle Contraction	34	1	2.94	0.169694	0.677943	TNNT2
Amine ligand-binding receptors	42	1	2.38	0.205277	0.686099	ADRA1A
BMAL1:CLOCK,NPAS2 activates circadian gene expression	42	1	2.38	0.205277	0.686099	CLOCK
Beta-catenin independent WNT signaling	144	2	1.39	0.185254	0.686099	DAAM1,RAC2
Cyclin D associated events in G1	38	1	2.63	0.187679	0.686099	CDKN2D
DNA Repair	288	3	1.04	0.207693	0.686099	COPS7B,ELL,RBX1
Dual Incision in GG-NER	39	1	2.56	0.192114	0.686099	RBX1
EPHB-mediated forward signaling	42	1	2.38	0.205277	0.686099	SRC
Elastic fibre formation	41	1	2.44	0.200914	0.686099	TGFB1
Export of Viral Ribonucleoproteins from Nucleus	36	1	2.78	0.178735	0.686099	HSPA1A
Formation of HIV elongation complex in the absence of HIV Tat	43	1	2.33	0.209618	0.686099	ELL
Formation of HIV-1 elongation complex containing HIV-1 Tat	43	1	2.33	0.209618	0.686099	ELL
Formation of Incision Complex in GG-NER	43	1	2.33	0.209618	0.686099	RBX1
Formation of RNA Pol II elongation complex	43	1	2.33	0.209618	0.686099	ELL
G1 Phase	38	1	2.63	0.187679	0.686099	CDKN2D
Generation of second messenger molecules	37	1	2.7	0.183219	0.686099	CD3D
HIV Life Cycle	147	2	1.36	0.191151	0.686099	ELL,RANGAP1
HIV Transcription Elongation	43	1	2.33	0.209618	0.686099	ELL
Host Interactions with Influenza Factors	43	1	2.33	0.209618	0.686099	TGFB1
IGF1R signaling cascade	279	3	1.08	0.195127	0.686099	NF1,RBX1,SRC
IRS-mediated signalling	275	3	1.09	0.189605	0.686099	NF1,RBX1,SRC
IRS-related events triggered by IGF1R	279	3	1.08	0.195127	0.686099	NF1,RBX1,SRC
Influenza Infection	154	2	1.3	0.205002	0.686099	HSPA1A,TGFB1
Insulin receptor signalling cascade	278	3	1.08	0.193742	0.686099	NF1,RBX1,SRC
Interactions of Rev with host cellular proteins	35	1	2.86	0.174227	0.686099	RANGAP1
MAP2K and MAPK activation	38	1	2.63	0.187679	0.686099	SRC
MAPK family signaling cascades	276	3	1.09	0.190982	0.686099	NF1,RBX1,SRC
Metabolism of steroid hormones and vitamin D	36	1	2.78	0.178735	0.686099	CYP17A1
NCAM1 interactions	37	1	2.7	0.183219	0.686099	PSPN
Netrin-1 signaling	42	1	2.38	0.205277	0.686099	SRC
Nuclear signaling by ERBB4	39	1	2.56	0.192114	0.686099	RBX1
Olfactory Signaling Pathway	422	4	0.95	0.198694	0.686099	OR10A5,OR2A2,OR4D10,OR5H1
PKMTs methylate histone lysines	40	1	2.5	0.196526	0.686099	RBBP5
Phospholipid metabolism	146	2	1.37	0.189182	0.686099	CHAT,PLA2G4F
Platelet Aggregation (Plug Formation)	37	1	2.7	0.183219	0.686099	SRC
RNA Polymerase II Transcription Elongation	43	1	2.33	0.209618	0.686099	ELL
RNA Polymerase III Abortive And Retractive Initiation	40	1	2.5	0.196526	0.686099	BDP1
RNA Polymerase III Transcription	40	1	2.5	0.196526	0.686099	BDP1
RNA Polymerase III Transcription Initiation	35	1	2.86	0.174227	0.686099	BDP1
Retinoid metabolism and transport	42	1	2.38	0.205277	0.686099	APOM
Signaling by Type 1 Insulin-like Growth Factor 1 Receptor (IGF1R)	279	3	1.08	0.195127	0.686099	NF1,RBX1,SRC
Steroid hormones	36	1	2.78	0.178735	0.686099	CYP17A1
Tat-mediated elongation of the HIV-1 transcript	43	1	2.33	0.209618	0.686099	ELL
Transcriptional activity of SMAD2/SMAD3:SMAD4 heterotrimer	43	1	2.33	0.209618	0.686099	CCNC
Uptake and actions of bacterial toxins	40	1	2.5	0.196526	0.686099	SNAP25
Voltage gated Potassium channels	43	1	2.33	0.209618	0.686099	KCNH2
ABC-family proteins mediated transport	44	1	2.27	0.213935	0.691892	ABCA2
Inositol phosphate metabolism	44	1	2.27	0.213935	0.691892	IPPK
TNF signaling	44	1	2.27	0.213935	0.691892	BAG4
Cellular Senescence	160	2	1.25	0.216962	0.694375	CDKN2D,MAPK10
Diseases of metabolism	45	1	2.22	0.218228	0.694375	SFTPD
Immunoregulatory interactions between a Lymphoid and a non-Lymphoid cell	160	2	1.25	0.216962	0.694375	CD3D,NCR1
NRAGE signals death through JNK	45	1	2.22	0.218228	0.694375	ABR
Separation of Sister Chromatids	161	2	1.24	0.218962	0.694375	CENPA,RANGAP1
DNA Damage Bypass	46	1	2.17	0.222498	0.700258	RBX1
GPCR ligand binding	443	4	0.9	0.222536	0.700258	ADRA1A,ANXA1,GRM4,TAS2R5
Signaling by Insulin receptor	302	3	0.99	0.22759	0.713407	NF1,RBX1,SRC
Ion transport by P-type ATPases	48	1	2.08	0.23097	0.721227	ATP11C
Antigen activates B Cell Receptor (BCR) leading to generation of second messengers	50	1	2	0.23935	0.740511	CBL
Cargo trafficking to the periciliary membrane	51	1	1.96	0.243506	0.740511	PDE6D
Death Receptor Signalling	51	1	1.96	0.243506	0.740511	BAG4
Mitotic Anaphase	172	2	1.16	0.241053	0.740511	CENPA,RANGAP1
Mitotic Metaphase and Anaphase	173	2	1.16	0.243067	0.740511	CENPA,RANGAP1
Nuclear Receptor transcription pathway	51	1	1.96	0.243506	0.740511	NR4A3
VEGFA-VEGFR2 Pathway	310	3	0.97	0.239123	0.740511	NF1,RBX1,SRC
Deposition of new CENPA-containing nucleosomes at the centromere	52	1	1.92	0.247639	0.742007	CENPA
FCGR activation	52	1	1.92	0.247639	0.742007	SRC
Nucleosome assembly	52	1	1.92	0.247639	0.742007	CENPA
Synthesis of substrates in N-glycan biosythesis	52	1	1.92	0.247639	0.742007	ST3GAL3
Signaling by VEGF	318	3	0.94	0.250755	0.748591	NF1,RBX1,SRC
AUF1 (hnRNP D0) binds and destabilizes mRNA	54	1	1.85	0.255839	0.750031	HSPA1A
Assembly of collagen fibrils and other multimeric structures	54	1	1.85	0.255839	0.750031	PCOLCE
Assembly of the primary cilium	179	2	1.12	0.25517	0.750031	CDK5RAP2,PDE6D
GPVI-mediated activation cascade	54	1	1.85	0.255839	0.750031	RAC2
Vif-mediated degradation of APOBEC3G	54	1	1.85	0.255839	0.750031	RBX1
Asparagine N-linked glycosylation	181	2	1.1	0.259207	0.757183	BET1,ST3GAL3
Degradation of DVL	56	1	1.79	0.26395	0.765549	RBX1
XBP1(S) activates chaperone genes	56	1	1.79	0.26395	0.765549	SRPR
Meiotic synapsis	57	1	1.75	0.267973	0.771724	SYCE2
Pre-NOTCH Expression and Processing	57	1	1.75	0.267973	0.771724	ST3GAL3
Formation of the beta-catenin:TCF transactivating complex	58	1	1.72	0.271974	0.77775	RBBP5
IRE1alpha activates chaperones	58	1	1.72	0.271974	0.77775	SRPR
Degradation of GLI2 by the proteasome	59	1	1.69	0.275953	0.78363	RBX1
GLI3 is processed to GLI3R by the proteasome	59	1	1.69	0.275953	0.78363	RBX1
Lipid digestion, mobilization, and transport	60	1	1.67	0.279911	0.786646	NPC1L1
MAP kinase activation in TLR cascade	60	1	1.67	0.279911	0.786646	MAPK10
RHO GTPases activate PKNs	60	1	1.67	0.279911	0.786646	PKN3
Cell death signalling via NRAGE, NRIF and NADE	61	1	1.64	0.283847	0.792245	ABR
Cell-cell junction organization	61	1	1.64	0.283847	0.792245	CDH2
Circadian Clock	63	1	1.59	0.291656	0.794982	CLOCK
Dual incision in TC-NER	63	1	1.59	0.291656	0.794982	RBX1
Gap-filling DNA repair synthesis and ligation in TC-NER	62	1	1.61	0.287762	0.794982	RBX1
Ion channel transport	197	2	1.02	0.291507	0.794982	ATP11C,FKBP1B
Loss of Nlp from mitotic centrosomes	62	1	1.61	0.287762	0.794982	CDK5RAP2
Loss of proteins required for interphase microtubule organizationÂ from the centrosome	62	1	1.61	0.287762	0.794982	CDK5RAP2
RNA Polymerase II Pre-transcription Events	63	1	1.59	0.291656	0.794982	ELL
Collagen biosynthesis and modifying enzymes	64	1	1.56	0.295529	0.802853	PCOLCE
O-linked glycosylation of mucins	65	1	1.54	0.29938	0.810614	ST3GAL3
Biosynthesis of the N-glycan precursor (dolichol lipid-linked oligosaccharide, LLO) and transfer to a nascent protein	67	1	1.49	0.307021	0.81396	ST3GAL3
COPII (Coat Protein 2) Mediated Vesicle Transport	66	1	1.52	0.303211	0.81396	BET1
Interferon alpha/beta signaling	67	1	1.49	0.307021	0.81396	IRF5
Macroautophagy	67	1	1.49	0.307021	0.81396	GABARAPL2
Semaphorin interactions	67	1	1.49	0.307021	0.81396	RAC2
Transcription	205	2	0.98	0.307607	0.81396	BDP1,ELL
Transcription of the HIV genome	66	1	1.52	0.303211	0.81396	ELL
ER to Golgi Anterograde Transport	68	1	1.47	0.310811	0.819776	BET1
Metabolism of amino acids and derivatives	211	2	0.95	0.319639	0.840341	AANAT,BCKDHA
Centrosome maturation	72	1	1.39	0.325764	0.845534	CDK5RAP2
Recruitment of mitotic centrosome proteins and complexes	72	1	1.39	0.325764	0.845534	CDK5RAP2
Signaling by the B Cell Receptor (BCR)	214	2	0.93	0.325637	0.845534	CBL,FOXO4
TRAF6 Mediated Induction of proinflammatory cytokines	72	1	1.39	0.325764	0.845534	MAPK10
Senescence-Associated Secretory Phenotype (SASP)	76	1	1.32	0.340396	0.880707	CDKN2D
Antigen processing: Ubiquitination & Proteasome degradation	222	2	0.9	0.341565	0.880936	RBX1,TRAF7
Binding and Uptake of Ligands by Scavenger Receptors	78	1	1.28	0.347594	0.892891	SCARF1
Chromatin modifying enzymes	226	2	0.88	0.349487	0.892891	CLOCK,RBBP5
Chromatin organization	226	2	0.88	0.349487	0.892891	CLOCK,RBBP5
Platelet degranulation	79	1	1.27	0.351163	0.894369	TGFB1
Regulation of PLK1 Activity at G2/M Transition	80	1	1.25	0.354713	0.900596	CDK5RAP2
MyD88 cascade initiated on plasma membrane	83	1	1.2	0.365249	0.913122	MAPK10
TRAF6 mediated induction of NFkB and MAP kinases upon TLR7/8 or 9 activation	83	1	1.2	0.365249	0.913122	MAPK10
Toll Like Receptor 10 (TLR10) Cascade	83	1	1.2	0.365249	0.913122	MAPK10
Toll Like Receptor 5 (TLR5) Cascade	83	1	1.2	0.365249	0.913122	MAPK10
p75 NTR receptor-mediated signalling	83	1	1.2	0.365249	0.913122	ABR
Meiosis	85	1	1.18	0.372178	0.916389	SYCE2
MyD88 dependent cascade initiated on endosome	85	1	1.18	0.372178	0.916389	MAPK10
PI3K/AKT Signaling in Cancer	85	1	1.18	0.372178	0.916389	FOXO4
Response to elevated platelet cytosolic Ca2+	84	1	1.19	0.368723	0.916389	TGFB1
Toll Like Receptor 7/8 (TLR7/8) Cascade	85	1	1.18	0.372178	0.916389	MAPK10
Cell junction organization	86	1	1.16	0.375614	0.916543	CDH2
Collagen formation	86	1	1.16	0.375614	0.916543	PCOLCE
Regulation of mRNA stability by proteins that bind AU-rich elements	86	1	1.16	0.375614	0.916543	HSPA1A
Chromosome Maintenance	87	1	1.15	0.379031	0.922121	CENPA
Anchoring of the basal body to the plasma membrane	89	1	1.12	0.385811	0.932871	CDK5RAP2
Metabolism of vitamins and cofactors	90	1	1.11	0.389173	0.932871	MOCOS
Metabolism of water-soluble vitamins and cofactors	90	1	1.11	0.389173	0.932871	MOCOS
Toll Like Receptor 9 (TLR9) Cascade	89	1	1.12	0.385811	0.932871	MAPK10
Unfolded Protein Response (UPR)	90	1	1.11	0.389173	0.932871	SRPR
CLEC7A (Dectin-1) signaling	99	1	1.01	0.418625	0.939275	SRC
Cell surface interactions at the vascular wall	99	1	1.01	0.418625	0.939275	SRC
Gene Silencing by RNA	100	1	1	0.421809	0.939275	TDRD1
L1CAM interactions	97	1	1.03	0.412204	0.939275	SRC
MyD88-independent TLR3/TLR4 cascade	97	1	1.03	0.412204	0.939275	MAPK10
MyD88:Mal cascade initiated on plasma membrane	93	1	1.08	0.399151	0.939275	MAPK10
PI-3K cascade:FGFR1	100	1	1	0.421809	0.939275	FOXO4
PI-3K cascade:FGFR2	100	1	1	0.421809	0.939275	FOXO4
PI-3K cascade:FGFR3	100	1	1	0.421809	0.939275	FOXO4
PI-3K cascade:FGFR4	100	1	1	0.421809	0.939275	FOXO4
PI3K events in ERBB2 signaling	100	1	1	0.421809	0.939275	FOXO4
PI3K events in ERBB4 signaling	100	1	1	0.421809	0.939275	FOXO4
PIP3 activates AKT signaling	100	1	1	0.421809	0.939275	FOXO4
Phase II conjugation	96	1	1.04	0.408968	0.939275	SULT4A1
Potassium Channels	99	1	1.01	0.418625	0.939275	KCNH2
Respiratory electron transport	93	1	1.08	0.399151	0.939275	NDUFAF3
SLC-mediated transmembrane transport	263	2	0.76	0.421	0.939275	RHBG,SLC24A1
Stimuli-sensing channels	99	1	1.01	0.418625	0.939275	FKBP1B
TRIF-mediated TLR3/TLR4 signaling	97	1	1.03	0.412204	0.939275	MAPK10
Toll Like Receptor 2 (TLR2) Cascade	93	1	1.08	0.399151	0.939275	MAPK10
Toll Like Receptor 3 (TLR3) Cascade	97	1	1.03	0.412204	0.939275	MAPK10
Toll Like Receptor TLR1:TLR2 Cascade	93	1	1.08	0.399151	0.939275	MAPK10
Toll Like Receptor TLR6:TLR2 Cascade	93	1	1.08	0.399151	0.939275	MAPK10
Transport of glucose and other sugars, bile salts and organic acids, metal ions and amine compounds	100	1	1	0.421809	0.939275	RHBG
Transport of inorganic cations/anions and amino acids/oligopeptides	96	1	1.04	0.408968	0.939275	SLC24A1
Transport to the Golgi and subsequent modification	95	1	1.05	0.405713	0.939275	BET1
Downstream TCR signaling	101	1	0.99	0.424976	0.943748	CD3D
Class I MHC mediated antigen processing & presentation	266	2	0.75	0.426633	0.944852	RBX1,TRAF7
MHC class II antigen presentation	103	1	0.97	0.431259	0.949935	KIF23
PI3K/AKT activation	103	1	0.97	0.431259	0.949935	FOXO4
Metabolism of carbohydrates	270	2	0.74	0.434099	0.953613	DAK,ST3GAL3
RNA Polymerase II Transcription	105	1	0.95	0.437473	0.958442	ELL
Mitotic Prophase	106	1	0.94	0.440555	0.962607	ARPP19
HATs acetylate histones	108	1	0.93	0.446669	0.973356	CLOCK
SRP-dependent cotranslational protein targeting to membrane	109	1	0.92	0.449701	0.97735	SRPR

## Sheet: CAL-33 SP (#303)
pathway	total number of genes in pathway	matches	% match	p-value	FDR	gene names
Axon guidance	514	12	2.33	2.38592e-05	0.0194453	APH1A,DPYSL3,HSP90AB1,ITGA9,LAMTOR2,NRG1,PLXNA4,PPP2CA,PSPN,RAC1,RDX,RGMB
Generic Transcription Pathway	561	12	2.14	5.57274e-05	0.0227089	AKT2,LAMTOR2,MED26,TBL1XR1,ZNF302,ZNF394,ZNF431,ZNF561,ZNF680,ZNF691,ZNF750,ZNF774
Cell Cycle	541	11	2.03	0.000179912	0.024516	CDKN2D,EP300,MASTL,MAU2,MCM4,NUPL2,PPP2CA,RAD21,RANGAP1,SKA2,SYCP1
Cell Cycle, Mitotic	446	10	2.24	0.000163898	0.024516	CDKN2D,EP300,MASTL,MAU2,MCM4,NUPL2,PPP2CA,RAD21,RANGAP1,SKA2
Chromatin modifying enzymes	226	7	3.1	0.000240648	0.024516	ATXN7,EP300,HIST3H2A,KDM4D,KDM5D,SUPT20H,TBL1XR1
Chromatin organization	226	7	3.1	0.000240648	0.024516	ATXN7,EP300,HIST3H2A,KDM4D,KDM5D,SUPT20H,TBL1XR1
Diseases of signal transduction	267	8	3	0.000107882	0.024516	AKT2,APH1A,BCR,CTBP2,EP300,NRG1,PPP2CA,TBL1XR1
Signaling by Wnt	295	8	2.71	0.000213495	0.024516	AKT2,CCDC88C,CTBP2,EP300,PLCB1,PPP2CA,RAC1,RNF146
Semaphorin interactions	67	4	5.97	0.000491322	0.0444919	DPYSL3,HSP90AB1,PLXNA4,RAC1
Glycolysis	31	3	9.68	0.000633356	0.0472778	ALDOC,GCK,PPP2CA
M Phase	266	7	2.63	0.000639603	0.0472778	MASTL,MAU2,NUPL2,PPP2CA,RAD21,RANGAP1,SKA2
Regulation of beta-cell development	32	3	9.38	0.000696115	0.0472778	AKT2,GCK,IAPP
RHO GTPases Activate WASPs and WAVEs	36	3	8.33	0.000986339	0.0618359	NCKIPSD,RAC1,WAS
BMAL1:CLOCK,NPAS2 activates circadian gene expression	42	3	7.14	0.00154873	0.0877358	DBP,EP300,TBL1XR1
Infectious disease	402	8	1.99	0.00161477	0.0877358	HSP90AB1,MAP2K6,NUPL2,POLR2A,RAC1,RANGAP1,RPL23,RPL7
Arachidonic acid metabolism	53	3	5.66	0.00302619	0.0978209	ALOX12B,CYP1A2,FAAH2
Constitutive Signaling by NOTCH1 HD+PEST Domain Mutants	57	3	5.26	0.00372079	0.0978209	APH1A,EP300,TBL1XR1
Constitutive Signaling by NOTCH1 PEST Domain Mutants	57	3	5.26	0.00372079	0.0978209	APH1A,EP300,TBL1XR1
HATs acetylate histones	108	4	3.7	0.00289658	0.0978209	ATXN7,EP300,HIST3H2A,SUPT20H
Mitotic Prometaphase	108	4	3.7	0.00289658	0.0978209	PPP2CA,RAD21,RANGAP1,SKA2
Nucleotide-binding domain, leucine rich repeat containing receptor (NLR) signaling pathways	51	3	5.88	0.00271146	0.0978209	HSP90AB1,MAP2K6,MEFV
PPARA activates gene expression	112	4	3.57	0.00330174	0.0978209	CPT2,EP300,MED26,TBL1XR1
RHO GTPase Effectors	253	6	2.37	0.00264223	0.0978209	NCKIPSD,PPP2CA,RAC1,RANGAP1,SKA2,WAS
RHO GTPases Activate Formins	114	4	3.51	0.00351809	0.0978209	PPP2CA,RAC1,RANGAP1,SKA2
Regulation of actin dynamics for phagocytic cup formation	100	4	4	0.00219095	0.0978209	HSP90AB1,NCKIPSD,RAC1,WAS
Regulation of lipid metabolism by Peroxisome proliferator-activated receptor alpha (PPARalpha)	115	4	3.48	0.00362981	0.0978209	CPT2,EP300,MED26,TBL1XR1
Resolution of Sister Chromatid Cohesion	100	4	4	0.00219095	0.0978209	PPP2CA,RAD21,RANGAP1,SKA2
Signaling by NOTCH1 HD+PEST Domain Mutants in Cancer	57	3	5.26	0.00372079	0.0978209	APH1A,EP300,TBL1XR1
Signaling by NOTCH1 PEST Domain Mutants in Cancer	57	3	5.26	0.00372079	0.0978209	APH1A,EP300,TBL1XR1
Signaling by NOTCH1 in Cancer	57	3	5.26	0.00372079	0.0978209	APH1A,EP300,TBL1XR1
tRNA processing in the nucleus	56	3	5.36	0.00353886	0.0978209	NUPL2,RPP30,XPOT
Signaling by Rho GTPases	366	7	1.91	0.00392297	0.0999131	BCR,NCKIPSD,PPP2CA,RAC1,RANGAP1,SKA2,WAS
Circadian Clock	63	3	4.76	0.00493207	0.114847	DBP,EP300,TBL1XR1
Fcgamma receptor (FCGR) dependent phagocytosis	125	4	3.2	0.0048821	0.114847	HSP90AB1,NCKIPSD,RAC1,WAS
TCF dependent signaling in response to WNT	199	5	2.51	0.00470012	0.114847	AKT2,CCDC88C,EP300,PPP2CA,RNF146
Inflammasomes	21	2	9.52	0.00577636	0.127236	HSP90AB1,MEFV
Signal transduction by L1	21	2	9.52	0.00577636	0.127236	ITGA9,RAC1
CTLA4 inhibitory signaling	22	2	9.09	0.00633151	0.130324	AKT2,PPP2CA
Fatty acid, triacylglycerol, and ketone body metabolism	213	5	2.35	0.00624156	0.130324	CPT2,EP300,HSD17B3,MED26,TBL1XR1
Influenza Viral RNA Transcription and Replication	135	4	2.96	0.00639629	0.130324	NUPL2,POLR2A,RPL23,RPL7
Signaling by NOTCH1	72	3	4.17	0.00715025	0.142133	APH1A,EP300,TBL1XR1
Costimulation by the CD28 family	73	3	4.11	0.00742753	0.142369	AKT2,PPP2CA,RAC1
HDMs demethylate histones	24	2	8.33	0.00751151	0.142369	KDM4D,KDM5D
Glucose metabolism	75	3	4	0.00800099	0.144146	ALDOC,GCK,PPP2CA
Influenza Life Cycle	143	4	2.8	0.00781089	0.144146	NUPL2,POLR2A,RPL23,RPL7
Synthesis of IP3 and IP4 in the cytosol	25	2	8	0.00813583	0.144146	ITPK1,PLCB1
Attenuation phase	27	2	7.41	0.00945179	0.151043	EP300,HSP90AB1
RORA activates gene expression	27	2	7.41	0.00945179	0.151043	EP300,TBL1XR1
Signalling by NGF	431	7	1.62	0.00933611	0.151043	AKT2,APH1A,CRKL,LAMTOR2,NRG1,PPP2CA,RAC1
Transcriptional regulation of white adipocyte differentiation	78	3	3.85	0.00890895	0.151043	EP300,MED26,TBL1XR1
VEGFR2 mediated vascular permeability	26	2	7.69	0.00878267	0.151043	AKT2,RAC1
Influenza Infection	154	4	2.6	0.0100712	0.157847	NUPL2,POLR2A,RPL23,RPL7
Regulation of Glucokinase by Glucokinase Regulatory Protein	29	2	6.9	0.0108558	0.166934	GCK,NUPL2
Separation of Sister Chromatids	161	4	2.48	0.0117097	0.176729	PPP2CA,RAD21,RANGAP1,SKA2
CD28 co-stimulation	32	2	6.25	0.0131225	0.190979	AKT2,RAC1
Signaling by NOTCH2	32	2	6.25	0.0131225	0.190979	APH1A,EP300
Cellular response to heat stress	96	3	3.12	0.0155966	0.192595	EP300,HSP90AB1,NUPL2
Cellular responses to stress	360	6	1.67	0.0140328	0.192595	CDKN2D,EP300,HSP90AB1,LAMTOR2,MAP2K6,NUPL2
HSF1-dependent transactivation	35	2	5.71	0.015576	0.192595	EP300,HSP90AB1
Interactions of Rev with host cellular proteins	35	2	5.71	0.015576	0.192595	NUPL2,RANGAP1
Mitotic Anaphase	172	4	2.33	0.0146145	0.192595	PPP2CA,RAD21,RANGAP1,SKA2
Mitotic Metaphase and Anaphase	173	4	2.31	0.0148992	0.192595	PPP2CA,RAD21,RANGAP1,SKA2
Phase II conjugation	96	3	3.12	0.0155966	0.192595	ACSM5,CYP1A2,UGT2B11
Rev-mediated nuclear export of HIV RNA	33	2	6.06	0.0139199	0.192595	NUPL2,RANGAP1
Signaling by WNT in cancer	34	2	5.88	0.0147378	0.192595	CTBP2,PPP2CA
tRNA processing	95	3	3.16	0.0151682	0.192595	NUPL2,RPP30,XPOT
L1CAM interactions	97	3	3.09	0.0160318	0.194114	ITGA9,RAC1,RDX
Metabolism of steroid hormones and vitamin D	36	2	5.56	0.0164342	0.194114	HSD17B3,LRP2
Steroid hormones	36	2	5.56	0.0164342	0.194114	HSD17B3,LRP2
MAPK family signaling cascades	276	5	1.81	0.0176446	0.205433	LAMTOR2,NRG1,PPP2CA,RAC1,SEPT7
Cyclin D associated events in G1	38	2	5.26	0.0182098	0.206125	CDKN2D,PPP2CA
G1 Phase	38	2	5.26	0.0182098	0.206125	CDKN2D,PPP2CA
Hemostasis	502	7	1.39	0.0200297	0.206352	AKT2,ANGPT4,EP300,F2R,ITPK1,PPP2CA,RAC1
Mitotic Prophase	106	3	2.83	0.0202554	0.206352	MASTL,NUPL2,PPP2CA
Nonsense Mediated Decay (NMD) enhanced by the Exon Junction Complex (EJC)	106	3	2.83	0.0202554	0.206352	PPP2CA,RPL23,RPL7
Nonsense-Mediated Decay (NMD)	106	3	2.83	0.0202554	0.206352	PPP2CA,RPL23,RPL7
Nuclear signaling by ERBB4	39	2	5.13	0.0191266	0.206352	APH1A,NRG1
PKB-mediated events	40	2	5	0.0200626	0.206352	AKT2,LAMTOR2
Uptake and actions of bacterial toxins	40	2	5	0.0200626	0.206352	HSP90AB1,MAP2K6
mTOR signalling	39	2	5.13	0.0191266	0.206352	AKT2,LAMTOR2
Biological oxidations	191	4	2.09	0.0206315	0.207588	ACSM5,AOC1,CYP1A2,UGT2B11
Glucose transport	41	2	4.88	0.0210174	0.208893	GCK,NUPL2
Netrin-1 signaling	42	2	4.76	0.0219909	0.213364	RAC1,RGMB
tRNA Aminoacylation	42	2	4.76	0.0219909	0.213364	DARS2,MARS
Inositol phosphate metabolism	44	2	4.55	0.0239927	0.230048	ITPK1,PLCB1
Viral Messenger RNA Synthesis	45	2	4.44	0.0250206	0.237114	NUPL2,POLR2A
Cytokine Signaling in Immune system	538	7	1.3	0.0278745	0.243039	CRKL,LAMTOR2,MAP2K6,NRG1,NUPL2,PPP2CA,TRIM3
EPH-ephrin mediated repulsion of cells	48	2	4.17	0.02821	0.243039	APH1A,RAC1
Gastrin-CREB signalling pathway via PKC and MAPK	423	6	1.42	0.0283297	0.243039	F2R,LAMTOR2,LTB4R2,NRG1,PLCB1,PPP2CA
Hexose transport	47	2	4.26	0.0271295	0.243039	GCK,NUPL2
NOTCH1 Intracellular Domain Regulates Transcription	47	2	4.26	0.0271295	0.243039	EP300,TBL1XR1
Signaling by ERBB4	311	5	1.61	0.0277702	0.243039	AKT2,APH1A,LAMTOR2,NRG1,PPP2CA
Signaling by Interleukins	309	5	1.62	0.0271102	0.243039	CRKL,LAMTOR2,MAP2K6,NRG1,PPP2CA
Signaling by SCF-KIT	306	5	1.63	0.0261391	0.243039	AKT2,LAMTOR2,NRG1,PPP2CA,RAC1
VEGFA-VEGFR2 Pathway	310	5	1.61	0.0274389	0.243039	AKT2,LAMTOR2,NRG1,PPP2CA,RAC1
Signaling by NOTCH	122	3	2.46	0.029134	0.247336	APH1A,EP300,TBL1XR1
Signaling by VEGF	318	5	1.57	0.0301608	0.253413	AKT2,LAMTOR2,NRG1,PPP2CA,RAC1
Downstream signal transduction	322	5	1.55	0.0315835	0.257406	AKT2,CRKL,LAMTOR2,NRG1,PPP2CA
Factors involved in megakaryocyte development and platelet production	125	3	2.4	0.0309937	0.257406	EP300,ITPK1,RAC1
G-protein beta:gamma signalling	51	2	3.92	0.0315529	0.257406	AKT2,PLCB1
DAP12 signaling	325	5	1.54	0.0326778	0.263687	AKT2,LAMTOR2,NRG1,PPP2CA,RAC1
Antigen processing: Ubiquitination & Proteasome degradation	222	4	1.8	0.0333298	0.266311	ASB13,UBA6,UBE2S,UFL1
Formation of TC-NER Pre-Incision Complex	53	2	3.77	0.0338641	0.267954	EP300,POLR2A
GPCR ligand binding	443	6	1.35	0.0343607	0.269269	ADRB1,F2R,IAPP,LTB4R2,PTCH2,S1PR3
GPVI-mediated activation cascade	54	2	3.7	0.0350438	0.272007	AKT2,RAC1
HIV Infection	228	4	1.75	0.0362144	0.278441	NUPL2,POLR2A,RAC1,RANGAP1
DAP12 interactions	340	5	1.47	0.0385039	0.279304	AKT2,LAMTOR2,NRG1,PPP2CA,RAC1
Frs2-mediated activation	231	4	1.73	0.0377094	0.279304	CRKL,LAMTOR2,NRG1,PPP2CA
Host Interactions of HIV factors	135	3	2.22	0.0376324	0.279304	NUPL2,RAC1,RANGAP1
Late Phase of HIV Life Cycle	134	3	2.24	0.0369383	0.279304	NUPL2,POLR2A,RANGAP1
Meiotic synapsis	57	2	3.51	0.038677	0.279304	RAD21,SYCP1
Mitotic G1-G1/S phases	135	3	2.22	0.0376324	0.279304	CDKN2D,MCM4,PPP2CA
Prolonged ERK activation events	233	4	1.72	0.0387256	0.279304	CRKL,LAMTOR2,NRG1,PPP2CA
Signaling by PDGF	345	5	1.45	0.0405787	0.290102	AKT2,CRKL,LAMTOR2,NRG1,PPP2CA
HDACs deacetylate histones	60	2	3.33	0.042447	0.295678	HIST3H2A,TBL1XR1
MAP kinase activation in TLR cascade	60	2	3.33	0.042447	0.295678	MAP2K6,PPP2CA
Translocation of GLUT4 to the plasma membrane	60	2	3.33	0.042447	0.295678	AKT2,RAC1
Cell death signalling via NRAGE, NRIF and NADE	61	2	3.28	0.0437332	0.302055	APH1A,RAC1
Gap-filling DNA repair synthesis and ligation in TC-NER	62	2	3.23	0.0450338	0.303327	EP300,POLR2A
NGF signalling via TRKA from the plasma membrane	355	5	1.41	0.0449296	0.303327	AKT2,CRKL,LAMTOR2,NRG1,PPP2CA
Signalling to ERKs	244	4	1.64	0.044594	0.303327	CRKL,LAMTOR2,NRG1,PPP2CA
Dual incision in TC-NER	63	2	3.17	0.0463486	0.307968	EP300,POLR2A
HIV Life Cycle	147	3	2.04	0.0464786	0.307968	NUPL2,POLR2A,RANGAP1
Interleukin-3, 5 and GM-CSF signaling	252	4	1.59	0.0491589	0.323101	CRKL,LAMTOR2,NRG1,PPP2CA
Processing of Capped Intron-Containing Pre-mRNA	153	3	1.96	0.0512534	0.334172	CWC15,NUPL2,POLR2A
Fc epsilon receptor (FCERI) signaling	379	5	1.32	0.0564763	0.359595	AKT2,LAMTOR2,NRG1,PPP2CA,RAC1
NCAM signaling for neurite out-growth	264	4	1.52	0.0564733	0.359595	LAMTOR2,NRG1,PPP2CA,PSPN
SLC-mediated transmembrane transport	263	4	1.52	0.0558424	0.359595	GCK,NUPL2,SLC2A10,SLC6A9
Class I MHC mediated antigen processing & presentation	266	4	1.5	0.0577465	0.362026	ASB13,UBA6,UBE2S,UFL1
Transcriptional regulation by small RNAs	71	2	2.82	0.0573567	0.362026	NUPL2,POLR2A
TRAF6 Mediated Induction of proinflammatory cytokines	72	2	2.78	0.0587911	0.365762	MAP2K6,PPP2CA
Metabolism of carbohydrates	270	4	1.48	0.0603391	0.372548	ALDOC,GCK,NUPL2,PPP2CA
SUMO E3 ligases SUMOylate target proteins	74	2	2.7	0.0616971	0.375247	NUPL2,RAD21
SUMOylation of DNA damage response and repair proteins	74	2	2.7	0.0616971	0.375247	NUPL2,RAD21
IGF1R signaling cascade	279	4	1.43	0.0663957	0.381074	AKT2,LAMTOR2,NRG1,PPP2CA
IRS-mediated signalling	275	4	1.45	0.0636658	0.381074	AKT2,LAMTOR2,NRG1,PPP2CA
IRS-related events triggered by IGF1R	279	4	1.43	0.0663957	0.381074	AKT2,LAMTOR2,NRG1,PPP2CA
Insulin receptor signalling cascade	278	4	1.44	0.0657076	0.381074	AKT2,LAMTOR2,NRG1,PPP2CA
Signaling by Type 1 Insulin-like Growth Factor 1 Receptor (IGF1R)	279	4	1.43	0.0663957	0.381074	AKT2,LAMTOR2,NRG1,PPP2CA
TP53 Regulates Metabolic Genes	77	2	2.6	0.0661459	0.381074	AKT2,LAMTOR2
Transcription-Coupled Nucleotide Excision Repair (TC-NER)	76	2	2.63	0.0646512	0.381074	EP300,POLR2A
Transcriptional Regulation by TP53	77	2	2.6	0.0661459	0.381074	AKT2,LAMTOR2
FCERI mediated MAPK activation	283	4	1.41	0.069186	0.388873	LAMTOR2,NRG1,PPP2CA,RAC1
PI3K Cascade	79	2	2.53	0.0691698	0.388873	AKT2,LAMTOR2
SUMOylation	79	2	2.53	0.0691698	0.388873	NUPL2,RAD21
Degradation of beta-catenin by the destruction complex	82	2	2.44	0.0737891	0.401377	CTBP2,PPP2CA
MyD88 cascade initiated on plasma membrane	83	2	2.41	0.0753505	0.401377	MAP2K6,PPP2CA
Opioid Signalling	81	2	2.47	0.0722384	0.401377	PLCB1,PPP2CA
Post-translational protein modification	412	5	1.21	0.0749058	0.401377	ADAMTS19,NUPL2,PIGC,RAD21,ST8SIA3
TRAF6 mediated induction of NFkB and MAP kinases upon TLR7/8 or 9 activation	83	2	2.41	0.0753505	0.401377	MAP2K6,PPP2CA
Toll Like Receptor 10 (TLR10) Cascade	83	2	2.41	0.0753505	0.401377	MAP2K6,PPP2CA
Toll Like Receptor 5 (TLR5) Cascade	83	2	2.41	0.0753505	0.401377	MAP2K6,PPP2CA
p75 NTR receptor-mediated signalling	83	2	2.41	0.0753505	0.401377	APH1A,RAC1
Eukaryotic Translation Termination	85	2	2.35	0.0785049	0.402399	RPL23,RPL7
Meiosis	85	2	2.35	0.0785049	0.402399	RAD21,SYCP1
MyD88 dependent cascade initiated on endosome	85	2	2.35	0.0785049	0.402399	MAP2K6,PPP2CA
PI3K/AKT Signaling in Cancer	85	2	2.35	0.0785049	0.402399	AKT2,NRG1
Peptide chain elongation	84	2	2.38	0.0769225	0.402399	RPL23,RPL7
Toll Like Receptor 7/8 (TLR7/8) Cascade	85	2	2.35	0.0785049	0.402399	MAP2K6,PPP2CA
3' -UTR-mediated translational regulation	104	2	1.92	0.110343	0.4073	RPL23,RPL7
Abortive elongation of HIV-1 transcript in the absence of Tat	23	1	4.35	0.118175	0.4073	POLR2A
Activated TLR4 signalling	113	2	1.77	0.126427	0.4073	MAP2K6,PPP2CA
Activation of BH3-only proteins	25	1	4	0.127772	0.4073	AKT2
Aflatoxin activation and detoxification	21	1	4.76	0.108474	0.4073	CYP1A2
Amino acid synthesis and interconversion (transamination)	23	1	4.35	0.118175	0.4073	PHGDH
Branched-chain amino acid catabolism	23	1	4.35	0.118175	0.4073	AUH
CD209 (DC-SIGN) signaling	21	1	4.76	0.108474	0.4073	EP300
CD28 dependent PI3K/Akt signaling	21	1	4.76	0.108474	0.4073	AKT2
Cap-dependent Translation Initiation	112	2	1.79	0.124613	0.4073	RPL23,RPL7
Cellular response to hypoxia	25	1	4	0.127772	0.4073	EP300
Class A/1 (Rhodopsin-like receptors)	316	4	1.27	0.0944477	0.4073	ADRB1,F2R,LTB4R2,S1PR3
Class B/2 (Secretin family receptors)	87	2	2.3	0.0817002	0.4073	IAPP,PTCH2
Cobalamin (Cbl, vitamin B12) transport and metabolism	21	1	4.76	0.108474	0.4073	PRSS3
Common Pathway of Fibrin Clot Formation	22	1	4.55	0.113338	0.4073	F2R
Constitutive Signaling by AKT1 E17K in Cancer	24	1	4.17	0.122987	0.4073	AKT2
Cyclin A/B1 associated events during G2/M transition	22	1	4.55	0.113338	0.4073	PPP2CA
Cytosolic tRNA aminoacylation	24	1	4.17	0.122987	0.4073	MARS
DARPP-32 events	24	1	4.17	0.122987	0.4073	PPP2CA
Downstream signaling of activated FGFR1	310	4	1.29	0.0895645	0.4073	AKT2,LAMTOR2,NRG1,PPP2CA
Downstream signaling of activated FGFR2	310	4	1.29	0.0895645	0.4073	AKT2,LAMTOR2,NRG1,PPP2CA
Downstream signaling of activated FGFR3	310	4	1.29	0.0895645	0.4073	AKT2,LAMTOR2,NRG1,PPP2CA
Downstream signaling of activated FGFR4	310	4	1.29	0.0895645	0.4073	AKT2,LAMTOR2,NRG1,PPP2CA
EPH-Ephrin signaling	95	2	2.11	0.0948661	0.4073	APH1A,RAC1
ERK/MAPK targets	21	1	4.76	0.108474	0.4073	PPP2CA
Eukaryotic Translation Elongation	89	2	2.25	0.0849351	0.4073	RPL23,RPL7
Eukaryotic Translation Initiation	112	2	1.79	0.124613	0.4073	RPL23,RPL7
FRS-mediated FGFR1 signaling	227	3	1.32	0.127223	0.4073	LAMTOR2,NRG1,PPP2CA
FRS-mediated FGFR2 signaling	227	3	1.32	0.127223	0.4073	LAMTOR2,NRG1,PPP2CA
FRS-mediated FGFR3 signaling	227	3	1.32	0.127223	0.4073	LAMTOR2,NRG1,PPP2CA
FRS-mediated FGFR4 signaling	227	3	1.32	0.127223	0.4073	LAMTOR2,NRG1,PPP2CA
Formation of a pool of free 40S subunits	94	2	2.13	0.0931883	0.4073	RPL23,RPL7
G alpha (q) signalling events	191	3	1.57	0.0865963	0.4073	F2R,LTB4R2,PLCB1
G1/S Transition	109	2	1.83	0.11921	0.4073	MCM4,PPP2CA
G2/M Transition	114	2	1.75	0.128248	0.4073	EP300,PPP2CA
GAB1 signalosome	104	2	1.92	0.110343	0.4073	AKT2,NRG1
GRB2 events in EGFR signaling	226	3	1.33	0.126014	0.4073	LAMTOR2,NRG1,PPP2CA
GRB2 events in ERBB2 signaling	226	3	1.33	0.126014	0.4073	LAMTOR2,NRG1,PPP2CA
GTP hydrolysis and joining of the 60S ribosomal subunit	105	2	1.9	0.112102	0.4073	RPL23,RPL7
Gene Silencing by RNA	100	2	2	0.103384	0.4073	NUPL2,POLR2A
Integration of energy metabolism	107	2	1.87	0.115642	0.4073	PLCB1,PPP2CA
L13a-mediated translational silencing of Ceruloplasmin expression	104	2	1.92	0.110343	0.4073	RPL23,RPL7
MAPK6/MAPK4 signaling	93	2	2.15	0.0915193	0.4073	RAC1,SEPT7
MicroRNA (miRNA) biogenesis	23	1	4.35	0.118175	0.4073	POLR2A
Mitochondrial tRNA aminoacylation	21	1	4.76	0.108474	0.4073	DARS2
MyD88-independent TLR3/TLR4 cascade	97	2	2.06	0.0982479	0.4073	MAP2K6,PPP2CA
MyD88:Mal cascade initiated on plasma membrane	93	2	2.15	0.0915193	0.4073	MAP2K6,PPP2CA
N-glycan antennae elongation in the medial/trans-Golgi	22	1	4.55	0.113338	0.4073	ST8SIA3
NOTCH2 Activation and Transmission of Signal to the Nucleus	21	1	4.76	0.108474	0.4073	APH1A
Nonsense Mediated Decay (NMD) independent of the Exon Junction Complex (EJC)	89	2	2.25	0.0849351	0.4073	RPL23,RPL7
Nuclear Events (kinase and transcription factor activation)	24	1	4.17	0.122987	0.4073	PPP2CA
Nucleotide Excision Repair	108	2	1.85	0.117422	0.4073	EP300,POLR2A
Oxidative Stress Induced Senescence	91	2	2.2	0.0882086	0.4073	CDKN2D,MAP2K6
PI-3K cascade:FGFR1	100	2	2	0.103384	0.4073	AKT2,NRG1
PI-3K cascade:FGFR2	100	2	2	0.103384	0.4073	AKT2,NRG1
PI-3K cascade:FGFR3	100	2	2	0.103384	0.4073	AKT2,NRG1
PI-3K cascade:FGFR4	100	2	2	0.103384	0.4073	AKT2,NRG1
PI3K events in ERBB2 signaling	100	2	2	0.103384	0.4073	AKT2,NRG1
PI3K events in ERBB4 signaling	100	2	2	0.103384	0.4073	AKT2,NRG1
PI3K/AKT activation	103	2	1.94	0.108592	0.4073	AKT2,NRG1
PIP3 activates AKT signaling	100	2	2	0.103384	0.4073	AKT2,NRG1
POU5F1 (OCT4), SOX2, NANOG activate genes related to proliferation	22	1	4.55	0.113338	0.4073	POLR2A
Peroxisomal lipid metabolism	21	1	4.76	0.108474	0.4073	FAR1
Phase 1 - Functionalization of compounds	88	2	2.27	0.0833128	0.4073	AOC1,CYP1A2
Platelet activation, signaling and aggregation	228	3	1.32	0.128437	0.4073	AKT2,F2R,RAC1
Post-translational modification: synthesis of GPI-anchored proteins	25	1	4	0.127772	0.4073	PIGC
Potassium Channels	99	2	2.02	0.101663	0.4073	KCNN2,KCNV2
Presynaptic function of Kainate receptors	21	1	4.76	0.108474	0.4073	PLCB1
RAF activation	25	1	4	0.127772	0.4073	PPP2CA
RAF/MAP kinase cascade	226	3	1.33	0.126014	0.4073	LAMTOR2,NRG1,PPP2CA
RHO GTPases activate PAKs	21	1	4.76	0.108474	0.4073	RAC1
Regulation of Hypoxia-inducible Factor (HIF) by oxygen	25	1	4	0.127772	0.4073	EP300
SHC1 events in EGFR signaling	226	3	1.33	0.126014	0.4073	LAMTOR2,NRG1,PPP2CA
SHC1 events in ERBB2 signaling	226	3	1.33	0.126014	0.4073	LAMTOR2,NRG1,PPP2CA
SHC1 events in ERBB4 signaling	226	3	1.33	0.126014	0.4073	LAMTOR2,NRG1,PPP2CA
SOS-mediated signalling	226	3	1.33	0.126014	0.4073	LAMTOR2,NRG1,PPP2CA
SRP-dependent cotranslational protein targeting to membrane	109	2	1.83	0.11921	0.4073	RPL23,RPL7
Sema4D induced cell migration and growth-cone collapse	24	1	4.17	0.122987	0.4073	RAC1
Signaling by EGFR	336	4	1.19	0.11161	0.4073	AKT2,LAMTOR2,NRG1,PPP2CA
Signaling by ERBB2	320	4	1.25	0.0977724	0.4073	AKT2,LAMTOR2,NRG1,PPP2CA
Signaling by FGFR	317	4	1.26	0.0952738	0.4073	AKT2,LAMTOR2,NRG1,PPP2CA
Signaling by FGFR1	314	4	1.27	0.0928061	0.4073	AKT2,LAMTOR2,NRG1,PPP2CA
Signaling by FGFR2	316	4	1.27	0.0944477	0.4073	AKT2,LAMTOR2,NRG1,PPP2CA
Signaling by FGFR3	313	4	1.28	0.0919905	0.4073	AKT2,LAMTOR2,NRG1,PPP2CA
Signaling by FGFR4	313	4	1.28	0.0919905	0.4073	AKT2,LAMTOR2,NRG1,PPP2CA
Signaling by Insulin receptor	302	4	1.32	0.0832509	0.4073	AKT2,LAMTOR2,NRG1,PPP2CA
Synthesis of very long-chain fatty acyl-CoAs	25	1	4	0.127772	0.4073	HSD17B3
TRIF-mediated TLR3/TLR4 signaling	97	2	2.06	0.0982479	0.4073	MAP2K6,PPP2CA
Toll Like Receptor 2 (TLR2) Cascade	93	2	2.15	0.0915193	0.4073	MAP2K6,PPP2CA
Toll Like Receptor 3 (TLR3) Cascade	97	2	2.06	0.0982479	0.4073	MAP2K6,PPP2CA
Toll Like Receptor 9 (TLR9) Cascade	89	2	2.25	0.0849351	0.4073	MAP2K6,PPP2CA
Toll Like Receptor TLR1:TLR2 Cascade	93	2	2.15	0.0915193	0.4073	MAP2K6,PPP2CA
Toll Like Receptor TLR6:TLR2 Cascade	93	2	2.15	0.0915193	0.4073	MAP2K6,PPP2CA
Transmembrane transport of small molecules	584	6	1.03	0.0998373	0.4073	ATP8A2,GCK,NUPL2,SLC2A10,SLC6A9,TTYH1
Transport of glucose and other sugars, bile salts and organic acids, metal ions and amine compounds	100	2	2	0.103384	0.4073	SLC2A10,SLC6A9
Viral mRNA Translation	92	2	2.17	0.0898594	0.4073	RPL23,RPL7
mRNA Splicing - Major Pathway	113	2	1.77	0.126427	0.4073	CWC15,POLR2A
mTORC1-mediated signalling	22	1	4.55	0.113338	0.4073	LAMTOR2
ARMS-mediated activation	230	3	1.3	0.130876	0.410698	LAMTOR2,NRG1,PPP2CA
Fertilization	26	1	3.85	0.132532	0.410698	CATSPERD
Mitotic G2-G2/M phases	116	2	1.72	0.131908	0.410698	EP300,PPP2CA
Prefoldin mediated transfer of substrate to CCT/TriC	26	1	3.85	0.132532	0.410698	TUBB3
Reproduction	26	1	3.85	0.132532	0.410698	CATSPERD
Signalling to p38 via RIT and RIN	230	3	1.3	0.130876	0.410698	LAMTOR2,NRG1,PPP2CA
MAPK1/MAPK3 signaling	232	3	1.29	0.133332	0.411613	LAMTOR2,NRG1,PPP2CA
Cooperation of Prefoldin and TriC/CCT in actin and tubulin folding	27	1	3.7	0.137266	0.41588	TUBB3
RNA Pol II CTD phosphorylation and interaction with CE	27	1	3.7	0.137266	0.41588	POLR2A
Recycling pathway of L1	27	1	3.7	0.137266	0.41588	RDX
Sema4D in semaphorin signaling	27	1	3.7	0.137266	0.41588	RAC1
Signaling by Leptin	234	3	1.28	0.135804	0.41588	LAMTOR2,NRG1,PPP2CA
Interleukin receptor SHC signaling	236	3	1.27	0.138292	0.417437	LAMTOR2,NRG1,PPP2CA
Activated NOTCH1 Transmits Signal to the Nucleus	30	1	3.33	0.151314	0.418081	APH1A
Activation of Kainate Receptors upon glutamate binding	30	1	3.33	0.151314	0.418081	PLCB1
Activation of the pre-replicative complex	30	1	3.33	0.151314	0.418081	MCM4
Amine compound SLC transporters	30	1	3.33	0.151314	0.418081	SLC6A9
CDO in myogenesis	29	1	3.45	0.146657	0.418081	MAP2K6
Disassembly of the destruction complex and recruitment of AXIN to the membrane	31	1	3.23	0.155947	0.418081	PPP2CA
Elongation arrest and recovery	31	1	3.23	0.155947	0.418081	POLR2A
Endosomal Sorting Complex Required For Transport (ESCRT)	28	1	3.57	0.141974	0.418081	VPS36
Energy dependent regulation of mTOR by LKB1-AMPK	28	1	3.57	0.141974	0.418081	LAMTOR2
FGFR1 mutant receptor activation	29	1	3.45	0.146657	0.418081	BCR
G alpha (s) signalling events	126	2	1.59	0.150547	0.418081	ADRB1,IAPP
Gluconeogenesis	31	1	3.23	0.155947	0.418081	ALDOC
HIV elongation arrest and recovery	31	1	3.23	0.155947	0.418081	POLR2A
HSF1 activation	30	1	3.33	0.151314	0.418081	HSP90AB1
Interleukin-2 signaling	243	3	1.23	0.147121	0.418081	LAMTOR2,NRG1,PPP2CA
MAPK targets/ Nuclear events mediated by MAP kinases	30	1	3.33	0.151314	0.418081	PPP2CA
Myogenesis	29	1	3.45	0.146657	0.418081	MAP2K6
NOD1/2 Signaling Pathway	31	1	3.23	0.155947	0.418081	MAP2K6
Negative regulation of FGFR3 signaling	29	1	3.45	0.146657	0.418081	PPP2CA
Negative regulation of FGFR4 signaling	31	1	3.23	0.155947	0.418081	PPP2CA
Nuclear import of Rev protein	31	1	3.23	0.155947	0.418081	NUPL2
PIWI-interacting RNA (piRNA) biogenesis	29	1	3.45	0.146657	0.418081	POLR2A
Pausing and recovery of HIV elongation	31	1	3.23	0.155947	0.418081	POLR2A
Pausing and recovery of Tat-mediated HIV elongation	31	1	3.23	0.155947	0.418081	POLR2A
Rho GTPase cycle	123	2	1.63	0.144899	0.418081	BCR,RAC1
S Phase	125	2	1.6	0.148659	0.418081	MCM4,RAD21
Signalling to RAS	237	3	1.27	0.139542	0.418081	LAMTOR2,NRG1,PPP2CA
Tat-mediated HIV elongation arrest and recovery	31	1	3.23	0.155947	0.418081	POLR2A
The role of Nef in HIV-1 replication and disease pathogenesis	29	1	3.45	0.146657	0.418081	RAC1
Toll Like Receptor 4 (TLR4) Cascade	122	2	1.64	0.143027	0.418081	MAP2K6,PPP2CA
VEGFR2 mediated cell proliferation	239	3	1.26	0.142053	0.418081	LAMTOR2,NRG1,PPP2CA
YAP1- and WWTR1 (TAZ)-stimulated gene expression	29	1	3.45	0.146657	0.418081	TBL1XR1
mRNA Capping	29	1	3.45	0.146657	0.418081	POLR2A
mRNA Splicing	120	2	1.67	0.139298	0.418081	CWC15,POLR2A
DNA strand elongation	33	1	3.03	0.165136	0.4219	MCM4
E2F mediated regulation of DNA replication	33	1	3.03	0.165136	0.4219	PPP2CA
Formation of the Early Elongation Complex	33	1	3.03	0.165136	0.4219	POLR2A
Formation of the HIV-1 Early Elongation Complex	33	1	3.03	0.165136	0.4219	POLR2A
Membrane Trafficking	254	3	1.18	0.161355	0.4219	AKT2,RAC1,VPS36
Negative regulation of FGFR1 signaling	32	1	3.12	0.160554	0.4219	PPP2CA
Nuclear Pore Complex (NPC) Disassembly	33	1	3.03	0.165136	0.4219	NUPL2
Oncogene Induced Senescence	32	1	3.12	0.160554	0.4219	CDKN2D
Sialic acid metabolism	33	1	3.03	0.165136	0.4219	ST8SIA3
Signaling by Robo receptor	32	1	3.12	0.160554	0.4219	RAC1
TRAF6 mediated IRF7 activation	32	1	3.12	0.160554	0.4219	EP300
Thrombin signalling through proteinase activated receptors (PARs)	32	1	3.12	0.160554	0.4219	F2R
Transport of Ribonucleoproteins into the Host Nucleus	33	1	3.03	0.165136	0.4219	NUPL2
Transport of the SLBP Dependant Mature mRNA	33	1	3.03	0.165136	0.4219	NUPL2
Transport of the SLBP independent Mature mRNA	32	1	3.12	0.160554	0.4219	NUPL2
Negative regulation of FGFR2 signaling	34	1	2.94	0.169694	0.432189	PPP2CA
NEP/NS2 Interacts with the Cellular Export Machinery	35	1	2.86	0.174227	0.440977	NUPL2
Transport of Mature mRNA Derived from an Intronless Transcript	35	1	2.86	0.174227	0.440977	NUPL2
Export of Viral Ribonucleoproteins from Nucleus	36	1	2.78	0.178735	0.446837	NUPL2
Extracellular matrix organization	267	3	1.12	0.17869	0.446837	ELN,ITGA9,PCOLCE
Signaling by FGFR1 in disease	36	1	2.78	0.178735	0.446837	BCR
Transport of Mature mRNAs Derived from Intronless Transcripts	36	1	2.78	0.178735	0.446837	NUPL2
Activation of ATR in response to replication stress	37	1	2.7	0.183219	0.449956	MCM4
Generation of second messenger molecules	37	1	2.7	0.183219	0.449956	WAS
NCAM1 interactions	37	1	2.7	0.183219	0.449956	PSPN
Role of LAT2/NTAL/LAB on calcium mobilization	143	2	1.4	0.183295	0.449956	AKT2,NRG1
Toll-Like Receptors Cascades	142	2	1.41	0.181339	0.449956	MAP2K6,PPP2CA
Vpr-mediated nuclear import of PICs	37	1	2.7	0.183219	0.449956	NUPL2
Beta-catenin independent WNT signaling	144	2	1.39	0.185254	0.4534	PLCB1,RAC1
Intrinsic Pathway for Apoptosis	38	1	2.63	0.187679	0.456591	AKT2
MAP2K and MAPK activation	38	1	2.63	0.187679	0.456591	LAMTOR2
NS1 Mediated Effects on Host Pathways	39	1	2.56	0.192114	0.463234	NUPL2
Formation of Fibrin Clot (Clotting Cascade)	39	1	2.56	0.192114	0.463234	F2R
O-glycosylation of TSR domain-containing proteins	39	1	2.56	0.192114	0.463234	ADAMTS19
Glycosphingolipid metabolism	40	1	2.5	0.196526	0.468329	SMPD3
Interactions of Vpr with host cellular proteins	40	1	2.5	0.196526	0.468329	NUPL2
Negative regulation of MAPK pathway	40	1	2.5	0.196526	0.468329	PPP2CA
Translation	149	2	1.34	0.195095	0.468329	RPL23,RPL7
Activation of gene expression by SREBF (SREBP)	42	1	2.38	0.205277	0.471235	TBL1XR1
Amine ligand-binding receptors	42	1	2.38	0.205277	0.471235	ADRB1
DNA Repair	288	3	1.04	0.207693	0.471235	EP300,EYA2,POLR2A
Deactivation of the beta-catenin transactivating complex	42	1	2.38	0.205277	0.471235	AKT2
EPHB-mediated forward signaling	42	1	2.38	0.205277	0.471235	RAC1
Elastic fibre formation	41	1	2.44	0.200914	0.471235	ELN
Formation of HIV elongation complex in the absence of HIV Tat	43	1	2.33	0.209618	0.471235	POLR2A
Formation of HIV-1 elongation complex containing HIV-1 Tat	43	1	2.33	0.209618	0.471235	POLR2A
Formation of RNA Pol II elongation complex	43	1	2.33	0.209618	0.471235	POLR2A
HIV Transcription Elongation	43	1	2.33	0.209618	0.471235	POLR2A
HIV Transcription Initiation	44	1	2.27	0.213935	0.471235	POLR2A
Host Interactions with Influenza Factors	43	1	2.33	0.209618	0.471235	NUPL2
Interleukin-1 signaling	44	1	2.27	0.213935	0.471235	MAP2K6
Neuronal System	287	3	1.05	0.206287	0.471235	KCNN2,KCNV2,PLCB1
PLC beta mediated events	44	1	2.27	0.213935	0.471235	PLCB1
Pre-NOTCH Transcription and Translation	41	1	2.44	0.200914	0.471235	EP300
RNA Polymerase II HIV Promoter Escape	44	1	2.27	0.213935	0.471235	POLR2A
RNA Polymerase II Promoter Escape	44	1	2.27	0.213935	0.471235	POLR2A
RNA Polymerase II Transcription Elongation	43	1	2.33	0.209618	0.471235	POLR2A
RNA Polymerase II Transcription Initiation	44	1	2.27	0.213935	0.471235	POLR2A
RNA Polymerase II Transcription Initiation And Promoter Clearance	44	1	2.27	0.213935	0.471235	POLR2A
RNA Polymerase II Transcription Pre-Initiation And Promoter Opening	44	1	2.27	0.213935	0.471235	POLR2A
Retinoid metabolism and transport	42	1	2.38	0.205277	0.471235	LRP2
TNF signaling	44	1	2.27	0.213935	0.471235	SMPD3
Tat-mediated elongation of the HIV-1 transcript	43	1	2.33	0.209618	0.471235	POLR2A
Transcriptional activation of mitochondrial biogenesis	42	1	2.38	0.205277	0.471235	TBL1XR1
Transcriptional regulation of pluripotent stem cells	42	1	2.38	0.205277	0.471235	POLR2A
Voltage gated Potassium channels	43	1	2.33	0.209618	0.471235	KCNV2
Cellular Senescence	160	2	1.25	0.216962	0.474283	CDKN2D,MAP2K6
G-protein mediated events	45	1	2.22	0.218228	0.474283	PLCB1
NRAGE signals death through JNK	45	1	2.22	0.218228	0.474283	RAC1
RMTs methylate histone arginines	45	1	2.22	0.218228	0.474283	HIST3H2A
Signaling by FGFR in disease	45	1	2.22	0.218228	0.474283	BCR
Defensins	46	1	2.17	0.222498	0.480998	PRSS3
Fatty Acyl-CoA Biosynthesis	46	1	2.17	0.222498	0.480998	HSD17B3
Chaperonin-mediated protein folding	48	1	2.08	0.23097	0.495369	TUBB3
G beta:gamma signalling through PI3Kgamma	48	1	2.08	0.23097	0.495369	AKT2
Ion transport by P-type ATPases	48	1	2.08	0.23097	0.495369	ATP8A2
Metabolism of non-coding RNA	49	1	2.04	0.235171	0.501739	NUPL2
snRNP Assembly	49	1	2.04	0.235171	0.501739	NUPL2
Downstream signaling events of B Cell Receptor (BCR)	170	2	1.18	0.237026	0.504376	AKT2,NRG1
Nuclear Envelope Breakdown	50	1	2	0.23935	0.505363	NUPL2
Transport of Mature mRNA derived from an Intron-Containing Transcript	50	1	2	0.23935	0.505363	NUPL2
mRNA Splicing - Minor Pathway	50	1	2	0.23935	0.505363	POLR2A
Death Receptor Signalling	51	1	1.96	0.243506	0.510172	SMPD3
Mitochondrial biogenesis	51	1	1.96	0.243506	0.510172	TBL1XR1
PI Metabolism	51	1	1.96	0.243506	0.510172	PI4KB
Synthesis of substrates in N-glycan biosythesis	52	1	1.92	0.247639	0.517502	ST8SIA3
Assembly of collagen fibrils and other multimeric structures	54	1	1.85	0.255839	0.52921	PCOLCE
Degradation of AXIN	54	1	1.85	0.255839	0.52921	RNF146
Protein folding	54	1	1.85	0.255839	0.52921	TUBB3
Transport of Mature Transcript to Cytoplasm	54	1	1.85	0.255839	0.52921	NUPL2
ECM proteoglycans	55	1	1.82	0.259906	0.534907	ITGA9
Regulation of cholesterol biosynthesis by SREBP (SREBF)	55	1	1.82	0.259906	0.534907	TBL1XR1
Pre-NOTCH Expression and Processing	57	1	1.75	0.267973	0.549527	EP300
Vesicle-mediated transport	330	3	0.91	0.268358	0.549527	AKT2,RAC1,VPS36
Amyloid formation	58	1	1.72	0.271974	0.552765	IAPP
Formation of the beta-catenin:TCF transactivating complex	58	1	1.72	0.271974	0.552765	EP300
Recruitment and ATM-mediated phosphorylation of repair and signaling proteins at DNA double strand breaks	58	1	1.72	0.271974	0.552765	EYA2
DNA Double Strand Break Response	59	1	1.69	0.275953	0.559457	EYA2
Cytochrome P450 - arranged by substrate type	60	1	1.67	0.279911	0.563277	CYP1A2
Lipid digestion, mobilization, and transport	60	1	1.67	0.279911	0.563277	NPC1L1
RHO GTPases activate PKNs	60	1	1.67	0.279911	0.563277	RAC1
Ca2+ pathway	61	1	1.64	0.283847	0.568392	PLCB1
Constitutive Signaling by Aberrant PI3K in Cancer	61	1	1.64	0.283847	0.568392	NRG1
Interferon Signaling	196	2	1.02	0.289491	0.578272	NUPL2,TRIM3
Ion channel transport	197	2	1.02	0.291507	0.579755	ATP8A2,TTYH1
RNA Polymerase II Pre-transcription Events	63	1	1.59	0.291656	0.579755	POLR2A
Collagen biosynthesis and modifying enzymes	64	1	1.56	0.295529	0.586024	PCOLCE
Cytosolic sensors of pathogen-associated DNA	66	1	1.52	0.303211	0.596901	EP300
Integrin cell surface interactions	66	1	1.52	0.303211	0.596901	ITGA9
Transcription of the HIV genome	66	1	1.52	0.303211	0.596901	POLR2A
Assembly of the pre-replicative complex	67	1	1.49	0.307021	0.600053	MCM4
Biosynthesis of the N-glycan precursor (dolichol lipid-linked oligosaccharide, LLO) and transfer to a nascent protein	67	1	1.49	0.307021	0.600053	ST8SIA3
Macroautophagy	67	1	1.49	0.307021	0.600053	LAMTOR2
Triglyceride Biosynthesis	69	1	1.45	0.314579	0.613355	HSD17B3
Orc1 removal from chromatin	70	1	1.43	0.318328	0.617708	MCM4
Switching of origins to a post-replicative state	70	1	1.43	0.318328	0.617708	MCM4
Metabolism of amino acids and derivatives	211	2	0.95	0.319639	0.618779	AUH,PHGDH
Removal of licensing factors from origins	72	1	1.39	0.325764	0.627654	MCM4
Signaling by the B Cell Receptor (BCR)	214	2	0.93	0.325637	0.627654	AKT2,NRG1
Antiviral mechanism by IFN-stimulated genes	73	1	1.37	0.329452	0.631773	NUPL2
ISG15 antiviral mechanism	73	1	1.37	0.329452	0.631773	NUPL2
G alpha (12/13) signalling events	75	1	1.33	0.336768	0.641275	RAC1
Regulation of DNA replication	75	1	1.33	0.336768	0.641275	MCM4
Sphingolipid metabolism	75	1	1.33	0.336768	0.641275	SMPD3
Senescence-Associated Secretory Phenotype (SASP)	76	1	1.32	0.340396	0.646673	CDKN2D
Platelet homeostasis	79	1	1.27	0.351163	0.665577	PPP2CA
RIG-I/MDA5 mediated induction of IFN-alpha/beta pathways	80	1	1.25	0.354713	0.667647	EP300
Regulation of HSF1-mediated heat shock response	80	1	1.25	0.354713	0.667647	NUPL2
Regulation of insulin secretion	80	1	1.25	0.354713	0.667647	PLCB1
DNA Replication Pre-Initiation	82	1	1.22	0.361756	0.677773	MCM4
M/G1 Transition	82	1	1.22	0.361756	0.677773	MCM4
Hedgehog 'on' state	85	1	1.18	0.372178	0.695699	PTCH2
Collagen formation	86	1	1.16	0.375614	0.695739	PCOLCE
Mitochondrial translation elongation	86	1	1.16	0.375614	0.695739	MRPS31
Mitochondrial translation initiation	86	1	1.16	0.375614	0.695739	MRPS31
Mitochondrial translation termination	86	1	1.16	0.375614	0.695739	MRPS31
G2/M Checkpoints	89	1	1.12	0.385811	0.713007	MCM4
Metabolism of vitamins and cofactors	90	1	1.11	0.389173	0.715974	PRSS3
Metabolism of water-soluble vitamins and cofactors	90	1	1.11	0.389173	0.715974	PRSS3
PCP/CE pathway	91	1	1.1	0.392517	0.720499	RAC1
Interferon gamma signaling	92	1	1.09	0.395843	0.723346	TRIM3
Mitochondrial translation	92	1	1.09	0.395843	0.723346	MRPS31
Olfactory Signaling Pathway	422	3	0.71	0.404982	0.736428	OR4A15,OR6M1,OR7G1
Transport to the Golgi and subsequent modification	95	1	1.05	0.405713	0.736428	ST8SIA3
Visual phototransduction	95	1	1.05	0.405713	0.736428	LRP2
Synthesis of DNA	98	1	1.02	0.415423	0.752378	MCM4
Cell surface interactions at the vascular wall	99	1	1.01	0.418625	0.754822	ANGPT4
Stimuli-sensing channels	99	1	1.01	0.418625	0.754822	TTYH1
MHC class II antigen presentation	103	1	0.97	0.431259	0.775885	OSBPL1A
O-linked glycosylation	104	1	0.96	0.434374	0.779769	ADAMTS19
RNA Polymerase II Transcription	105	1	0.95	0.437473	0.783606	POLR2A
DNA Replication	106	1	0.94	0.440555	0.787396	MCM4
TCR signaling	120	1	0.83	0.481986	0.859559	WAS
C-type lectin receptors (CLRs)	124	1	0.81	0.493255	0.877735	EP300
Cell-Cell communication	131	1	0.76	0.512393	0.909805	RAC1
Organelle biogenesis and maintenance	322	2	0.62	0.526088	0.930068	MRPS31,TBL1XR1
Signaling by Hedgehog	136	1	0.74	0.525623	0.930068	PTCH2
Neurotransmitter Receptor Binding And Downstream Transmission In The Postsynaptic Cell	140	1	0.71	0.535951	0.945455	PLCB1
DNA Double-Strand Break Repair	145	1	0.69	0.548548	0.965586	EYA2
Phospholipid metabolism	146	1	0.68	0.551026	0.967858	PI4KB

## Sheet: CAL-33 RP (#327)
pathway	total number of genes in pathway	matches	% match	p-value	FDR	gene names
Signaling by Rho GTPases	366	15	4.1	7.85791e-08	6.40419e-05	ABR,ACTB,ARHGAP35,ARHGEF7,BCR,HIST1H2BJ,HIST1H2BL,HIST2H2BE,INCENP,ITSN1,NDE1,OBSCN,RHOT1,SRGAP1,WAS
Cell Cycle	541	17	3.14	4.57628e-07	0.000186483	ANAPC11,BLM,CDKN1A,CDKN2D,FZR1,HIST1H2BJ,HIST1H2BL,HIST2H2BE,INCENP,KIF23,MAU2,NDE1,NUP62,POM121,PSMC3IP,TK2,WHSC1
Senescence-Associated Secretory Phenotype (SASP)	76	7	9.21	1.3724e-06	0.000372836	ANAPC11,CDKN1A,CDKN2D,FZR1,HIST1H2BJ,HIST1H2BL,HIST2H2BE
Rho GTPase cycle	123	8	6.5	3.37645e-06	0.000687952	ABR,ARHGAP35,ARHGEF7,BCR,ITSN1,OBSCN,RHOT1,SRGAP1
Cell Cycle, Mitotic	446	14	3.14	5.07924e-06	0.000689929	ANAPC11,CDKN1A,CDKN2D,FZR1,HIST1H2BJ,HIST1H2BL,HIST2H2BE,INCENP,KIF23,MAU2,NDE1,NUP62,POM121,TK2
GPCR ligand binding	443	14	3.16	4.70168e-06	0.000689929	CCL19,GPR132,MC1R,MLN,OPN1SW,OPRL1,PTCH2,PTGDR,PTGER1,TAS2R14,TAS2R19,TAS2R45,TBXA2R,WNT10B
M Phase	266	10	3.76	2.64994e-05	0.00308529	ANAPC11,HIST1H2BJ,HIST1H2BL,HIST2H2BE,INCENP,KIF23,MAU2,NDE1,NUP62,POM121
Meiotic recombination	54	5	9.26	4.58961e-05	0.00467567	BLM,HIST1H2BJ,HIST1H2BL,HIST2H2BE,PSMC3IP
Cellular Senescence	160	7	4.38	0.000175911	0.0143367	ANAPC11,CDKN1A,CDKN2D,FZR1,HIST1H2BJ,HIST1H2BL,HIST2H2BE
Transcriptional regulation by small RNAs	71	5	7.04	0.000171068	0.0143367	HIST1H2BJ,HIST1H2BL,HIST2H2BE,NUP62,POM121
G alpha (12/13) signalling events	75	5	6.67	0.000221534	0.0153322	ABR,ARHGEF7,ITSN1,OBSCN,TBXA2R
Post-translational protein modification	412	11	2.67	0.00022575	0.0153322	ADAMTS19,ARSB,ARSG,BLM,CFP,CNIH1,CNIH2,GALNT10,NUP62,POM121,ST3GAL3
DNA Repair	288	9	3.12	0.000271821	0.0165136	ACTB,BLM,CHD1L,DTL,ERCC6,HIST1H2BJ,HIST1H2BL,HIST2H2BE,WHSC1
NRAGE signals death through JNK	45	4	8.89	0.000321783	0.0165136	ABR,ARHGEF7,ITSN1,OBSCN
Processing of DNA double-strand break ends	81	5	6.17	0.000317551	0.0165136	BLM,HIST1H2BJ,HIST1H2BL,HIST2H2BE,WHSC1
Signaling by Wnt	295	9	3.05	0.000324194	0.0165136	HIST1H2BJ,HIST1H2BL,HIST2H2BE,NFATC1,PLCB1,SOX3,TCF7L2,TMED5,WNT10B
Assembly of the primary cilium	179	7	3.91	0.00034898	0.0167305	BBS10,CC2D2A,NDE1,NPHP1,PDE6D,TCTEX1D2,TTC30B
Meiosis	85	5	5.88	0.000397164	0.0179827	BLM,HIST1H2BJ,HIST1H2BL,HIST2H2BE,PSMC3IP
Class A/1 (Rhodopsin-like receptors)	316	9	2.85	0.000533628	0.0217453	CCL19,GPR132,MC1R,MLN,OPN1SW,OPRL1,PTGDR,PTGER1,TBXA2R
G alpha (q) signalling events	191	7	3.66	0.000515115	0.0217453	DGKZ,GPR132,MLN,PLCB1,PTGER1,TBXA2R,TRPC3
Nonhomologous End-Joining (NHEJ)	52	4	7.69	0.000562024	0.0218119	HIST1H2BJ,HIST1H2BL,HIST2H2BE,WHSC1
G2/M DNA damage checkpoint	54	4	7.41	0.000649171	0.0240488	HIST1H2BJ,HIST1H2BL,HIST2H2BE,WHSC1
DNA Damage/Telomere Stress Induced Senescence	59	4	6.78	0.00090828	0.0274166	CDKN1A,HIST1H2BJ,HIST1H2BL,HIST2H2BE
DNA Double Strand Break Response	59	4	6.78	0.00090828	0.0274166	HIST1H2BJ,HIST1H2BL,HIST2H2BE,WHSC1
Formation of the beta-catenin:TCF transactivating complex	58	4	6.9	0.000851486	0.0274166	HIST1H2BJ,HIST1H2BL,HIST2H2BE,TCF7L2
Gene Silencing by RNA	100	5	5	0.000835337	0.0274166	HIST1H2BJ,HIST1H2BL,HIST2H2BE,NUP62,POM121
Recruitment and ATM-mediated phosphorylation of repair and signaling proteins at DNA double strand breaks	58	4	6.9	0.000851486	0.0274166	HIST1H2BJ,HIST1H2BL,HIST2H2BE,WHSC1
Cell death signalling via NRAGE, NRIF and NADE	61	4	6.56	0.00102978	0.0299741	ABR,ARHGEF7,ITSN1,OBSCN
Mitotic Prophase	106	5	4.72	0.00108586	0.0305163	HIST1H2BJ,HIST1H2BL,HIST2H2BE,NUP62,POM121
Cell Cycle Checkpoints	163	6	3.68	0.00126738	0.0323254	ANAPC11,CDKN1A,HIST1H2BJ,HIST1H2BL,HIST2H2BE,WHSC1
Cellular responses to stress	360	9	2.5	0.00133625	0.0323254	ANAPC11,CDKN1A,CDKN2D,FZR1,HIST1H2BJ,HIST1H2BL,HIST2H2BE,NUP62,POM121
Chromatin modifying enzymes	226	7	3.1	0.00137869	0.0323254	ACTB,HIST1H2BJ,HIST1H2BL,HIST2H2BE,KDM2A,KDM5C,WHSC1
Chromatin organization	226	7	3.1	0.00137869	0.0323254	ACTB,HIST1H2BJ,HIST1H2BL,HIST2H2BE,KDM2A,KDM5C,WHSC1
HDR through Homologous Recombination (HR) or Single Strand Annealing (SSA)	112	5	4.46	0.00138821	0.0323254	BLM,HIST1H2BJ,HIST1H2BL,HIST2H2BE,WHSC1
RNA Polymerase I Promoter Opening	30	3	10	0.00133903	0.0323254	HIST1H2BJ,HIST1H2BL,HIST2H2BE
Packaging Of Telomere Ends	31	3	9.68	0.00147462	0.0333838	HIST1H2BJ,HIST1H2BL,HIST2H2BE
DNA methylation	32	3	9.38	0.00161852	0.0356512	HIST1H2BJ,HIST1H2BL,HIST2H2BE
G alpha (i) signalling events	236	7	2.97	0.00176496	0.0368832	ADCY2,CCL19,OPN1SW,OPRL1,TAS2R14,TAS2R19,TAS2R45
Homology Directed Repair	118	5	4.24	0.00174854	0.0368832	BLM,HIST1H2BJ,HIST1H2BL,HIST2H2BE,WHSC1
Activated PKN1 stimulates transcription of AR (androgen receptor) regulated genes KLK2 and KLK3	34	3	8.82	0.00193198	0.039364	HIST1H2BJ,HIST1H2BL,HIST2H2BE
SIRT1 negatively regulates rRNA Expression	35	3	8.57	0.00210188	0.0417813	HIST1H2BJ,HIST1H2BL,HIST2H2BE
RNA Polymerase I Promoter Clearance	77	4	5.19	0.00244076	0.0473623	ERCC6,HIST1H2BJ,HIST1H2BL,HIST2H2BE
Organelle biogenesis and maintenance	322	8	2.48	0.0025587	0.0483312	BBS10,CC2D2A,MRPL24,NDE1,NPHP1,PDE6D,TCTEX1D2,TTC30B
RHO GTPase Effectors	253	7	2.77	0.00260929	0.0483312	ACTB,HIST1H2BJ,HIST1H2BL,HIST2H2BE,INCENP,NDE1,WAS
RNA Polymerase I Transcription	80	4	5	0.00280493	0.0508004	ERCC6,HIST1H2BJ,HIST1H2BL,HIST2H2BE
Class C/3 (Metabotropic glutamate/pheromone receptors)	40	3	7.5	0.00308965	0.0535758	TAS2R14,TAS2R19,TAS2R45
PRC2 methylates histones and DNA	40	3	7.5	0.00308965	0.0535758	HIST1H2BJ,HIST1H2BL,HIST2H2BE
p75 NTR receptor-mediated signalling	83	4	4.82	0.00320467	0.0544126	ABR,ARHGEF7,ITSN1,OBSCN
Condensation of Prophase Chromosomes	41	3	7.32	0.0033159	0.0551523	HIST1H2BJ,HIST1H2BL,HIST2H2BE
Transmembrane transport of small molecules	584	11	1.88	0.00376769	0.0614134	ADCY2,ATP6V0C,AZGP1,NUP62,POM121,RHCG,SLC13A4,SLC20A2,SLC39A3,TRPC3,TRPV5
Transcription	205	6	2.93	0.00398815	0.0637322	ERCC6,HIST1H2BJ,HIST1H2BL,HIST2H2BE,TAF1,UPF3B
G2/M Checkpoints	89	4	4.49	0.00411734	0.0645313	HIST1H2BJ,HIST1H2BL,HIST2H2BE,WHSC1
DNA Double-Strand Break Repair	145	5	3.45	0.0042584	0.0645912	BLM,HIST1H2BJ,HIST1H2BL,HIST2H2BE,WHSC1
Transmission across Chemical Synapses	208	6	2.88	0.00427966	0.0645912	ADCY2,CHAT,CHRNE,PLCB1,SNAP25,STXBP1
Axon guidance	514	10	1.95	0.00453612	0.0648585	ACTB,ARHGAP35,ARHGEF7,COL9A2,EFNA3,ITSN1,NRP2,RAPGEF2,SRGAP1,TRPC3
Oxidative Stress Induced Senescence	91	4	4.4	0.0044568	0.0648585	CDKN2D,HIST1H2BJ,HIST1H2BL,HIST2H2BE
Signalling by NGF	431	9	2.09	0.00445037	0.0648585	ABR,ADCY2,ARHGEF7,CDKN1A,DUSP3,ELK1,ITSN1,OBSCN,RAPGEF2
EPH-Ephrin signaling	95	4	4.21	0.00519132	0.0717912	ACTB,ARHGEF7,EFNA3,ITSN1
Neuronal System	287	7	2.44	0.00519715	0.0717912	ADCY2,CHAT,CHRNE,KCNK9,PLCB1,SNAP25,STXBP1
Metabolism of non-coding RNA	49	3	6.12	0.00549289	0.0733886	GEMIN7,NUP62,POM121
snRNP Assembly	49	3	6.12	0.00549289	0.0733886	GEMIN7,NUP62,POM121
Neurotransmitter Release Cycle	50	3	6	0.00581263	0.0751952	CHAT,SNAP25,STXBP1
Transport of Mature mRNA derived from an Intron-Containing Transcript	50	3	6	0.00581263	0.0751952	NUP62,POM121,UPF3B
Deposition of new CENPA-containing nucleosomes at the centromere	52	3	5.77	0.00648503	0.0813123	HIST1H2BJ,HIST1H2BL,HIST2H2BE
Nucleosome assembly	52	3	5.77	0.00648503	0.0813123	HIST1H2BJ,HIST1H2BL,HIST2H2BE
Arachidonic acid metabolism	53	3	5.66	0.00683786	0.0844372	ALOX12B,ALOX15B,CYP1A2
O-linked glycosylation	104	4	3.85	0.00713067	0.0863169	ADAMTS19,CFP,GALNT10,ST3GAL3
Transport of Mature Transcript to Cytoplasm	54	3	5.56	0.0072019	0.0863169	NUP62,POM121,UPF3B
Integration of energy metabolism	107	4	3.74	0.00787025	0.0929601	ADCY2,PLCB1,SNAP25,STXBP1
HATs acetylate histones	108	4	3.7	0.00812754	0.0946278	ACTB,HIST1H2BJ,HIST1H2BL,HIST2H2BE
Meiotic synapsis	57	3	5.26	0.00836208	0.0946541	HIST1H2BJ,HIST1H2BL,HIST2H2BE
RNA Polymerase I Chain Elongation	57	3	5.26	0.00836208	0.0946541	HIST1H2BJ,HIST1H2BL,HIST2H2BE
Amyloid formation	58	3	5.17	0.00877175	0.0979312	HIST1H2BJ,HIST1H2BL,HIST2H2BE
Cytochrome P450 - arranged by substrate type	60	3	5	0.00962592	0.101885	CYP1A2,CYP21A2,CYP2W1
HDACs deacetylate histones	60	3	5	0.00962592	0.101885	HIST1H2BJ,HIST1H2BL,HIST2H2BE
RHO GTPases activate PKNs	60	3	5	0.00962592	0.101885	HIST1H2BJ,HIST1H2BL,HIST2H2BE
Telomere Maintenance	60	3	5	0.00962592	0.101885	HIST1H2BJ,HIST1H2BL,HIST2H2BE
Ca2+ pathway	61	3	4.92	0.0100705	0.104696	NFATC1,PLCB1,TCF7L2
ERK/MAPK targets	21	2	9.52	0.0101484	0.104696	DUSP3,ELK1
RNA Polymerase I, RNA Polymerase III, and Mitochondrial Transcription	116	4	3.45	0.0103863	0.10581	ERCC6,HIST1H2BJ,HIST1H2BL,HIST2H2BE
Dopamine Neurotransmitter Release Cycle	23	2	8.7	0.0121106	0.121854	SNAP25,STXBP1
Biological oxidations	191	5	2.62	0.0131821	0.123487	CYP1A2,CYP21A2,CYP2W1,GSTT1,MAT1A
Gastrin-CREB signalling pathway via PKC and MAPK	423	8	1.89	0.0125942	0.123487	DGKZ,GPR132,MLN,PLCB1,PTGER1,RAPGEF2,TBXA2R,TRPC3
Glutamate Neurotransmitter Release Cycle	24	2	8.33	0.0131489	0.123487	SNAP25,STXBP1
HDMs demethylate histones	24	2	8.33	0.0131489	0.123487	KDM2A,KDM5C
Nuclear Events (kinase and transcription factor activation)	24	2	8.33	0.0131489	0.123487	DUSP3,ELK1
SLC-mediated transmembrane transport	263	6	2.28	0.0128538	0.123487	NUP62,POM121,RHCG,SLC13A4,SLC20A2,SLC39A3
G alpha (s) signalling events	126	4	3.17	0.0137345	0.1272	ADCY2,MC1R,PTGDR,VIPR2
Synthesis of IP3 and IP4 in the cytosol	25	2	8	0.0142246	0.128812	INPP5J,PLCB1
TRP channels	25	2	8	0.0142246	0.128812	TRPC3,TRPV5
Metabolism of carbohydrates	270	6	2.22	0.0144656	0.129554	ARSB,CHST11,NUP62,POM121,PPP1R3C,ST3GAL3
Fertilization	26	2	7.69	0.015337	0.132908	ACR,ZP3
Reproduction	26	2	7.69	0.015337	0.132908	ACR,ZP3
TCF dependent signaling in response to WNT	199	5	2.51	0.0154923	0.132908	HIST1H2BJ,HIST1H2BL,HIST2H2BE,SOX3,TCF7L2
WNT ligand biogenesis and trafficking	26	2	7.69	0.015337	0.132908	TMED5,WNT10B
Effects of PIP2 hydrolysis	27	2	7.41	0.0164855	0.139955	DGKZ,TRPC3
SUMO E3 ligases SUMOylate target proteins	74	3	4.05	0.0169394	0.140874	BLM,NUP62,POM121
SUMOylation of DNA damage response and repair proteins	74	3	4.05	0.0169394	0.140874	BLM,NUP62,POM121
NoRC negatively regulates rRNA expression	75	3	4	0.0175529	0.143056	HIST1H2BJ,HIST1H2BL,HIST2H2BE
Sphingolipid metabolism	75	3	4	0.0175529	0.143056	ARSB,ARSG,VAPA
Regulation of Glucokinase by Glucokinase Regulatory Protein	29	2	6.9	0.0188887	0.152419	NUP62,POM121
Negative epigenetic regulation of rRNA expression	78	3	3.85	0.0194669	0.155545	HIST1H2BJ,HIST1H2BL,HIST2H2BE
MAPK targets/ Nuclear events mediated by MAP kinases	30	2	6.67	0.0201423	0.157846	DUSP3,ELK1
SUMOylation	79	3	3.8	0.0201296	0.157846	BLM,NUP62,POM121
Regulation of insulin secretion	80	3	3.75	0.0208046	0.161483	PLCB1,SNAP25,STXBP1
Nuclear import of Rev protein	31	2	6.45	0.0214297	0.164766	NUP62,POM121
Transport of the SLBP independent Mature mRNA	32	2	6.25	0.0227505	0.173286	NUP62,POM121
Cargo concentration in the ER	33	2	6.06	0.024104	0.175399	CNIH1,CNIH2
Nuclear Pore Complex (NPC) Disassembly	33	2	6.06	0.024104	0.175399	NUP62,POM121
Rev-mediated nuclear export of HIV RNA	33	2	6.06	0.024104	0.175399	NUP62,POM121
Transport of Ribonucleoproteins into the Host Nucleus	33	2	6.06	0.024104	0.175399	NUP62,POM121
Transport of the SLBP Dependant Mature mRNA	33	2	6.06	0.024104	0.175399	NUP62,POM121
Anchoring of the basal body to the plasma membrane	89	3	3.37	0.0274346	0.183412	CC2D2A,NDE1,NPHP1
Chromosome Maintenance	87	3	3.45	0.025875	0.183412	HIST1H2BJ,HIST1H2BL,HIST2H2BE
Export of Viral Ribonucleoproteins from Nucleus	36	2	5.56	0.0283558	0.183412	NUP62,POM121
Gamma carboxylation, hypusine formation and arylsulfatase activation	36	2	5.56	0.0283558	0.183412	ARSB,ARSG
Interactions of Rev with host cellular proteins	35	2	5.71	0.0269072	0.183412	NUP62,POM121
Metabolism of steroid hormones and vitamin D	36	2	5.56	0.0283558	0.183412	CYP21A2,HSD17B1
Metabolism of vitamins and cofactors	90	3	3.33	0.0282329	0.183412	MCCC2,NADK,TPK1
Metabolism of water-soluble vitamins and cofactors	90	3	3.33	0.0282329	0.183412	MCCC2,NADK,TPK1
NEP/NS2 Interacts with the Cellular Export Machinery	35	2	5.71	0.0269072	0.183412	NUP62,POM121
Phase 1 - Functionalization of compounds	88	3	3.41	0.0266487	0.183412	CYP1A2,CYP21A2,CYP2W1
RHO GTPases Activate WASPs and WAVEs	36	2	5.56	0.0283558	0.183412	ACTB,WAS
Steroid hormones	36	2	5.56	0.0283558	0.183412	CYP21A2,HSD17B1
Transport of Mature mRNA Derived from an Intronless Transcript	35	2	5.71	0.0269072	0.183412	NUP62,POM121
Transport of Mature mRNAs Derived from Intronless Transcripts	36	2	5.56	0.0283558	0.183412	NUP62,POM121
Vpr-mediated nuclear import of PICs	37	2	5.41	0.029835	0.191461	NUP62,POM121
Cyclin D associated events in G1	38	2	5.26	0.0313444	0.196505	CDKN1A,CDKN2D
G1 Phase	38	2	5.26	0.0313444	0.196505	CDKN1A,CDKN2D
Hemostasis	502	8	1.59	0.0311899	0.196505	AKAP10,CD177,DGKZ,ESAM,KIF23,SELPLG,TBXA2R,TRPC3
NS1 Mediated Effects on Host Pathways	39	2	5.13	0.0328834	0.201504	NUP62,POM121
Epigenetic regulation of gene expression	95	3	3.16	0.0324081	0.201504	HIST1H2BJ,HIST1H2BL,HIST2H2BE
O-glycosylation of TSR domain-containing proteins	39	2	5.13	0.0328834	0.201504	ADAMTS19,CFP
Phase II conjugation	96	3	3.12	0.0332797	0.20241	CYP1A2,GSTT1,MAT1A
Glycosphingolipid metabolism	40	2	5	0.0344515	0.206456	ARSB,ARSG
Interactions of Vpr with host cellular proteins	40	2	5	0.0344515	0.206456	NUP62,POM121
Cell surface interactions at the vascular wall	99	3	3.03	0.0359675	0.211362	CD177,ESAM,SELPLG
Glucose transport	41	2	4.88	0.0360482	0.211362	NUP62,POM121
Intraflagellar transport	41	2	4.88	0.0360482	0.211362	TCTEX1D2,TTC30B
Regulation of actin dynamics for phagocytic cup formation	100	3	3	0.0368876	0.213215	ACTB,ELMO2,WAS
Transport of glucose and other sugars, bile salts and organic acids, metal ions and amine compounds	100	3	3	0.0368876	0.213215	RHCG,SLC13A4,SLC39A3
Deactivation of the beta-catenin transactivating complex	42	2	4.76	0.037673	0.21471	SOX3,TCF7L2
EPHB-mediated forward signaling	42	2	4.76	0.037673	0.21471	ACTB,ITSN1
Host Interactions with Influenza Factors	43	2	4.65	0.0393254	0.222571	NUP62,POM121
Inositol phosphate metabolism	44	2	4.55	0.041005	0.228898	INPP5J,PLCB1
PLC beta mediated events	44	2	4.55	0.041005	0.228898	ADCY2,PLCB1
Diseases of metabolism	45	2	4.44	0.0427112	0.230527	MCCC2,PPP1R3C
G-protein mediated events	45	2	4.44	0.0427112	0.230527	ADCY2,PLCB1
Nonsense Mediated Decay (NMD) enhanced by the Exon Junction Complex (EJC)	106	3	2.83	0.0426595	0.230527	RPL36,UPF3A,UPF3B
Nonsense-Mediated Decay (NMD)	106	3	2.83	0.0426595	0.230527	RPL36,UPF3A,UPF3B
Viral Messenger RNA Synthesis	45	2	4.44	0.0427112	0.230527	NUP62,POM121
Nucleotide Excision Repair	108	3	2.78	0.0446783	0.239558	ACTB,CHD1L,ERCC6
Hexose transport	47	2	4.26	0.0462017	0.246107	NUP62,POM121
Chondroitin sulfate/dermatan sulfate metabolism	50	2	4	0.0516258	0.267994	ARSB,CHST11
Deadenylation-dependent mRNA decay	50	2	4	0.0516258	0.267994	CNOT1,EXOSC7
Nuclear Envelope Breakdown	50	2	4	0.0516258	0.267994	NUP62,POM121
RHO GTPases Activate Formins	114	3	2.63	0.0510146	0.267994	ACTB,INCENP,NDE1
Peptide ligand-binding receptors	192	4	2.08	0.0523743	0.270158	CCL19,MC1R,MLN,OPRL1
Cargo trafficking to the periciliary membrane	51	2	3.92	0.0534822	0.274139	BBS10,PDE6D
Glycosaminoglycan metabolism	122	3	2.46	0.0601011	0.30614	ARSB,CHST11,ST3GAL3
ECM proteoglycans	55	2	3.64	0.0611382	0.309489	COL9A2,TNR
tRNA processing in the nucleus	56	2	3.57	0.0631076	0.317486	NUP62,POM121
Fcgamma receptor (FCGR) dependent phagocytosis	125	3	2.4	0.0636914	0.318457	ACTB,ELMO2,WAS
Autodegradation of Cdh1 by Cdh1:APC/C	60	2	3.33	0.0711945	0.351658	ANAPC11,FZR1
MAP kinase activation in TLR cascade	60	2	3.33	0.0711945	0.351658	DUSP3,ELK1
Late Phase of HIV Life Cycle	134	3	2.24	0.0750389	0.368414	NUP62,POM121,TAF1
Influenza Viral RNA Transcription and Replication	135	3	2.22	0.0763517	0.370397	NUP62,POM121,RPL36
Mitotic G1-G1/S phases	135	3	2.22	0.0763517	0.370397	CDKN1A,CDKN2D,TK2
Collagen biosynthesis and modifying enzymes	64	2	3.12	0.0795969	0.383855	COL9A2,PLOD1
FCERI mediated Ca+2 mobilization	65	2	3.08	0.0817439	0.389598	NFATC1,TXK
O-linked glycosylation of mucins	65	2	3.08	0.0817439	0.389598	GALNT10,ST3GAL3
COPII (Coat Protein 2) Mediated Vesicle Transport	66	2	3.03	0.0839086	0.39302	CNIH1,CNIH2
Cyclin A:Cdk2-associated events at S phase entry	66	2	3.03	0.0839086	0.39302	CDKN1A,FZR1
Neurotransmitter Receptor Binding And Downstream Transmission In The Postsynaptic Cell	140	3	2.14	0.0830667	0.39302	ADCY2,CHRNE,PLCB1
Influenza Life Cycle	143	3	2.1	0.0872137	0.406167	NUP62,POM121,RPL36
Beta-catenin independent WNT signaling	144	3	2.08	0.0886154	0.408031	NFATC1,PLCB1,TCF7L2
ER to Golgi Anterograde Transport	68	2	2.94	0.0882901	0.408031	CNIH1,CNIH2
APC/C:Cdh1 mediated degradation of Cdc20 and other APC/C:Cdh1 targeted proteins in late mitosis/early G1	69	2	2.9	0.090506	0.414396	ANAPC11,FZR1
HIV Life Cycle	147	3	2.04	0.0928769	0.418203	NUP62,POM121,TAF1
Orc1 removal from chromatin	70	2	2.86	0.0927383	0.418203	CDKN1A,FZR1
Switching of origins to a post-replicative state	70	2	2.86	0.0927383	0.418203	CDKN1A,FZR1
Removal of licensing factors from origins	72	2	2.78	0.0972505	0.43311	CDKN1A,FZR1
TRAF6 Mediated Induction of proinflammatory cytokines	72	2	2.78	0.0972505	0.43311	DUSP3,ELK1
Antiviral mechanism by IFN-stimulated genes	73	2	2.74	0.0995297	0.438469	NUP62,POM121
ISG15 antiviral mechanism	73	2	2.74	0.0995297	0.438469	NUP62,POM121
Processing of Capped Intron-Containing Pre-mRNA	153	3	1.96	0.101649	0.445396	NUP62,POM121,UPF3B
Influenza Infection	154	3	1.95	0.103142	0.449522	NUP62,POM121,RPL36
Regulation of DNA replication	75	2	2.67	0.104133	0.451426	CDKN1A,FZR1
Regulation of APC/C activators between G1/S and early anaphase	77	2	2.6	0.108793	0.469133	ANAPC11,FZR1
Transcriptional regulation of white adipocyte differentiation	78	2	2.56	0.111144	0.476747	MED9,WNT10B
Separation of Sister Chromatids	161	3	1.86	0.113835	0.485738	ANAPC11,INCENP,NDE1
APC/C-mediated degradation of cell cycle proteins	83	2	2.41	0.12309	0.491758	ANAPC11,FZR1
Generic Transcription Pathway	561	7	1.25	0.117097	0.491758	ZIK1,ZNF20,ZNF419,ZNF492,ZNF550,ZNF718,ZNF75A
Global Genome Nucleotide Excision Repair (GG-NER)	82	2	2.44	0.120676	0.491758	ACTB,CHD1L
Metabolism of nucleotides	82	2	2.44	0.120676	0.491758	ADAL,TK2
MyD88 cascade initiated on plasma membrane	83	2	2.41	0.12309	0.491758	DUSP3,ELK1
NGF signalling via TRKA from the plasma membrane	355	5	1.41	0.118858	0.491758	ADCY2,CDKN1A,DUSP3,ELK1,RAPGEF2
Opioid Signalling	81	2	2.47	0.118274	0.491758	ADCY2,PLCB1
Peptide hormone metabolism	83	2	2.41	0.12309	0.491758	CPN1,TCF7L2
Regulation of HSF1-mediated heat shock response	80	2	2.5	0.115885	0.491758	NUP62,POM121
Regulation of mitotic cell cycle	83	2	2.41	0.12309	0.491758	ANAPC11,FZR1
TRAF6 mediated induction of NFkB and MAP kinases upon TLR7/8 or 9 activation	83	2	2.41	0.12309	0.491758	DUSP3,ELK1
Toll Like Receptor 10 (TLR10) Cascade	83	2	2.41	0.12309	0.491758	DUSP3,ELK1
Toll Like Receptor 5 (TLR5) Cascade	83	2	2.41	0.12309	0.491758	DUSP3,ELK1
MyD88 dependent cascade initiated on endosome	85	2	2.35	0.127954	0.506225	DUSP3,ELK1
Toll Like Receptor 7/8 (TLR7/8) Cascade	85	2	2.35	0.127954	0.506225	DUSP3,ELK1
Collagen formation	86	2	2.33	0.130402	0.51342	COL9A2,PLOD1
Class B/2 (Secretin family receptors)	87	2	2.3	0.132862	0.514055	PTCH2,WNT10B
Diseases of signal transduction	267	4	1.5	0.131876	0.514055	BCR,CDKN1A,OPN1SW,TCF7L2
Mitotic Anaphase	172	3	1.74	0.131441	0.514055	ANAPC11,INCENP,NDE1
Mitotic Metaphase and Anaphase	173	3	1.73	0.133087	0.514055	ANAPC11,INCENP,NDE1
Toll Like Receptor 9 (TLR9) Cascade	89	2	2.25	0.137812	0.529797	DUSP3,ELK1
APC/C:Cdc20 mediated degradation of Cyclin B	21	1	4.76	0.142676	0.540842	ANAPC11
Aflatoxin activation and detoxification	21	1	4.76	0.142676	0.540842	CYP1A2
Presynaptic function of Kainate receptors	21	1	4.76	0.142676	0.540842	PLCB1
APC-Cdc20 mediated degradation of Nek2A	23	1	4.35	0.155161	0.54371	ANAPC11
Asparagine N-linked glycosylation	181	3	1.66	0.146509	0.54371	CNIH1,CNIH2,ST3GAL3
BBSome-mediated cargo-targeting to cilium	23	1	4.35	0.155161	0.54371	BBS10
Branched-chain amino acid catabolism	23	1	4.35	0.155161	0.54371	MCCC2
Cellular response to heat stress	96	2	2.08	0.155441	0.54371	NUP62,POM121
Common Pathway of Fibrin Clot Formation	22	1	4.55	0.148941	0.54371	CD177
Deadenylation of mRNA	23	1	4.35	0.155161	0.54371	CNOT1
Endogenous sterols	23	1	4.35	0.155161	0.54371	CYP21A2
Incretin synthesis, secretion, and inactivation	23	1	4.35	0.155161	0.54371	TCF7L2
MyD88:Mal cascade initiated on plasma membrane	93	2	2.15	0.147831	0.54371	DUSP3,ELK1
The canonical retinoid cycle in rods (twilight vision)	22	1	4.55	0.148941	0.54371	HSD17B1
Thromboxane signalling through TP receptor	23	1	4.35	0.155161	0.54371	TBXA2R
Toll Like Receptor 2 (TLR2) Cascade	93	2	2.15	0.147831	0.54371	DUSP3,ELK1
Toll Like Receptor TLR1:TLR2 Cascade	93	2	2.15	0.147831	0.54371	DUSP3,ELK1
Toll Like Receptor TLR6:TLR2 Cascade	93	2	2.15	0.147831	0.54371	DUSP3,ELK1
Transport to the Golgi and subsequent modification	95	2	2.11	0.152896	0.54371	CNIH1,CNIH2
Visual phototransduction	95	2	2.11	0.152896	0.54371	HSD17B1,OPN1SW
tRNA processing	95	2	2.11	0.152896	0.54371	NUP62,POM121
Antigen Presentation: Folding, assembly and peptide loading of class I MHC	24	1	4.17	0.161335	0.545594	TAP2
Constitutive Signaling by AKT1 E17K in Cancer	24	1	4.17	0.161335	0.545594	CDKN1A
MyD88-independent TLR3/TLR4 cascade	97	2	2.06	0.157994	0.545594	DUSP3,ELK1
Pyrimidine metabolism	24	1	4.17	0.161335	0.545594	TK2
Sulfur amino acid metabolism	24	1	4.17	0.161335	0.545594	MAT1A
Synthesis of DNA	98	2	2.04	0.160555	0.545594	CDKN1A,FZR1
TRIF-mediated TLR3/TLR4 signaling	97	2	2.06	0.157994	0.545594	DUSP3,ELK1
Toll Like Receptor 3 (TLR3) Cascade	97	2	2.06	0.157994	0.545594	DUSP3,ELK1
Stimuli-sensing channels	99	2	2.02	0.163124	0.549364	TRPC3,TRPV5
Resolution of Sister Chromatid Cohesion	100	2	2	0.1657	0.555744	INCENP,NDE1
ATF4 activates genes	26	1	3.85	0.17355	0.559064	EXOSC7
CaM pathway	26	1	3.85	0.17355	0.559064	ADCY2
Calmodulin induced events	26	1	3.85	0.17355	0.559064	ADCY2
Infectious disease	402	5	1.24	0.171422	0.559064	NUP62,POM121,RPL36,SNAP25,TAF1
Insulin processing	26	1	3.85	0.17355	0.559064	CPN1
Insulin receptor recycling	26	1	3.85	0.17355	0.559064	ATP6V0C
Metal ion SLC transporters	25	1	4	0.167465	0.559064	SLC39A3
Prefoldin mediated transfer of substrate to CCT/TriC	26	1	3.85	0.17355	0.559064	ACTB
Resolution of D-loop Structures through Synthesis-Dependent Strand Annealing (SDSA)	26	1	3.85	0.17355	0.559064	BLM
Termination of O-glycan biosynthesis	26	1	3.85	0.17355	0.559064	ST3GAL3
Ion channel transport	197	3	1.52	0.174579	0.560164	ATP6V0C,TRPC3,TRPV5
Cooperation of Prefoldin and TriC/CCT in actin and tubulin folding	27	1	3.7	0.179591	0.565122	ACTB
EGFR downregulation	27	1	3.7	0.179591	0.565122	ARHGEF7
Kinesins	27	1	3.7	0.179591	0.565122	KIF23
RNA Polymerase II Transcription	105	2	1.9	0.178685	0.565122	TAF1,UPF3B
Sema4D in semaphorin signaling	27	1	3.7	0.179591	0.565122	ARHGAP35
DNA Replication	106	2	1.89	0.181301	0.568308	CDKN1A,FZR1
Ca-dependent events	28	1	3.57	0.185588	0.575111	ADCY2
Keratan sulfate biosynthesis	28	1	3.57	0.185588	0.575111	ST3GAL3
Recognition of DNA damage by PCNA-containing replication complex	28	1	3.57	0.185588	0.575111	DTL
Mitotic Prometaphase	108	2	1.85	0.18655	0.575901	INCENP,NDE1
CDO in myogenesis	29	1	3.45	0.191541	0.576038	NTN3
Caspase activation via extrinsic apoptotic signalig pathway	29	1	3.45	0.191541	0.576038	APPL1
FGFR1 mutant receptor activation	29	1	3.45	0.191541	0.576038	BCR
G1/S Transition	109	2	1.83	0.189182	0.576038	CDKN1A,TK2
Myogenesis	29	1	3.45	0.191541	0.576038	NTN3
PERK regulates gene expression	29	1	3.45	0.191541	0.576038	EXOSC7
Transferrin endocytosis and recycling	29	1	3.45	0.191541	0.576038	ATP6V0C
Activation of Kainate Receptors upon glutamate binding	30	1	3.33	0.197452	0.589462	PLCB1
Amine compound SLC transporters	30	1	3.33	0.197452	0.589462	RHCG
Activated TLR4 signalling	113	2	1.77	0.199762	0.593525	DUSP3,ELK1
Metabolism of amino acids and derivatives	211	3	1.42	0.200269	0.593525	CRYM,MAT1A,MCCC2
Signaling by VEGF	318	4	1.26	0.203371	0.600533	ELMO2,FLT4,NRP2,RAPGEF2
DAG and IP3 signaling	32	1	3.12	0.209144	0.604018	ADCY2
E2F mediated regulation of DNA replication	33	1	3.03	0.214927	0.604018	TK2
Glucagon signaling in metabolic regulation	33	1	3.03	0.214927	0.604018	ADCY2
Keratan sulfate/keratin metabolism	33	1	3.03	0.214927	0.604018	ST3GAL3
Oncogene Induced Senescence	32	1	3.12	0.209144	0.604018	CDKN2D
Post-Elongation Processing of Intron-Containing pre-mRNA	33	1	3.03	0.214927	0.604018	UPF3B
Purine metabolism	33	1	3.03	0.214927	0.604018	ADAL
Resolution of D-Loop Structures	33	1	3.03	0.214927	0.604018	BLM
Resolution of D-loop Structures through Holliday Junction Intermediates	32	1	3.12	0.209144	0.604018	BLM
Sialic acid metabolism	33	1	3.03	0.214927	0.604018	ST3GAL3
Signal amplification	32	1	3.12	0.209144	0.604018	TBXA2R
Signaling by Robo receptor	32	1	3.12	0.209144	0.604018	SRGAP1
Synthesis of PIPs at the plasma membrane	33	1	3.03	0.214927	0.604018	INPP5J
mRNA 3'-end processing	33	1	3.03	0.214927	0.604018	UPF3B
EGFR interacts with phospholipase C-gamma	34	1	2.94	0.220667	0.60758	ADCY2
EPHA-mediated growth cone collapse	34	1	2.94	0.220667	0.60758	EFNA3
Negative regulators of RIG-I/MDA5 signaling	34	1	2.94	0.220667	0.60758	TAX1BP1
PLC-gamma1 signalling	34	1	2.94	0.220667	0.60758	ADCY2
Regulation of TNFR1 signaling	34	1	2.94	0.220667	0.60758	TAX1BP1
Signaling by WNT in cancer	34	1	2.94	0.220667	0.60758	TCF7L2
Toll Like Receptor 4 (TLR4) Cascade	122	2	1.64	0.223799	0.614128	DUSP3,ELK1
PLCG1 events in ERBB2 signaling	35	1	2.86	0.226366	0.617017	ADCY2
Sphingolipid de novo biosynthesis	35	1	2.86	0.226366	0.617017	VAPA
Factors involved in megakaryocyte development and platelet production	125	2	1.6	0.231864	0.619411	AKAP10,KIF23
Glutathione conjugation	36	1	2.78	0.232023	0.619411	GSTT1
HIV Infection	228	3	1.32	0.232564	0.619411	NUP62,POM121,TAF1
Platelet activation, signaling and aggregation	228	3	1.32	0.232564	0.619411	DGKZ,TBXA2R,TRPC3
S Phase	125	2	1.6	0.231864	0.619411	CDKN1A,FZR1
Signaling by EGFR	336	4	1.19	0.230951	0.619411	ADCY2,ARHGEF7,CDKN1A,RAPGEF2
Signaling by FGFR1 in disease	36	1	2.78	0.232023	0.619411	BCR
Generation of second messenger molecules	37	1	2.7	0.23764	0.626784	WAS
HDR through Single Strand Annealing (SSA)	37	1	2.7	0.23764	0.626784	BLM
NCAM1 interactions	37	1	2.7	0.23764	0.626784	COL9A2
Activation of GABAB receptors	39	1	2.56	0.24875	0.635522	ADCY2
Collagen degradation	39	1	2.56	0.24875	0.635522	COL9A2
DNA Damage Recognition in GG-NER	38	1	2.63	0.243215	0.635522	ACTB
Dual Incision in GG-NER	39	1	2.56	0.24875	0.635522	CHD1L
Formation of Fibrin Clot (Clotting Cascade)	39	1	2.56	0.24875	0.635522	CD177
GABA B receptor activation	39	1	2.56	0.24875	0.635522	ADCY2
Histidine, lysine, phenylalanine, tyrosine, proline and tryptophan catabolism	39	1	2.56	0.24875	0.635522	CRYM
Presynaptic phase of homologous DNA pairing and strand exchange	39	1	2.56	0.24875	0.635522	BLM
ROS production in response to bacteria	38	1	2.63	0.243215	0.635522	ATP6V0C
Signaling by PDGF	345	4	1.16	0.24508	0.635522	ADCY2,CDKN1A,COL9A2,RAPGEF2
PKMTs methylate histone lysines	40	1	2.5	0.254245	0.645513	WHSC1
Uptake and actions of bacterial toxins	40	1	2.5	0.254245	0.645513	SNAP25
Host Interactions of HIV factors	135	2	1.48	0.258857	0.655182	NUP62,POM121
BMAL1:CLOCK,NPAS2 activates circadian gene expression	42	1	2.38	0.265115	0.656744	CRY2
Cleavage of Growing Transcript in the Termination Region	42	1	2.38	0.265115	0.656744	UPF3B
Homologous DNA Pairing and Strand Exchange	42	1	2.38	0.265115	0.656744	BLM
Netrin-1 signaling	42	1	2.38	0.265115	0.656744	TRPC3
Post-Elongation Processing of the Transcript	42	1	2.38	0.265115	0.656744	UPF3B
RNA Polymerase II Transcription Termination	42	1	2.38	0.265115	0.656744	UPF3B
Signaling by Hedgehog	136	2	1.47	0.261561	0.656744	ADCY2,PTCH2
Formation of Incision Complex in GG-NER	43	1	2.33	0.270491	0.661176	CHD1L
HIV Transcription Initiation	44	1	2.27	0.275828	0.661176	TAF1
Iron uptake and transport	43	1	2.33	0.270491	0.661176	ATP6V0C
Phospholipase C-mediated cascade; FGFR3	44	1	2.27	0.275828	0.661176	ADCY2
RNA Polymerase II HIV Promoter Escape	44	1	2.27	0.275828	0.661176	TAF1
RNA Polymerase II Promoter Escape	44	1	2.27	0.275828	0.661176	TAF1
RNA Polymerase II Transcription Initiation	44	1	2.27	0.275828	0.661176	TAF1
RNA Polymerase II Transcription Initiation And Promoter Clearance	44	1	2.27	0.275828	0.661176	TAF1
RNA Polymerase II Transcription Pre-Initiation And Promoter Opening	44	1	2.27	0.275828	0.661176	TAF1
TNF signaling	44	1	2.27	0.275828	0.661176	TAX1BP1
Vasopressin regulates renal water homeostasis via Aquaporins	43	1	2.33	0.270491	0.661176	ADCY2
Toll-Like Receptors Cascades	142	2	1.41	0.277787	0.66392	DUSP3,ELK1
Signaling by FGFR in disease	45	1	2.22	0.281126	0.669935	BCR
DNA Damage Bypass	46	1	2.17	0.286386	0.676535	DTL
G alpha (z) signalling events	46	1	2.17	0.286386	0.676535	ADCY2
Phospholipase C-mediated cascade; FGFR4	46	1	2.17	0.286386	0.676535	ADCY2
Phospholipid metabolism	146	2	1.37	0.288595	0.679784	CHAT,INPP5J
Phospholipase C-mediated cascade: FGFR1	47	1	2.13	0.291607	0.684899	ADCY2
Chaperonin-mediated protein folding	48	1	2.08	0.296791	0.691098	ACTB
EPH-ephrin mediated repulsion of cells	48	1	2.08	0.296791	0.691098	EFNA3
RNA Polymerase I Transcription Initiation	48	1	2.08	0.296791	0.691098	ERCC6
Fc epsilon receptor (FCERI) signaling	379	4	1.06	0.29995	0.696465	CDKN1A,NFATC1,RAPGEF2,TXK
Phospholipase C-mediated cascade; FGFR2	49	1	2.04	0.301936	0.699086	ADCY2
Class I MHC mediated antigen processing & presentation	266	3	1.13	0.307393	0.709702	ANAPC11,FZR1,TAP2
Aquaporin-mediated transport	51	1	1.96	0.312116	0.710544	ADCY2
Death Receptor Signalling	51	1	1.96	0.312116	0.710544	TAX1BP1
Extracellular matrix organization	267	3	1.12	0.309387	0.710544	COL9A2,PLOD1,TNR
G-protein beta:gamma signalling	51	1	1.96	0.312116	0.710544	PLCB1
PI Metabolism	51	1	1.96	0.312116	0.710544	INPP5J
Apoptotic execution phase	52	1	1.92	0.31715	0.717993	DFFA
Synthesis of substrates in N-glycan biosythesis	52	1	1.92	0.31715	0.717993	ST3GAL3
Formation of TC-NER Pre-Incision Complex	53	1	1.89	0.322148	0.727288	ERCC6
Immunoregulatory interactions between a Lymphoid and a non-Lymphoid cell	160	2	1.25	0.326234	0.732402	KIR3DL1,NCR1
Protein folding	54	1	1.85	0.32711	0.732402	ACTB
SCF-beta-TrCP mediated degradation of Emi1	54	1	1.85	0.32711	0.732402	FZR1
Apoptosis	162	2	1.23	0.331575	0.737353	APPL1,DFFA
Chemokine receptors bind chemokines	55	1	1.82	0.332035	0.737353	CCL19
GABA receptor activation	55	1	1.82	0.332035	0.737353	ADCY2
SCF(Skp2)-mediated degradation of p27/p21	56	1	1.79	0.336925	0.746178	CDKN1A
Pre-NOTCH Expression and Processing	57	1	1.75	0.341779	0.750808	ST3GAL3
p53-Dependent G1 DNA Damage Response	57	1	1.75	0.341779	0.750808	CDKN1A
p53-Dependent G1/S DNA damage checkpoint	57	1	1.75	0.341779	0.750808	CDKN1A
Programmed Cell Death	167	2	1.2	0.344873	0.755569	APPL1,DFFA
Initial triggering of complement	59	1	1.69	0.351381	0.767763	GZMM
G1/S DNA Damage Checkpoints	60	1	1.67	0.35613	0.773989	CDKN1A
Lipid digestion, mobilization, and transport	60	1	1.67	0.35613	0.773989	NPC1L1
Gap-filling DNA repair synthesis and ligation in TC-NER	62	1	1.61	0.365525	0.788102	ERCC6
Loss of Nlp from mitotic centrosomes	62	1	1.61	0.365525	0.788102	NDE1
Loss of proteins required for interphase microtubule organizationÂ from the centrosome	62	1	1.61	0.365525	0.788102	NDE1
Circadian Clock	63	1	1.59	0.370171	0.791835	CRY2
Dual incision in TC-NER	63	1	1.59	0.370171	0.791835	ERCC6
RNA Polymerase II Pre-transcription Events	63	1	1.59	0.370171	0.791835	TAF1
APC/C:Cdc20 mediated degradation of Securin	64	1	1.56	0.374783	0.795438	ANAPC11
ER-Phagosome pathway	64	1	1.56	0.374783	0.795438	TAP2
HDR through Homologous Recombination (HRR)	64	1	1.56	0.374783	0.795438	BLM
Cyclin E associated events during G1/S transition	65	1	1.54	0.379362	0.803064	CDKN1A
Integrin cell surface interactions	66	1	1.52	0.383907	0.808487	COL9A2
Transcription of the HIV genome	66	1	1.52	0.383907	0.808487	TAF1
Biosynthesis of the N-glycan precursor (dolichol lipid-linked oligosaccharide, LLO) and transfer to a nascent protein	67	1	1.49	0.38842	0.813784	ST3GAL3
Semaphorin interactions	67	1	1.49	0.38842	0.813784	ARHGAP35
Downstream signaling of activated FGFR1	310	3	0.97	0.394914	0.818969	ADCY2,CDKN1A,RAPGEF2
Downstream signaling of activated FGFR2	310	3	0.97	0.394914	0.818969	ADCY2,CDKN1A,RAPGEF2
Downstream signaling of activated FGFR3	310	3	0.97	0.394914	0.818969	ADCY2,CDKN1A,RAPGEF2
Downstream signaling of activated FGFR4	310	3	0.97	0.394914	0.818969	ADCY2,CDKN1A,RAPGEF2
Cdc20:Phospho-APC/C mediated degradation of Cyclin A	69	1	1.45	0.397346	0.821921	ANAPC11
APC:Cdc20 mediated degradation of cell cycle proteins prior to satisfation of the cell cycle checkpoint	70	1	1.43	0.401761	0.824773	ANAPC11
Signaling by FGFR3	313	3	0.96	0.400811	0.824773	ADCY2,CDKN1A,RAPGEF2
Signaling by FGFR4	313	3	0.96	0.400811	0.824773	ADCY2,CDKN1A,RAPGEF2
Signaling by FGFR1	314	3	0.96	0.402773	0.824775	ADCY2,CDKN1A,RAPGEF2
APC/C:Cdc20 mediated degradation of mitotic proteins	72	1	1.39	0.410494	0.830155	ANAPC11
Centrosome maturation	72	1	1.39	0.410494	0.830155	NDE1
Recruitment of mitotic centrosome proteins and complexes	72	1	1.39	0.410494	0.830155	NDE1
Signaling by FGFR	317	3	0.95	0.40865	0.830155	ADCY2,CDKN1A,RAPGEF2
Signaling by FGFR2	316	3	0.95	0.406693	0.830155	ADCY2,CDKN1A,RAPGEF2
Activation of APC/C and APC/C:Cdc20 mediated degradation of mitotic proteins	73	1	1.37	0.414813	0.834746	ANAPC11
Signaling by ERBB2	320	3	0.94	0.414509	0.834746	ADCY2,CDKN1A,RAPGEF2
Downstream signal transduction	322	3	0.93	0.418405	0.839902	ADCY2,CDKN1A,RAPGEF2
Interferon Signaling	196	2	1.02	0.420009	0.841049	NUP62,POM121
DAP12 signaling	325	3	0.92	0.424234	0.845357	ADCY2,CDKN1A,RAPGEF2
Glucose metabolism	75	1	1.33	0.423356	0.845357	PPP1R3C
Transcription-Coupled Nucleotide Excision Repair (TC-NER)	76	1	1.32	0.427582	0.849949	ERCC6
Complement cascade	77	1	1.3	0.431776	0.856199	GZMM
Platelet homeostasis	79	1	1.27	0.440074	0.870535	TRPC3
RIG-I/MDA5 mediated induction of IFN-alpha/beta pathways	80	1	1.25	0.444178	0.874408	TAX1BP1
Regulation of PLK1 Activity at G2/M Transition	80	1	1.25	0.444178	0.874408	NDE1
Antigen processing-Cross presentation	81	1	1.23	0.448252	0.880302	TAP2
DAP12 interactions	340	3	0.88	0.453066	0.885489	ADCY2,CDKN1A,RAPGEF2
Degradation of beta-catenin by the destruction complex	82	1	1.22	0.452296	0.885489	TCF7L2
Eukaryotic Translation Termination	85	1	1.18	0.464252	0.895697	RPL36
Fatty acid, triacylglycerol, and ketone body metabolism	213	2	0.94	0.462012	0.895697	AACS,MED9
Hedgehog 'on' state	85	1	1.18	0.464252	0.895697	PTCH2
Mitochondrial translation elongation	86	1	1.16	0.46818	0.895697	MRPL24
Mitochondrial translation initiation	86	1	1.16	0.46818	0.895697	MRPL24
Mitochondrial translation termination	86	1	1.16	0.46818	0.895697	MRPL24
PI3K/AKT Signaling in Cancer	85	1	1.18	0.464252	0.895697	CDKN1A
Peptide chain elongation	84	1	1.19	0.460296	0.895697	RPL36
Regulation of mRNA stability by proteins that bind AU-rich elements	86	1	1.16	0.46818	0.895697	EXOSC7
Eukaryotic Translation Elongation	89	1	1.12	0.479792	0.913623	RPL36
Nonsense Mediated Decay (NMD) independent of the Exon Junction Complex (EJC)	89	1	1.12	0.479792	0.913623	RPL36
Antigen processing: Ubiquitination & Proteasome degradation	222	2	0.9	0.483528	0.914477	ANAPC11,FZR1
Degradation of the extracellular matrix	90	1	1.11	0.483607	0.914477	COL9A2
Unfolded Protein Response (UPR)	90	1	1.11	0.483607	0.914477	EXOSC7
Mitochondrial translation	92	1	1.09	0.491153	0.924456	MRPL24
Viral mRNA Translation	92	1	1.09	0.491153	0.924456	RPL36
Formation of a pool of free 40S subunits	94	1	1.06	0.498589	0.93629	RPL36
Glycerophospholipid biosynthesis	96	1	1.04	0.505917	0.945694	CHAT
Transport of inorganic cations/anions and amino acids/oligopeptides	96	1	1.04	0.505917	0.945694	SLC20A2
CLEC7A (Dectin-1) signaling	99	1	1.01	0.516711	0.948566	NFATC1
Hedgehog 'off' state	99	1	1.01	0.516711	0.948566	ADCY2
L1CAM interactions	97	1	1.03	0.509542	0.948566	NRP2
PI-3K cascade:FGFR1	100	1	1	0.520256	0.948566	CDKN1A
PI-3K cascade:FGFR2	100	1	1	0.520256	0.948566	CDKN1A
PI-3K cascade:FGFR3	100	1	1	0.520256	0.948566	CDKN1A
PI-3K cascade:FGFR4	100	1	1	0.520256	0.948566	CDKN1A
PI3K events in ERBB2 signaling	100	1	1	0.520256	0.948566	CDKN1A
PI3K events in ERBB4 signaling	100	1	1	0.520256	0.948566	CDKN1A
PIP3 activates AKT signaling	100	1	1	0.520256	0.948566	CDKN1A
Potassium Channels	99	1	1.01	0.516711	0.948566	KCNK9
3' -UTR-mediated translational regulation	104	1	0.96	0.534182	0.963183	RPL36
GAB1 signalosome	104	1	0.96	0.534182	0.963183	CDKN1A
L13a-mediated translational silencing of Ceruloplasmin expression	104	1	0.96	0.534182	0.963183	RPL36
MHC class II antigen presentation	103	1	0.97	0.530739	0.963183	KIF23
PI3K/AKT activation	103	1	0.97	0.530739	0.963183	CDKN1A
GTP hydrolysis and joining of the 60S ribosomal subunit	105	1	0.95	0.5376	0.967206	RPL36
SRP-dependent cotranslational protein targeting to membrane	109	1	0.92	0.551026	0.989177	RPL36
Membrane Trafficking	254	2	0.79	0.555581	0.995161	CNIH1,CNIH2
Cap-dependent Translation Initiation	112	1	0.89	0.560841	0.998002	RPL36
Eukaryotic Translation Initiation	112	1	0.89	0.560841	0.998002	RPL36
PPARA activates gene expression	112	1	0.89	0.560841	0.998002	MED9
